# Supplementary material for: ANXA6 suppresses the tumorigenesis of cervical cancer through autophagy induction
Source: Clin Transl Med. 2020 Oct 19;10(6):e208. doi: 10.1002/ctm2.208 (PMC7571625; doi:10.1002/ctm2.208)
Supplement: Supplementary file 2 — Supporting information [file CTM2-10-e208-s002.xlsx]

## Sheet: Protein
Checked	Protein FDR Confidence	Master	Accession		Description	Exp. q-value	Sum PEP Score	Coverage	# Peptides	# PSMs	# Unique Peptides	# Protein Groups	# AAs	MW [kDa]	calc. pI	Found in Sample: [S147] F147: Sample	Score Mascot	# Peptides Mascot
FALSE	High	Master Protein	Q3B7A7	Q3B7A7	Trifunctional purine biosynthetic protein adenosine-3 OS=Homo sapiens GN=GART PE=2 SV=1	0	257.054	44.8515	36	42	36	1	1010	107.7	6.77	High	1033	36
FALSE	High	Master Protein	P11387	P11387	DNA topoisomerase 1 OS=Homo sapiens GN=TOP1 PE=1 SV=2	0	238.729	40.1307	33	56	33	1	765	90.7	9.31	High	1010	33
FALSE	High	Master Protein	P11413	P11413	Glucose-6-phosphate 1-dehydrogenase OS=Homo sapiens GN=G6PD PE=1 SV=4	0	197.456	60.9709	28	39	28	1	515	59.2	6.84	High	606	28
FALSE	High	Master Protein	J3KTA4	J3KTA4	Probable ATP-dependent RNA helicase DDX5 OS=Homo sapiens GN=DDX5 PE=1 SV=1	0	191.101	43.4853	28	50	20	1	614	69	8.85	High	936	28
FALSE	High	Master Protein	F5H2F4	F5H2F4	C-1-tetrahydrofolate synthase, cytoplasmic OS=Homo sapiens GN=MTHFD1 PE=1 SV=1	0	178.555	35.5882	31	35	31	1	1020	110.5	8.43	High	608	31
FALSE	High	Master Protein	F4ZW65	F4ZW65	NF90b OS=Homo sapiens PE=2 SV=1	0	132.935	34.136	22	32	22	1	706	76.4	8.27	High	541	22
FALSE	High	Master Protein	P68032	P68032	Actin, alpha cardiac muscle 1 OS=Homo sapiens GN=ACTC1 PE=1 SV=1	0	125.248	35.0133	13	41	2	1	377	42	5.39	High	648	13
FALSE	High	Master Protein	B2R7T8	B2R7T8	cDNA, FLJ93598, highly similar to Homo sapiens capping protein (actin filament) muscle Z-line, beta (CAPZB), mRNA OS=Homo sapiens PE=2 SV=1	0	124.08	61.7647	15	21	15	1	272	30.6	6	High	509	15
FALSE	High	Master Protein	A8K586	A8K586	AP-3 complex subunit beta OS=Homo sapiens PE=2 SV=1	0	122.044	23.9488	24	28	9	1	1094	121.2	5.97	High	447	24
FALSE	High	Master Protein	O95819	O95819	Mitogen-activated protein kinase kinase kinase kinase 4 OS=Homo sapiens GN=MAP4K4 PE=1 SV=2	0	120.569	22.4374	24	26	23	1	1239	142	7.46	High	371	24
FALSE	High	Master Protein	K7EM38	K7EM38	Actin, cytoplasmic 2 (Fragment) OS=Homo sapiens GN=ACTG1 PE=1 SV=1	0	118.389	87.218	10	25	2	1	133	14.5	5.27	High	401	10
FALSE	High	Master Protein	B3KM34	B3KM34	cDNA FLJ10132 fis, clone HEMBA1003046, highly similar to Mitochondrial-processing peptidase subunit beta, mitochondrial (EC 3.4.24.64) OS=Homo sapiens PE=2 SV=1	0	117.551	32.9243	15	23	15	1	489	54.4	6.83	High	610	15
FALSE	High	Master Protein	O43390	O43390	Heterogeneous nuclear ribonucleoprotein R OS=Homo sapiens GN=HNRNPR PE=1 SV=1	0	113.699	33.9652	19	23	2	1	633	70.9	8.13	High	450	19
FALSE	High	Master Protein	B4DDB6	B4DDB6	Heterogeneous nuclear ribonucleoprotein A3, isoform CRA_a OS=Homo sapiens GN=HNRPA3 PE=2 SV=1	0	112.456	34.8315	13	21	1	1	356	37	8.31	High	494	13
FALSE	High	Master Protein	Q53FR4	Q53FR4	Vacuolar protein sorting 35 variant (Fragment) OS=Homo sapiens PE=2 SV=1	0	109.868	24.3719	17	21	17	1	796	91.6	5.49	High	408	17
FALSE	High	Master Protein	P49368	P49368	T-complex protein 1 subunit gamma OS=Homo sapiens GN=CCT3 PE=1 SV=4	0	108.521	35.2294	15	20	15	1	545	60.5	6.49	High	364	15
FALSE	High	Master Protein	Q9NVI7	Q9NVI7	ATPase family AAA domain-containing protein 3A OS=Homo sapiens GN=ATAD3A PE=1 SV=2	0	106.121	38.3281	22	26	9	1	634	71.3	8.98	High	453	22
FALSE	High	Master Protein	P53041	P53041	Serine/threonine-protein phosphatase 5 OS=Homo sapiens GN=PPP5C PE=1 SV=1	0	101.859	31.8637	14	19	14	1	499	56.8	6.28	High	425	14
FALSE	High	Master Protein	B4DX78	B4DX78	cDNA FLJ55484, highly similar to ATP-dependent RNA helicase DDX39 (EC 3.6.1.-) OS=Homo sapiens PE=2 SV=1	0	101.565	40	15	18	7	1	470	53.7	5.9	High	436	15
FALSE	High	Master Protein	B3KTN5	B3KTN5	cDNA FLJ38538 fis, clone HCHON2001407, highly similar to LanC-like protein 2 OS=Homo sapiens PE=2 SV=1	0	99.003	39.1111	15	20	15	1	450	50.8	7.59	High	531	15
FALSE	High	Master Protein	Q71V07	Q71V07	Signal recognition particle subunit SRP72 OS=Homo sapiens PE=2 SV=1	0	98.02	28.465	18	21	18	1	671	74.6	9.19	High	407	18
FALSE	High	Master Protein	Q6MZS5	Q6MZS5	Putative uncharacterized protein DKFZp686A13234 (Fragment) OS=Homo sapiens GN=DKFZp686A13234 PE=2 SV=1	0	96.538	33.9315	18	21	1	1	613	68.3	8.91	High	372	18
FALSE	High	Master Protein	Q7L576	Q7L576	Cytoplasmic FMR1-interacting protein 1 OS=Homo sapiens GN=CYFIP1 PE=1 SV=1	0	94.028	12.8492	14	17	3	1	1253	145.1	6.9	High	349	14
FALSE	High	Master Protein	P49916	P49916	DNA ligase 3 OS=Homo sapiens GN=LIG3 PE=1 SV=2	0	88.912	16.7493	15	17	15	1	1009	112.8	9.01	High	458	15
FALSE	High	Master Protein	P36873	P36873	Serine/threonine-protein phosphatase PP1-gamma catalytic subunit OS=Homo sapiens GN=PPP1CC PE=1 SV=1	0	88.049	37.7709	11	14	2	1	323	37	6.54	High	348	11
FALSE	High	Master Protein	E9PGZ1	E9PGZ1	Caldesmon OS=Homo sapiens GN=CALD1 PE=1 SV=1	0	77.182	26.6791	16	21	15	1	536	61.7	6.11	High	257	16
FALSE	High	Master Protein	A0A024RDY0	A0A024RDY0	RAN binding protein 5, isoform CRA_d OS=Homo sapiens GN=RANBP5 PE=4 SV=1	0	75.532	18.2315	15	15	15	1	1097	123.6	4.94	High	240	15
FALSE	High	Master Protein	A8K3A8	A8K3A8	cDNA FLJ75085, highly similar to Homo sapiens glutaminyl-tRNA synthetase (QARS), mRNA OS=Homo sapiens PE=2 SV=1	0	75.441	23.2258	15	16	15	1	775	87.8	7.15	High	363	15
FALSE	High	Master Protein	Q9BUJ2	Q9BUJ2	Heterogeneous nuclear ribonucleoprotein U-like protein 1 OS=Homo sapiens GN=HNRNPUL1 PE=1 SV=2	0	75.259	18.5748	15	19	14	1	856	95.7	6.92	High	248	15
FALSE	High	Master Protein	P04259	P04259	Keratin, type II cytoskeletal 6B OS=Homo sapiens GN=KRT6B PE=1 SV=5	0	73.092	21.4539	15	20	3	1	564	60	8	High	433	15
FALSE	High	Master Protein	B4E0B2	B4E0B2	cDNA FLJ51426, highly similar to Adapter-related protein complex 3 beta-1 subunit OS=Homo sapiens PE=2 SV=1	0	72.327	30.2655	16	18	1	1	565	63.7	8.28	High	262	16
FALSE	High	Master Protein	E9PBG7	E9PBG7	Calcium/calmodulin-dependent protein kinase type II subunit delta OS=Homo sapiens GN=CAMK2D PE=1 SV=1	0	70.913	28.9062	13	16	12	1	512	57.7	7.27	High	339	13
FALSE	High	Master Protein	Q59EJ5	Q59EJ5	Glutathione S-transferase (Fragment) OS=Homo sapiens PE=2 SV=1	0	67.174	41.9913	10	13	9	1	231	27.2	6.02	High	321	10
FALSE	High	Master Protein	B4DF93	B4DF93	cDNA FLJ60465, highly similar to Homo sapiens mitochondrial GTPase 1 homolog (MTG1), mRNA OS=Homo sapiens PE=2 SV=1	0	64.254	42.4028	9	10	9	1	283	31.6	8.91	High	246	9
FALSE	High	Master Protein	B4E106	B4E106	cDNA FLJ53399, highly similar to Monocarboxylate transporter 1 OS=Homo sapiens PE=2 SV=1	0	63.136	13.125	7	9	7	1	480	51.8	8.75	High	175	7
FALSE	High	Master Protein	A0A0A0MRM8	A0A0A0MRM8	Unconventional myosin-VI OS=Homo sapiens GN=MYO6 PE=1 SV=1	0	63.024	12.2905	14	14	14	1	1253	144.9	8.56	High	261	14
FALSE	High	Master Protein	E5KTA5	E5KTA5	Uracil-DNA glycosylase OS=Homo sapiens GN=UNG PE=3 SV=1	0	61.715	26.8371	6	8	6	1	313	34.6	9.32	High	238	6
FALSE	High	Master Protein	Q5T9A4	Q5T9A4	ATPase family AAA domain-containing protein 3B OS=Homo sapiens GN=ATAD3B PE=1 SV=1	0	60.495	26.5432	16	17	3	1	648	72.5	9.2	High	203	16
FALSE	High	Master Protein	B7Z9C0	B7Z9C0	cDNA FLJ52405, highly similar to Myosin Ic OS=Homo sapiens PE=2 SV=1	0	60.357	17.0186	11	13	1	1	805	92.3	8.87	High	189	11
FALSE	High	Master Protein	X2L7S8	X2L7S8	MHC class I antigen (Fragment) OS=Homo sapiens GN=HLA-A PE=3 SV=1	0	58.44	39.9267	8	9	3	1	273	31.8	6.6	High	233	8
FALSE	High	Master Protein	O15269	O15269	Serine palmitoyltransferase 1 OS=Homo sapiens GN=SPTLC1 PE=1 SV=1	0	58.107	30.0211	10	11	10	1	473	52.7	6.01	High	149	10
FALSE	High	Master Protein	A3R0T7	A3R0T7	Liver histone H1e OS=Homo sapiens PE=2 SV=1	0	57.992	24.6575	8	13	1	1	219	21.9	11.03	High	341	8
FALSE	High	Master Protein	B2RDI5	B2RDI5	cDNA, FLJ96627, highly similar to Homo sapiens calpain 1, (mu/I) large subunit (CAPN1), mRNA OS=Homo sapiens PE=2 SV=1	0	55.224	18.4874	11	11	11	1	714	81.8	5.54	High	190	11
FALSE	High	Master Protein	P08134	P08134	Rho-related GTP-binding protein RhoC OS=Homo sapiens GN=RHOC PE=1 SV=1	0	54.262	37.3057	7	11	2	1	193	22	6.58	High	222	7
FALSE	High	Master Protein	P51570	P51570	Galactokinase OS=Homo sapiens GN=GALK1 PE=1 SV=1	0	53.839	33.1633	11	11	11	1	392	42.2	6.46	High	167	11
FALSE	High	Master Protein	B4DLJ3	B4DLJ3	cDNA FLJ51495, highly similar to ADP-ribosylation factor 5 OS=Homo sapiens PE=2 SV=1	0	53.709	34.0611	6	11	1	1	229	25.4	7.66	High	325	6
FALSE	High	Master Protein	Q16576	Q16576	Histone-binding protein RBBP7 OS=Homo sapiens GN=RBBP7 PE=1 SV=1	0	53.643	25.4118	9	11	5	1	425	47.8	5.05	High	239	9
FALSE	High	Master Protein	A0A140VK41	A0A140VK41	Testicular secretory protein Li 41 OS=Homo sapiens PE=2 SV=1	0	52.966	26.4798	8	9	1	1	321	35	6.46	High	266	8
FALSE	High	Master Protein	V9HW29	V9HW29	Kinesin-like protein OS=Homo sapiens GN=HEL-S-61 PE=2 SV=1	0	51.484	14.4341	11	11	11	1	963	109.6	6.51	High	294	11
FALSE	High	Master Protein	P16989	P16989	Y-box-binding protein 3 OS=Homo sapiens GN=YBX3 PE=1 SV=4	0	50.432	22.5806	6	8	2	1	372	40.1	9.77	High	198	6
FALSE	High	Master Protein	Q29945	Q29945	MHC class I HLA-A cell surface antigen (Fragment) OS=Homo sapiens PE=2 SV=1	0	49.234	36.9919	6	7	1	1	246	27.6	7.05	High	164	6
FALSE	High	Master Protein	Q9H3K6	Q9H3K6	BolA-like protein 2 OS=Homo sapiens GN=BOLA2 PE=1 SV=1	0	48.777	87.2093	7	10	7	1	86	10.1	6.52	High	252	7
FALSE	High	Master Protein	E7EX29	E7EX29	14-3-3 protein zeta/delta (Fragment) OS=Homo sapiens GN=YWHAZ PE=1 SV=1	0	46.62	34.9593	10	15	5	1	246	28	4.92	High	306	10
FALSE	High	Master Protein	K7EPH2	K7EPH2	Phenylalanine--tRNA ligase alpha subunit (Fragment) OS=Homo sapiens GN=FARSA PE=1 SV=8	0	46.57	35.4497	10	10	1	1	378	43	7.46	High	100	10
FALSE	High	Master Protein	P62750	P62750	60S ribosomal protein L23a OS=Homo sapiens GN=RPL23A PE=1 SV=1	0	46.232	48.7179	11	13	11	1	156	17.7	10.45	High	204	11
FALSE	High	Master Protein	O60678	O60678	Protein arginine N-methyltransferase 3 OS=Homo sapiens GN=PRMT3 PE=1 SV=3	0	45.522	19.0207	9	10	9	1	531	59.8	5.35	High	185	9
FALSE	High	Master Protein	P11388	P11388	DNA topoisomerase 2-alpha OS=Homo sapiens GN=TOP2A PE=1 SV=3	0	44.997	6.9889	10	10	7	1	1531	174.3	8.72	High	109	10
FALSE	High	Master Protein	Q59EP1	Q59EP1	Annexin (Fragment) OS=Homo sapiens PE=2 SV=1	0	42.995	17.6471	8	8	8	1	510	54.9	7.27	High	182	8
FALSE	High	Master Protein	B5BU32	B5BU32	Thymidine kinase OS=Homo sapiens GN=TK1 PE=2 SV=1	0	42.789	31.6239	8	9	8	1	234	25.4	8.63	High	193	8
FALSE	High	Master Protein	Q92804	Q92804	TATA-binding protein-associated factor 2N OS=Homo sapiens GN=TAF15 PE=1 SV=1	0	42.417	22.8041	7	8	4	1	592	61.8	8.02	High	186	7
FALSE	High	Master Protein	Q9C035	Q9C035	Tripartite motif-containing protein 5 OS=Homo sapiens GN=TRIM5 PE=1 SV=1	0	42.156	20.8925	8	8	8	1	493	56.3	6.05	High	251	8
FALSE	High	Master Protein	Q71UA4	Q71UA4	Adenylosuccinate lyase OS=Homo sapiens PE=3 SV=1	0	42.126	20.2479	7	8	7	1	484	54.8	7.11	High	239	7
FALSE	High	Master Protein	Q53H96	Q53H96	Pyrroline-5-carboxylate reductase 3 OS=Homo sapiens GN=PYCRL PE=1 SV=3	0	41.687	24.4526	6	8	6	1	274	28.6	7.72	High	252	6
FALSE	High	Master Protein	A0A0A0MT11	A0A0A0MT11	Calcium/calmodulin-dependent protein kinase type II subunit gamma OS=Homo sapiens GN=CAMK2G PE=1 SV=1	0	41.431	18.4588	9	11	8	1	558	62.6	7.83	High	182	9
FALSE	High	Master Protein	A0A024R598	A0A024R598	Uncharacterized protein OS=Homo sapiens GN=LOC51035 PE=4 SV=1	0	40.733	30.6397	7	8	7	1	297	33.3	5.25	High	202	7
FALSE	High	Master Protein	Q05DJ2	Q05DJ2	Purine nucleoside phosphorylase OS=Homo sapiens GN=MTAP PE=2 SV=1	0	39.608	37.1901	7	9	1	1	242	26.8	6.84	High	172	7
FALSE	High	Master Protein	Q9NVX2	Q9NVX2	Notchless protein homolog 1 OS=Homo sapiens GN=NLE1 PE=1 SV=4	0	39.358	16.701	8	9	8	1	485	53.3	7.34	High	133	8
FALSE	High	Master Protein	Q8NFH9	Q8NFH9	MLL/SEPTIN6 fusion protein (Fragment) OS=Homo sapiens PE=2 SV=1	0	39.316	16.9946	10	13	4	1	559	63.1	8.02	High	161	10
FALSE	High	Master Protein	Q16539	Q16539	Mitogen-activated protein kinase 14 OS=Homo sapiens GN=MAPK14 PE=1 SV=3	0	39.281	23.8889	7	8	6	1	360	41.3	5.78	High	194	7
FALSE	High	Master Protein	P17480	P17480	Nucleolar transcription factor 1 OS=Homo sapiens GN=UBTF PE=1 SV=1	0	39.049	9.94764	7	8	7	1	764	89.4	5.81	High	104	7
FALSE	High	Master Protein	O60264	O60264	SWI/SNF-related matrix-associated actin-dependent regulator of chromatin subfamily A member 5 OS=Homo sapiens GN=SMARCA5 PE=1 SV=1	0	38.96	9.12548	10	10	10	1	1052	121.8	8.09	High	187	10
FALSE	High	Master Protein	Q15418	Q15418	Ribosomal protein S6 kinase alpha-1 OS=Homo sapiens GN=RPS6KA1 PE=1 SV=2	0	38.939	9.38776	6	8	1	1	735	82.7	7.83	High	132	6
FALSE	High	Master Protein	Q59HH7	Q59HH7	X-ray repair cross complementing protein 1 variant (Fragment) OS=Homo sapiens PE=2 SV=1	0	37.97	12.6739	7	7	7	1	647	71	6.04	High	155	7
FALSE	High	Master Protein	A0A024RB32	A0A024RB32	Prostaglandin E synthase 3 (Cytosolic), isoform CRA_a OS=Homo sapiens GN=PTGES3 PE=4 SV=1	0	36.549	23.125	3	5	3	1	160	18.7	4.54	High	118	3
FALSE	High	Master Protein	Q5IRN2	Q5IRN2	DAZAP1/MEF2D fusion protein OS=Homo sapiens GN=DAZAP1/MEF2D fusion PE=2 SV=1	0	36.293	12.5551	4	6	4	1	454	48.9	8.78	High	241	4
FALSE	High	Master Protein	O95394	O95394	Phosphoacetylglucosamine mutase OS=Homo sapiens GN=PGM3 PE=1 SV=1	0	33.773	12.9151	6	7	6	1	542	59.8	6.25	High	272	6
FALSE	High	Master Protein	B7SBB1	B7SBB1	Peptidylprolyl isomerase OS=Homo sapiens GN=AIP PE=4 SV=1	0	33.217	21.8845	6	6	6	1	329	37.5	6.54	High	117	6
FALSE	High	Master Protein	A0A024QZ26	A0A024QZ26	Histone deacetylase 6, isoform CRA_c OS=Homo sapiens GN=HDAC6 PE=4 SV=1	0	32.546	5.02058	6	7	6	1	1215	131.3	5.3	High	186	6
FALSE	High	Master Protein	Q8WUD1	Q8WUD1	Ras-related protein Rab-2B OS=Homo sapiens GN=RAB2B PE=1 SV=1	0	32.097	28.7037	5	5	1	1	216	24.2	7.83	High	165	5
FALSE	High	Master Protein	A0A024RCX4	A0A024RCX4	Mitochondrial carrier homolog 1 (C. elegans), isoform CRA_c OS=Homo sapiens GN=MTCH1 PE=3 SV=1	0	31.406	18.509	7	7	7	1	389	41.5	9.32	High	151	7
FALSE	High	Master Protein	B2R5B3	B2R5B3	Histone H2A OS=Homo sapiens PE=2 SV=1	0	31.095	37.6923	5	10	3	1	130	14.1	11.06	High	188	5
FALSE	High	Master Protein	Q96T60	Q96T60	Bifunctional polynucleotide phosphatase/kinase OS=Homo sapiens GN=PNKP PE=1 SV=1	0	31.001	15.3551	7	7	7	1	521	57	8.46	High	141	7
FALSE	High	Master Protein	Q96CW1	Q96CW1	AP-2 complex subunit mu OS=Homo sapiens GN=AP2M1 PE=1 SV=2	0	30.467	19.7701	8	8	8	1	435	49.6	9.54	High	73	8
FALSE	High	Master Protein	Q53EZ1	Q53EZ1	Casein kinase 1 epsilon variant (Fragment) OS=Homo sapiens PE=2 SV=1	0	30.281	17.5481	7	8	2	1	416	47.2	9.63	High	150	7
FALSE	High	Master Protein	P35251	P35251	Replication factor C subunit 1 OS=Homo sapiens GN=RFC1 PE=1 SV=4	0	29.776	5.22648	5	5	5	1	1148	128.2	9.36	High	208	5
FALSE	High	Master Protein	A0A140VJE8	A0A140VJE8	AP complex subunit beta OS=Homo sapiens GN=AP2B1 PE=2 SV=1	0	29.582	5.78339	5	6	5	1	951	105.6	5.34	High	105	5
FALSE	High	Master Protein	F6R6M7	F6R6M7	Spliceosome RNA helicase DDX39B (Fragment) OS=Homo sapiens GN=DDX39B PE=1 SV=1	0	28.247	38.0711	5	5	1	1	197	21.9	5.1	High	98	5
FALSE	High	Master Protein	P25786	P25786	Proteasome subunit alpha type-1 OS=Homo sapiens GN=PSMA1 PE=1 SV=1	0	26.617	21.673	5	6	5	1	263	29.5	6.61	High	134	5
FALSE	High	Master Protein	Q92930	Q92930	Ras-related protein Rab-8B OS=Homo sapiens GN=RAB8B PE=1 SV=2	0	26.517	23.6715	5	7	1	1	207	23.6	9.07	High	198	5
FALSE	High	Master Protein	Q9NQ29	Q9NQ29	Putative RNA-binding protein Luc7-like 1 OS=Homo sapiens GN=LUC7L PE=1 SV=1	0	26.447	12.3989	4	6	1	1	371	43.7	9.92	High	114	4
FALSE	High	Master Protein	A1L4K2	A1L4K2	Mitogen-activated protein kinase OS=Homo sapiens GN=MAPK8 PE=2 SV=1	0	25.705	13.8173	6	8	1	1	427	48.1	6.74	High	50	6
FALSE	High	Master Protein	C9J6P4	C9J6P4	Zinc finger CCCH-type antiviral protein 1 OS=Homo sapiens GN=ZC3HAV1 PE=1 SV=1	0	25.549	5.76172	5	6	5	1	1024	114	8.56	High	125	5
FALSE	High	Master Protein	O14965	O14965	Aurora kinase A OS=Homo sapiens GN=AURKA PE=1 SV=2	0	24.947	13.1514	5	6	5	1	403	45.8	9.39	High	156	5
FALSE	High	Master Protein	D6R956	D6R956	Ubiquitin carboxyl-terminal hydrolase OS=Homo sapiens GN=UCHL1 PE=1 SV=1	0	24.764	23.2365	4	4	4	1	241	26.8	5.81	High	125	4
FALSE	High	Master Protein	Q5CZH6	Q5CZH6	V-type proton ATPase subunit a OS=Homo sapiens GN=DKFZp686N0561 PE=2 SV=1	0	23.941	8.71122	6	6	5	1	838	96.5	6.64	High	70	6
FALSE	High	Master Protein	Q16795	Q16795	NADH dehydrogenase [ubiquinone] 1 alpha subcomplex subunit 9, mitochondrial OS=Homo sapiens GN=NDUFA9 PE=1 SV=2	0	23.895	14.3236	5	5	5	1	377	42.5	9.8	High	102	5
FALSE	High	Master Protein	Q86V81	Q86V81	THO complex subunit 4 OS=Homo sapiens GN=ALYREF PE=1 SV=3	0	23.725	19.0661	4	4	4	1	257	26.9	11.15	High	137	4
FALSE	High	Master Protein	P24390	P24390	ER lumen protein-retaining receptor 1 OS=Homo sapiens GN=KDELR1 PE=1 SV=1	0	23.412	17.9245	3	3	3	1	212	24.5	8.62	High	145	3
FALSE	High	Master Protein	V6A6E5	V6A6E5	MHC class I antigen OS=Homo sapiens GN=HLA-C PE=3 SV=1	0	23.183	13.388	3	3	2	1	366	40.9	6.3	High	93	3
FALSE	High	Master Protein	Q9BZH6	Q9BZH6	WD repeat-containing protein 11 OS=Homo sapiens GN=WDR11 PE=1 SV=1	0	22.164	5.14706	5	5	5	1	1224	136.6	6.92	High	92	5
FALSE	High	Master Protein	A8K9U0	A8K9U0	cDNA FLJ78260, highly similar to Homo sapiens RNA binding motif protein 4, mRNA OS=Homo sapiens PE=2 SV=1	0	21.949	13.4615	5	5	5	1	364	40.3	7.08	High	159	5
FALSE	High	Master Protein	M4VP52	M4VP52	Apolipoprotein B editing enzyme catalytic polypeptide-like 3C OS=Homo sapiens GN=APOBEC3C PE=2 SV=1	0	21.896	10	2	4	2	1	190	22.8	7.88	High	133	2
FALSE	High	Master Protein	P61981	P61981	14-3-3 protein gamma OS=Homo sapiens GN=YWHAG PE=1 SV=2	0	21.554	25.1012	7	9	2	1	247	28.3	4.89	High	159	7
FALSE	High	Master Protein	Q9BXS5	Q9BXS5	AP-1 complex subunit mu-1 OS=Homo sapiens GN=AP1M1 PE=1 SV=3	0	21.477	15.8392	6	6	6	1	423	48.6	7.3	High	52	6
FALSE	High	Master Protein	P52294	P52294	Importin subunit alpha-5 OS=Homo sapiens GN=KPNA1 PE=1 SV=3	0	21.403	8.36431	4	4	4	1	538	60.2	5.01	High	137	4
FALSE	High	Master Protein	Q9Y5B9	Q9Y5B9	FACT complex subunit SPT16 OS=Homo sapiens GN=SUPT16H PE=1 SV=1	0	21.196	4.77555	4	4	4	1	1047	119.8	5.66	High	135	4
FALSE	High	Master Protein	Q15796	Q15796	Mothers against decapentaplegic homolog 2 OS=Homo sapiens GN=SMAD2 PE=1 SV=1	0	20.853	10.0642	4	4	2	1	467	52.3	6.58	High	84	4
FALSE	High	Master Protein	Q09028	Q09028	Histone-binding protein RBBP4 OS=Homo sapiens GN=RBBP4 PE=1 SV=3	0	20.571	12.4706	5	5	1	1	425	47.6	4.89	High	155	5
FALSE	High	Master Protein	B3KQ33	B3KQ33	cDNA FLJ32715 fis, clone TESTI2000784, highly similar to Importin-4 OS=Homo sapiens PE=2 SV=1	0	20.276	5.55042	5	5	5	1	1081	118.7	4.96	High	80	5
FALSE	High	Master Protein	B8XPJ8	B8XPJ8	Membrane bound catechol-O-methyltransferase OS=Homo sapiens GN=COMT PE=2 SV=1	0	20.082	13.6531	2	3	2	1	271	30	5.6	High	86	2
FALSE	High	Master Protein	Q96PE3	Q96PE3	Type I inositol 3,4-bisphosphate 4-phosphatase OS=Homo sapiens GN=INPP4A PE=1 SV=1	0	19.987	3.88946	3	3	3	1	977	109.9	6.96	High	98	3
FALSE	High	Master Protein	F8WAL6	F8WAL6	Abl interactor 2 OS=Homo sapiens GN=ABI2 PE=1 SV=2	0	19.582	9.94152	4	4	3	1	513	55.6	6.02	High	76	4
FALSE	High	Master Protein	P25789	P25789	Proteasome subunit alpha type-4 OS=Homo sapiens GN=PSMA4 PE=1 SV=1	0	19.327	19.9234	5	5	5	1	261	29.5	7.72	High	86	5
FALSE	High	Master Protein	Q9UJY4	Q9UJY4	ADP-ribosylation factor-binding protein GGA2 OS=Homo sapiens GN=GGA2 PE=1 SV=3	0	17.585	4.89396	2	2	2	1	613	67.1	6.55	High	94	2
FALSE	High	Master Protein	B7Z8F4	B7Z8F4	cDNA FLJ56523, highly similar to ATP-dependent RNA helicase DHX8 (EC 3.6.1.-) OS=Homo sapiens PE=2 SV=1	0	17.439	4.48772	5	6	3	1	1181	133.9	7.88	High	80	5
FALSE	High	Master Protein	A8K5J7	A8K5J7	cDNA FLJ77290, highly similar to Homo sapiens BCL2-associated athanogene 5 (BAG5), mRNA OS=Homo sapiens PE=2 SV=1	0	17.379	9.39597	3	3	3	1	447	51.2	5.99	High	31	3
FALSE	High	Master Protein	Q59GM9	Q59GM9	Alpha-1,4 glucan phosphorylase (Fragment) OS=Homo sapiens PE=2 SV=1	0	17.304	6.12717	6	6	6	1	865	98.8	6.96	High	79	6
FALSE	High	Master Protein	O75367	O75367	Core histone macro-H2A.1 OS=Homo sapiens GN=H2AFY PE=1 SV=4	0	17.184	9.94624	2	2	2	1	372	39.6	9.79	High	59	2
FALSE	High	Master Protein	B2RCZ4	B2RCZ4	Protein kinase C OS=Homo sapiens PE=1 SV=1	0	16.937	10.5622	4	4	1	1	587	67.2	5.9	High	97	4
FALSE	High	Master Protein	Q03252	Q03252	Lamin-B2 OS=Homo sapiens GN=LMNB2 PE=1 SV=4	0	16.756	7.25806	5	5	1	1	620	69.9	5.59	High	142	5
FALSE	High	Master Protein	Q02880	Q02880	DNA topoisomerase 2-beta OS=Homo sapiens GN=TOP2B PE=1 SV=3	0	16.545	3.01353	5	5	2	1	1626	183.2	8	High	42	5
FALSE	High	Master Protein	Q969Q0	Q969Q0	60S ribosomal protein L36a-like OS=Homo sapiens GN=RPL36AL PE=1 SV=3	0	16.141	31.1321	4	4	1	1	106	12.5	10.65	High	46	4
FALSE	High	Master Protein	Q9HCE1	Q9HCE1	Putative helicase MOV-10 OS=Homo sapiens GN=MOV10 PE=1 SV=2	0	16.057	5.68295	5	5	5	1	1003	113.6	8.82	High	23	5
FALSE	High	Master Protein	B3KW79	B3KW79	Carboxypeptidase OS=Homo sapiens PE=2 SV=1	0	15.961	10.084	4	4	4	1	476	54.1	5.6	High	58	4
FALSE	High	Master Protein	D3DS77	D3DS77	KIAA0323, isoform CRA_a OS=Homo sapiens GN=KIAA0323 PE=4 SV=1	0	15.871	5.00695	3	3	3	1	719	78.6	6.73	High	104	3
FALSE	High	Master Protein	B2RD36	B2RD36	cDNA, FLJ96437 OS=Homo sapiens PE=2 SV=1	0	15.859	23.2653	6	6	6	1	245	28	6.79	High	65	6
FALSE	High	Master Protein	Q53GG0	Q53GG0	Epithelial protein lost in neoplasm beta variant (Fragment) OS=Homo sapiens PE=2 SV=1	0	15.491	5.13834	4	4	4	1	759	85.2	6.84	High	112	4
FALSE	High	Master Protein	A0A0A0MSZ4	A0A0A0MSZ4	NADPH:adrenodoxin oxidoreductase, mitochondrial OS=Homo sapiens GN=FDXR PE=1 SV=1	0	15.374	7.27969	3	3	3	1	522	57.3	9.11	High	108	3
FALSE	High	Master Protein	B4DH02	B4DH02	cDNA FLJ50510, highly similar to Heat shock 70 kDa protein 4 OS=Homo sapiens PE=2 SV=1	0	15.152	5.2381	4	4	2	1	840	94.3	5.19	High	67	4
FALSE	High	Master Protein	Q53GL6	Q53GL6	RNA binding protein (Autoantigenic, hnRNP-associated with lethal yellow) long isoform variant (Fragment) OS=Homo sapiens GN=RALY PE=1 SV=1	0	14.636	10.7492	2	3	2	1	307	32.5	9.17	High	33	2
FALSE	High	Master Protein	A0A024RDF6	A0A024RDF6	Heterogeneous nuclear ribonucleoprotein D-like, isoform CRA_a OS=Homo sapiens GN=HNRPDL PE=4 SV=1	0	14.545	9.7619	4	4	2	1	420	46.4	9.57	High	68	4
FALSE	High	Master Protein	A0A024RE04	A0A024RE04	Uncharacterized protein OS=Homo sapiens GN=RP11-98F14.6 PE=4 SV=1	0	14.317	7.94702	3	3	3	1	453	52.1	8.47	High	63	3
FALSE	High	Master Protein	D3YPT7	D3YPT7	Cytochrome c oxidase subunit 2 OS=Homo sapiens GN=COX2 PE=3 SV=1	0	14.229	19.3833	4	5	4	1	227	25.5	4.82	High	83	4
FALSE	High	Master Protein	A0A0G2JPP5	A0A0G2JPP5	Protein scribble homolog OS=Homo sapiens GN=SCRIB PE=1 SV=1	0	13.858	1.38973	2	3	2	1	1655	177.6	5.1	High	91	2
FALSE	High	Master Protein	Q53HS1	Q53HS1	Achalasia, adrenocortical insufficiency, alacrimia (Allgrove, triple-A) variant (Fragment) OS=Homo sapiens PE=2 SV=1	0	13.8	6.22711	3	3	3	1	546	59.5	7.5	High	69	3
FALSE	High	Master Protein	I1E4Y6	I1E4Y6	PERQ amino acid-rich with GYF domain-containing protein 2 OS=Homo sapiens GN=GIGYF2 PE=1 SV=1	0	13.667	3.17941	4	4	3	1	1321	152.4	5.6	High	77	4
FALSE	High	Master Protein	Q96II5	Q96II5	ARAF protein OS=Homo sapiens GN=ARAF PE=1 SV=1	0	13.613	6.73235	4	4	4	1	609	67.9	9.09	High	43	4
FALSE	High	Master Protein	A0A024RDE8	A0A024RDE8	PDZ and LIM domain 5, isoform CRA_c OS=Homo sapiens GN=PDLIM5 PE=4 SV=1	0	13.554	5.53691	3	3	3	1	596	63.9	8.21	High	80	3
FALSE	High	Master Protein	Q53GF0	Q53GF0	Cytidine 5'-monophosphate N-acetylneuraminic acid synthetase variant (Fragment) OS=Homo sapiens PE=2 SV=1	0	13.533	7.60369	3	3	3	1	434	48.3	7.93	High	66	3
FALSE	High	Master Protein	Q96BN8	Q96BN8	Ubiquitin thioesterase otulin OS=Homo sapiens GN=OTULIN PE=1 SV=3	0	13.006	9.94318	4	4	4	1	352	40.2	5.47	High	57	4
FALSE	High	Master Protein	J3KRY1	J3KRY1	Rho GDP-dissociation inhibitor 1 (Fragment) OS=Homo sapiens GN=ARHGDIA PE=1 SV=1	0	12.944	9.63855	2	4	2	1	249	27.1	7.71	High	40	2
FALSE	High	Master Protein	P62273	P62273	40S ribosomal protein S29 OS=Homo sapiens GN=RPS29 PE=1 SV=2	0	12.936	32.1429	2	3	2	1	56	6.7	10.13	High	69	2
FALSE	High	Master Protein	Q04837	Q04837	Single-stranded DNA-binding protein, mitochondrial OS=Homo sapiens GN=SSBP1 PE=1 SV=1	0	12.88	28.3784	3	3	3	1	148	17.2	9.6	High	50	3
FALSE	High	Master Protein	Q13595	Q13595	Transformer-2 protein homolog alpha OS=Homo sapiens GN=TRA2A PE=1 SV=1	0	12.828	11.7021	3	3	3	1	282	32.7	11.27	High	83	3
FALSE	High	Master Protein	A0A0A0MTN0	A0A0A0MTN0	Cullin-2 OS=Homo sapiens GN=CUL2 PE=1 SV=1	0	12.804	3.0343	2	2	2	1	758	88.4	6.93	High	80	2
FALSE	High	Master Protein	Q9Y2X3	Q9Y2X3	Nucleolar protein 58 OS=Homo sapiens GN=NOP58 PE=1 SV=1	0	12.357	5.10397	2	2	2	1	529	59.5	8.92	High	84	2
FALSE	High	Master Protein	B3KRB2	B3KRB2	cDNA FLJ33964 fis, clone CTONG2019029, highly similar to Pseudouridylate synthase 7 homolog (EC 5.4.99.-) OS=Homo sapiens PE=2 SV=1	0	12.129	3.78215	2	2	2	1	661	75	6.37	High	60	2
FALSE	High	Master Protein	A0A024R7N6	A0A024R7N6	Phosphoinositide-3-kinase, regulatory subunit 2 (P85 beta), isoform CRA_a OS=Homo sapiens GN=PIK3R2 PE=4 SV=1	0	11.755	5.35714	4	4	4	1	728	81.5	6.43	High	72	4
FALSE	High	Master Protein	O00178	O00178	GTP-binding protein 1 OS=Homo sapiens GN=GTPBP1 PE=1 SV=3	0	11.725	4.63378	3	3	3	1	669	72.4	8.34	High	37	3
FALSE	High	Master Protein	P14635	P14635	G2/mitotic-specific cyclin-B1 OS=Homo sapiens GN=CCNB1 PE=1 SV=1	0	11.715	6.46651	2	2	2	1	433	48.3	7.47	High	62	2
FALSE	High	Master Protein	B5ME97	B5ME97	Septin 10, isoform CRA_c OS=Homo sapiens GN=SEPT10 PE=1 SV=2	0	11.55	6.06618	4	4	3	1	544	62.9	6.83	High	63	4
FALSE	High	Master Protein	A0A024RD18	A0A024RD18	Serine/threonine kinase 38, isoform CRA_a OS=Homo sapiens GN=STK38 PE=3 SV=1	0	11.546	4.51613	2	2	2	1	465	54.2	7.15	High	73	2
FALSE	High	Master Protein	Q6GMV2	Q6GMV2	SET and MYND domain-containing protein 5 OS=Homo sapiens GN=SMYD5 PE=1 SV=2	0	11.285	10.7656	3	3	3	1	418	47.3	5.05	High	46	3
FALSE	High	Master Protein	Q96FZ2	Q96FZ2	Embryonic stem cell-specific 5-hydroxymethylcytosine-binding protein OS=Homo sapiens GN=HMCES PE=1 SV=1	0	11.111	10.7345	3	3	3	1	354	40.5	8.15	High	50	3
FALSE	High	Master Protein	P51668	P51668	Ubiquitin-conjugating enzyme E2 D1 OS=Homo sapiens GN=UBE2D1 PE=1 SV=1	0	11.097	16.3265	2	2	1	1	147	16.6	7.42	High	53	2
FALSE	High	Master Protein	Q8NB16	Q8NB16	Mixed lineage kinase domain-like protein OS=Homo sapiens GN=MLKL PE=1 SV=1	0	10.95	8.9172	4	4	4	1	471	54.4	8.82	High	43	4
FALSE	High	Master Protein	A8K5N3	A8K5N3	Palmitoyltransferase OS=Homo sapiens PE=2 SV=1	0	10.907	4.18006	2	2	2	1	622	70.8	8.06	High	43	2
FALSE	High	Master Protein	E7ERK9	E7ERK9	Translation initiation factor eIF-2B subunit delta OS=Homo sapiens GN=EIF2B4 PE=1 SV=1	0	10.901	3.86029	2	2	2	1	544	59.7	9.42	High	106	2
FALSE	High	Master Protein	Q9P1F3	Q9P1F3	Costars family protein ABRACL OS=Homo sapiens GN=ABRACL PE=1 SV=1	0	10.871	27.1605	2	2	2	1	81	9.1	6.29	High	90	2
FALSE	High	Master Protein	Q15059	Q15059	Bromodomain-containing protein 3 OS=Homo sapiens GN=BRD3 PE=1 SV=1	0	10.835	4.13223	3	3	2	1	726	79.5	9.36	High	71	3
FALSE	High	Master Protein	Q9Y4X5	Q9Y4X5	E3 ubiquitin-protein ligase ARIH1 OS=Homo sapiens GN=ARIH1 PE=1 SV=2	0	10.695	4.66786	3	3	3	1	557	64.1	5.08	High	62	3
FALSE	High	Master Protein	Q8TDN6	Q8TDN6	Ribosome biogenesis protein BRX1 homolog OS=Homo sapiens GN=BRIX1 PE=1 SV=2	0	10.538	8.78187	3	3	3	1	353	41.4	9.92	High	54	3
FALSE	High	Master Protein	B4DZC9	B4DZC9	cDNA FLJ61681, highly similar to STE20-like serine/threonine-protein kinase (EC2.7.11.1) (Fragment) OS=Homo sapiens PE=2 SV=1	0	10.45	1.9084	2	2	1	1	1048	119.8	4.91	High	54	2
FALSE	High	Master Protein	Q96PU8	Q96PU8	Protein quaking OS=Homo sapiens GN=QKI PE=1 SV=1	0	10.443	4.10557	1	2	1	1	341	37.6	8.56	High	34	1
FALSE	High	Master Protein	B2R802	B2R802	cDNA, FLJ93681, highly similar to Homo sapiens small nuclear ribonucleoprotein polypeptide A (SNRPA), mRNA OS=Homo sapiens PE=2 SV=1	0	10.27	9.92908	2	2	2	1	282	31.3	9.86	High	64	2
FALSE	High	Master Protein	P40925	P40925	Malate dehydrogenase, cytoplasmic OS=Homo sapiens GN=MDH1 PE=1 SV=4	0	10.056	6.58683	2	2	2	1	334	36.4	7.36	High	89	2
FALSE	High	Master Protein	O75494	O75494	Serine/arginine-rich splicing factor 10 OS=Homo sapiens GN=SRSF10 PE=1 SV=1	0	9.878	8.39695	2	2	2	1	262	31.3	11.27	High	80	2
FALSE	High	Master Protein	B2RD51	B2RD51	Proteasome assembly chaperone 1 OS=Homo sapiens PE=2 SV=1	0	9.674	8.33333	2	2	2	1	288	32.9	7.17	High	47	2
FALSE	High	Master Protein	Q9UHD2	Q9UHD2	Serine/threonine-protein kinase TBK1 OS=Homo sapiens GN=TBK1 PE=1 SV=1	0	9.673	3.97805	2	2	2	1	729	83.6	6.79	High	68	2
FALSE	High	Master Protein	Q9UH65	Q9UH65	Switch-associated protein 70 OS=Homo sapiens GN=SWAP70 PE=1 SV=1	0	9.631	4.78632	3	3	2	1	585	69	5.87	High	0	3
FALSE	High	Master Protein	Q59FJ0	Q59FJ0	Proteasome subunit beta type (Fragment) OS=Homo sapiens PE=2 SV=1	0	9.624	13.253	3	3	3	1	249	27.8	9.33	High	33	3
FALSE	High	Master Protein	Q12797	Q12797	Aspartyl/asparaginyl beta-hydroxylase OS=Homo sapiens GN=ASPH PE=1 SV=3	0	9.602	2.37467	1	1	1	1	758	85.8	5.01	High	65	1
FALSE	High	Master Protein	A0A1B0GVY1	A0A1B0GVY1	E3 ubiquitin-protein ligase NEDD4-like OS=Homo sapiens GN=NEDD4L PE=1 SV=1	0	9.564	2.23285	2	2	1	1	1254	140.7	6.46	High	91	2
FALSE	High	Master Protein	Q9NR12	Q9NR12	PDZ and LIM domain protein 7 OS=Homo sapiens GN=PDLIM7 PE=1 SV=1	0	9.433	7.00219	2	2	2	1	457	49.8	8.41	High	37	2
FALSE	High	Master Protein	Q8WV92	Q8WV92	MIT domain-containing protein 1 OS=Homo sapiens GN=MITD1 PE=1 SV=1	0	9.324	10.0402	2	2	2	1	249	29.3	8	High	56	2
FALSE	High	Master Protein	Q9Y487	Q9Y487	V-type proton ATPase 116 kDa subunit a isoform 2 OS=Homo sapiens GN=ATP6V0A2 PE=1 SV=2	0	9.102	2.92056	3	3	2	1	856	98	6.61	High	93	3
FALSE	High	Master Protein	O60504	O60504	Vinexin OS=Homo sapiens GN=SORBS3 PE=1 SV=2	0	8.993	3.12966	2	2	2	1	671	75.3	9.45	High	63	2
FALSE	High	Master Protein	Q96LD4	Q96LD4	Tripartite motif-containing protein 47 OS=Homo sapiens GN=TRIM47 PE=1 SV=2	0	8.82	4.07524	2	2	2	1	638	69.5	6.44	High	43	2
FALSE	High	Master Protein	B2R823	B2R823	cDNA, FLJ93703, highly similar to Homo sapiens putatative 28 kDa protein (LOC56902), mRNA OS=Homo sapiens PE=2 SV=1	0	8.756	8.33333	2	2	2	1	252	27.9	9.73	High	62	2
FALSE	High	Master Protein	A0A024RAG1	A0A024RAG1	Uncharacterized protein OS=Homo sapiens GN=MGC4268 PE=4 SV=1	0	8.734	8.3871	2	2	2	1	310	34.5	8.98	High	48	2
FALSE	High	Master Protein	Q9Y3Y2	Q9Y3Y2	Chromatin target of PRMT1 protein OS=Homo sapiens GN=CHTOP PE=1 SV=2	0	8.728	11.6935	2	2	2	1	248	26.4	12.23	High	72	2
FALSE	High	Master Protein	B3KVH4	B3KVH4	cDNA FLJ16549 fis, clone PLACE7003657, highly similar to RAC-alpha serine/threonine-protein kinase (EC 2.7.11.1) OS=Homo sapiens PE=2 SV=1	0	8.715	6.45833	4	4	2	1	480	55.6	6.07	High	48	4
FALSE	High	Master Protein	Q13085	Q13085	Acetyl-CoA carboxylase 1 OS=Homo sapiens GN=ACACA PE=1 SV=2	0	8.69	0.980392	2	2	2	1	2346	265.4	6.37	High	81	2
FALSE	High	Master Protein	Q9H6S0	Q9H6S0	Probable ATP-dependent RNA helicase YTHDC2 OS=Homo sapiens GN=YTHDC2 PE=1 SV=2	0	8.67	0.909091	1	1	1	1	1430	160.1	8.4	High	78	1
FALSE	High	Master Protein	Q86UE8	Q86UE8	Serine/threonine-protein kinase tousled-like 2 OS=Homo sapiens GN=TLK2 PE=1 SV=2	0	8.623	2.33161	2	2	2	1	772	87.6	8.41	High	45	2
FALSE	High	Master Protein	P16152	P16152	Carbonyl reductase [NADPH] 1 OS=Homo sapiens GN=CBR1 PE=1 SV=3	0	8.452	10.4693	3	3	3	1	277	30.4	8.32	High	46	3
FALSE	High	Master Protein	A0A024RBR2	A0A024RBR2	F-box protein 21, isoform CRA_a OS=Homo sapiens GN=FBXO21 PE=4 SV=1	0	8.417	2.86624	1	1	1	1	628	72.2	6.09	High	31	1
FALSE	High	Master Protein	O43422	O43422	52 kDa repressor of the inhibitor of the protein kinase OS=Homo sapiens GN=THAP12 PE=1 SV=2	0	8.384	3.41656	2	2	2	1	761	87.6	5.86	High	0	2
FALSE	High	Master Protein	Q5SQH4	Q5SQH4	DBP2 protein OS=Homo sapiens GN=DHX16 PE=2 SV=1	0	8.342	2.01729	2	3	1	1	1041	119.2	6.8	High	67	2
FALSE	High	Master Protein	Q14689	Q14689	Disco-interacting protein 2 homolog A OS=Homo sapiens GN=DIP2A PE=1 SV=2	0	8.266	1.84596	3	3	1	1	1571	170.3	8.03	High	37	3
FALSE	High	Master Protein	P68431	P68431	Histone H3.1 OS=Homo sapiens GN=HIST1H3A PE=1 SV=2	0	8.257	28.6765	6	7	2	1	136	15.4	11.12	High	71	6
FALSE	High	Master Protein	P49593	P49593	Protein phosphatase 1F OS=Homo sapiens GN=PPM1F PE=1 SV=3	0	8.222	7.04846	2	2	2	1	454	49.8	5.1	High	46	2
FALSE	High	Master Protein	O95295	O95295	SNARE-associated protein Snapin OS=Homo sapiens GN=SNAPIN PE=1 SV=1	0	8.113	13.9706	2	2	2	1	136	14.9	9.31	High	49	2
FALSE	High	Master Protein	Q92989	Q92989	Polyribonucleotide 5'-hydroxyl-kinase Clp1 OS=Homo sapiens GN=CLP1 PE=1 SV=1	0	8.11	4.94118	2	2	2	1	425	47.6	6.62	High	57	2
FALSE	High	Master Protein	B3KS28	B3KS28	cDNA FLJ35355 fis, clone PUAEN2000152, moderately similar to N-terminal acetyltransferase C complexcatalytic subunit MAK3 (EC 2.3.1.88) OS=Homo sapiens PE=2 SV=1	0	8.095	3.59116	1	1	1	1	362	39.2	5.52	High	75	1
FALSE	High	Master Protein	A0MNP2	A0MNP2	CDW11/WDR57 OS=Homo sapiens GN=WDR57 PE=2 SV=1	0	8.002	5.88235	2	2	2	1	357	39.3	8.1	High	49	2
FALSE	High	Master Protein	Q9H0A0	Q9H0A0	RNA cytidine acetyltransferase OS=Homo sapiens GN=NAT10 PE=1 SV=2	0	7.989	3.80488	3	3	3	1	1025	115.7	8.27	High	29	3
FALSE	High	Master Protein	Q92466	Q92466	DNA damage-binding protein 2 OS=Homo sapiens GN=DDB2 PE=1 SV=1	0	7.963	5.15222	2	2	2	1	427	47.8	9.47	High	35	2
FALSE	High	Master Protein	A0A024RDJ3	A0A024RDJ3	Nucleolar protein family A, member 1 (H/ACA small nucleolar RNPs), isoform CRA_a OS=Homo sapiens GN=NOLA1 PE=4 SV=1	0	7.88	12.4424	2	2	2	1	217	22.3	10.92	High	35	2
FALSE	High	Master Protein	P07305	P07305	Histone H1.0 OS=Homo sapiens GN=H1F0 PE=1 SV=3	0	7.808	11.8557	2	2	2	1	194	20.9	10.84	High	50	2
FALSE	High	Master Protein	P46934	P46934	E3 ubiquitin-protein ligase NEDD4 OS=Homo sapiens GN=NEDD4 PE=1 SV=4	0	7.765	1.44049	2	2	1	1	1319	149	6.58	High	60	2
FALSE	High	Master Protein	Q8IX12	Q8IX12	Cell division cycle and apoptosis regulator protein 1 OS=Homo sapiens GN=CCAR1 PE=1 SV=2	0	7.72	2.6087	3	3	3	1	1150	132.7	5.76	High	69	3
FALSE	High	Master Protein	Q8N5I2	Q8N5I2	Arrestin domain-containing protein 1 OS=Homo sapiens GN=ARRDC1 PE=1 SV=1	0	7.666	4.61894	2	2	2	1	433	46	7.02	High	46	2
FALSE	High	Master Protein	Q15020	Q15020	Squamous cell carcinoma antigen recognized by T-cells 3 OS=Homo sapiens GN=SART3 PE=1 SV=1	0	7.613	1.55763	1	1	1	1	963	109.9	5.57	High	50	1
FALSE	High	Master Protein	A0A024R411	A0A024R411	Origin recognition complex, subunit 2-like (Yeast), isoform CRA_a OS=Homo sapiens GN=ORC2L PE=4 SV=1	0	7.521	3.11958	1	1	1	1	577	65.9	6.51	High	50	1
FALSE	High	Master Protein	P28070	P28070	Proteasome subunit beta type-4 OS=Homo sapiens GN=PSMB4 PE=1 SV=4	0	7.462	6.43939	2	3	2	1	264	29.2	5.97	High	24	2
FALSE	High	Master Protein	A4D1E9	A4D1E9	GTP-binding protein 10 OS=Homo sapiens GN=GTPBP10 PE=1 SV=1	0	7.431	5.16796	2	2	2	1	387	42.9	9.03	High	0	2
FALSE	High	Master Protein	P06454	P06454	Prothymosin alpha OS=Homo sapiens GN=PTMA PE=1 SV=2	0	7.393	12.6126	1	1	1	1	111	12.2	3.78	High	49	1
FALSE	High	Master Protein	B2RBP3	B2RBP3	cDNA, FLJ95615, highly similar to Homo sapiens ubiquitin-activating enzyme E1C (UBA3 homolog, yeast)(UBE1C), mRNA OS=Homo sapiens PE=2 SV=1	0	7.343	3.23974	1	1	1	1	463	51.8	5.45	High	39	1
FALSE	High	Master Protein	Q9P287	Q9P287	BRCA2 and CDKN1A-interacting protein OS=Homo sapiens GN=BCCIP PE=1 SV=1	0	7.335	7.32484	1	1	1	1	314	36	4.61	High	40	1
FALSE	High	Master Protein	P62891	P62891	60S ribosomal protein L39 OS=Homo sapiens GN=RPL39 PE=1 SV=2	0	7.273	19.6078	1	2	1	1	51	6.4	12.56	High	0	1
FALSE	High	Master Protein	Q2L6I0	Q2L6I0	FB19 protein OS=Homo sapiens GN=PPP1R10 PE=2 SV=1	0	7.272	2.02128	1	2	1	1	940	99	9.17	High	22	1
FALSE	High	Master Protein	Q96EF6	Q96EF6	F-box only protein 17 OS=Homo sapiens GN=FBXO17 PE=1 SV=1	0	7.247	10.0719	3	3	3	1	278	31.5	8.1	High	33	3
FALSE	High	Master Protein	B3KS98	B3KS98	Eukaryotic translation initiation factor 3 subunit H OS=Homo sapiens GN=EIF3H PE=1 SV=1	0	7.222	5.19126	1	1	1	1	366	41.6	7.33	High	81	1
FALSE	High	Master Protein	D3DR65	D3DR65	SPFH domain family, member 1, isoform CRA_a OS=Homo sapiens GN=SPFH1 PE=4 SV=1	0	7.188	5.45977	2	2	2	1	348	39.1	7.87	High	34	2
FALSE	High	Master Protein	P54709	P54709	Sodium/potassium-transporting ATPase subunit beta-3 OS=Homo sapiens GN=ATP1B3 PE=1 SV=1	0	7.144	3.94265	1	2	1	1	279	31.5	8.35	High	33	1
FALSE	High	Master Protein	A0A0S2Z5C9	A0A0S2Z5C9	Putative tRNA (cytidine(32)/guanosine(34)-2'-O)-methyltransferase OS=Homo sapiens GN=FTSJ1 PE=2 SV=1	0	7.123	4.74777	1	1	1	1	337	36.9	6.3	High	52	1
FALSE	High	Master Protein	P82663	P82663	28S ribosomal protein S25, mitochondrial OS=Homo sapiens GN=MRPS25 PE=1 SV=1	0	7.119	7.51445	1	1	1	1	173	20.1	8.82	High	66	1
FALSE	High	Master Protein	S4R3N1	S4R3N1	Protein HSPE1-MOB4 OS=Homo sapiens GN=HSPE1-MOB4 PE=3 SV=1	0	7.106	5.36398	1	1	1	1	261	29.7	6.16	High	60	1
FALSE	High	Master Protein	Q8NEB9	Q8NEB9	Phosphatidylinositol 3-kinase catalytic subunit type 3 OS=Homo sapiens GN=PIK3C3 PE=1 SV=1	0	7.006	4.62232	3	3	3	1	887	101.5	6.81	High	56	3
FALSE	High	Master Protein	O15397	O15397	Importin-8 OS=Homo sapiens GN=IPO8 PE=1 SV=2	0	6.96	1.15718	1	1	1	1	1037	119.9	5.16	High	60	1
FALSE	High	Master Protein	A8KAN8	A8KAN8	cDNA FLJ75848, highly similar to Homo sapiens mouse zinc finger protein 14-like, mRNA OS=Homo sapiens PE=2 SV=1	0	6.94	15.7598	2	4	1	1	533	63.4	8.65	High	28	2
FALSE	High	Master Protein	A0A0A6YYF3	A0A0A6YYF3	Protein GPR75-ASB3 OS=Homo sapiens GN=GPR75-ASB3 PE=1 SV=1	0	6.928	1.97842	1	1	1	1	556	61.7	6.52	High	56	1
FALSE	High	Master Protein	A8K245	A8K245	cDNA FLJ75441, highly similar to Homo sapiens vaccinia related kinase 1 (VRK1), mRNA OS=Homo sapiens PE=2 SV=1	0	6.856	5.55556	2	2	2	1	396	45.4	8.91	High	0	2
FALSE	High	Master Protein	Q9NUM3	Q9NUM3	Zinc transporter ZIP9 OS=Homo sapiens GN=SLC39A9 PE=2 SV=2	0	6.826	4.88599	1	1	1	1	307	32.2	6.71	High	72	1
FALSE	High	Master Protein	B2RE30	B2RE30	cDNA, FLJ96895, highly similar to Homo sapiens TBC1 domain family, member 22A (TBC1D22A), mRNA OS=Homo sapiens PE=2 SV=1	0	6.8	3.2882	2	2	2	1	517	59.1	6.15	High	54	2
FALSE	High	Master Protein	F8W1S1	F8W1S1	Keratin, type II cytoskeletal 74 OS=Homo sapiens GN=KRT74 PE=1 SV=1	0	6.758	5.15654	4	4	1	1	543	59.4	7.44	High	68	4
FALSE	High	Master Protein	Q99943	Q99943	1-acyl-sn-glycerol-3-phosphate acyltransferase alpha OS=Homo sapiens GN=AGPAT1 PE=1 SV=2	0	6.75	10.6007	2	2	2	1	283	31.7	9.38	High	59	2
FALSE	High	Master Protein	Q8TDI0	Q8TDI0	Chromodomain-helicase-DNA-binding protein 5 OS=Homo sapiens GN=CHD5 PE=1 SV=1	0	6.719	0.614125	1	1	1	1	1954	222.9	6.15	High	50	1
FALSE	High	Master Protein	O14545	O14545	TRAF-type zinc finger domain-containing protein 1 OS=Homo sapiens GN=TRAFD1 PE=1 SV=1	0	6.711	4.12371	2	2	2	1	582	64.8	5.29	High	61	2
FALSE	High	Master Protein	A0A0U1RRM6	A0A0U1RRM6	Protein enabled homolog OS=Homo sapiens GN=ENAH PE=1 SV=1	0	6.614	2.36908	2	2	2	1	802	87.3	7.77	High	0	2
FALSE	High	Master Protein	I1VE18	I1VE18	SEC22 vesicle trafficking protein B (Fragment) OS=Homo sapiens GN=SEC22B PE=3 SV=1	0	6.611	37.7358	1	1	1	1	53	6.1	4.94	High	0	1
FALSE	High	Master Protein	A0A0G2JMG9	A0A0G2JMG9	Putative zinc finger protein 66 OS=Homo sapiens GN=ZNF66 PE=1 SV=1	0	6.59	13.4775	2	4	1	1	601	69	9.33	High	19	2
FALSE	High	Master Protein	J7M2B1	J7M2B1	Tyrosine-protein kinase receptor OS=Homo sapiens GN=EZR-ROS1 PE=2 SV=1	0	6.579	3.37995	3	3	3	1	858	98.9	6.13	High	57	3
FALSE	High	Master Protein	A0A0D9SEJ8	A0A0D9SEJ8	Suppressor of hairy wing homolog 2 (Drosophila), isoform CRA_b OS=Homo sapiens GN=ZNF280B PE=1 SV=1	0	6.523	2.20994	1	1	1	1	543	61.5	7.8	High	78	1
FALSE	High	Master Protein	Q15043	Q15043	Zinc transporter ZIP14 OS=Homo sapiens GN=SLC39A14 PE=1 SV=3	0	6.522	4.06504	1	1	1	1	492	54.2	5.33	High	38	1
FALSE	High	Master Protein	O43491	O43491	Band 4.1-like protein 2 OS=Homo sapiens GN=EPB41L2 PE=1 SV=1	0	6.514	2.18905	2	2	2	1	1005	112.5	5.44	High	93	2
FALSE	High	Master Protein	B2RNR6	B2RNR6	Zinc finger RNA binding protein OS=Homo sapiens GN=ZFR PE=2 SV=1	0	6.511	2.51397	2	2	2	1	1074	116.9	9.04	High	49	2
FALSE	High	Master Protein	A8K9U2	A8K9U2	cDNA FLJ77474, highly similar to Homo sapiens ankyrin repeat and SOCS box-containing 6 (ASB6), transcript variant 1, mRNA OS=Homo sapiens PE=2 SV=1	0	6.486	4.038	2	2	2	1	421	47.1	6.01	High	51	2
FALSE	High	Master Protein	P61163	P61163	Alpha-centractin OS=Homo sapiens GN=ACTR1A PE=1 SV=1	0	6.481	6.38298	2	2	2	1	376	42.6	6.64	High	20	2
FALSE	High	Master Protein	B4E141	B4E141	cDNA FLJ61028, highly similar to Golgi SNAP receptor complex member 2 OS=Homo sapiens PE=2 SV=1	0	6.426	7.32759	2	2	2	1	232	26.9	7.72	High	28	2
FALSE	High	Master Protein	P12273	P12273	Prolactin-inducible protein OS=Homo sapiens GN=PIP PE=1 SV=1	0	6.379	8.21918	1	1	1	1	146	16.6	8.05	High	68	1
FALSE	High	Master Protein	Q92541	Q92541	RNA polymerase-associated protein RTF1 homolog OS=Homo sapiens GN=RTF1 PE=1 SV=4	0	6.361	1.69014	1	1	1	1	710	80.3	8.15	High	73	1
FALSE	High	Master Protein	E9PR17	E9PR17	CD59 glycoprotein OS=Homo sapiens GN=CD59 PE=1 SV=1	0	6.361	9.23077	1	1	1	1	130	14.5	7.77	High	49	1
FALSE	High	Master Protein	Q9HC98	Q9HC98	Serine/threonine-protein kinase Nek6 OS=Homo sapiens GN=NEK6 PE=1 SV=2	0	6.357	5.11182	1	1	1	1	313	35.7	8.03	High	61	1
FALSE	High	Master Protein	O95881	O95881	Thioredoxin domain-containing protein 12 OS=Homo sapiens GN=TXNDC12 PE=1 SV=1	0	6.347	13.3721	2	2	2	1	172	19.2	5.4	High	35	2
FALSE	High	Master Protein	Q68DT8	Q68DT8	Putative uncharacterized protein DKFZp686C2268 OS=Homo sapiens GN=DKFZp686C2268 PE=2 SV=1	0	6.227	1.59722	2	2	2	1	1440	162	5.9	High	54	2
FALSE	High	Master Protein	Q9NP79	Q9NP79	Vacuolar protein sorting-associated protein VTA1 homolog OS=Homo sapiens GN=VTA1 PE=1 SV=1	0	6.166	7.81759	2	2	2	1	307	33.9	6.29	High	40	2
FALSE	High	Master Protein	Q7Z7H8	Q7Z7H8	39S ribosomal protein L10, mitochondrial OS=Homo sapiens GN=MRPL10 PE=1 SV=3	0	6.121	5.74713	1	1	1	1	261	29.3	9.58	High	75	1
FALSE	High	Master Protein	O43502	O43502	DNA repair protein RAD51 homolog 3 OS=Homo sapiens GN=RAD51C PE=1 SV=1	0	6.085	3.19149	1	1	1	1	376	42.2	6.74	High	56	1
FALSE	High	Master Protein	A0A024R7J0	A0A024R7J0	Protein kinase, cAMP-dependent, catalytic, alpha, isoform CRA_c OS=Homo sapiens GN=PRKACA PE=3 SV=1	0	6.078	3.4188	1	1	1	1	351	40.6	8.79	High	40	1
FALSE	High	Master Protein	A0A024QYR3	A0A024QYR3	Transmembrane 9 superfamily member OS=Homo sapiens PE=2 SV=1	0	6.011	2.64798	3	3	2	1	642	74.5	6.54	High	44	3
FALSE	High	Master Protein	Q9NUE0	Q9NUE0	Palmitoyltransferase ZDHHC18 OS=Homo sapiens GN=ZDHHC18 PE=1 SV=2	0	5.992	3.60825	1	1	1	1	388	42	9.04	High	64	1
FALSE	High	Master Protein	A0A0Y0LWT9	A0A0Y0LWT9	Cytochrome c oxidase subunit 3 OS=Homo sapiens GN=COX3 PE=3 SV=1	0	5.99	9.57854	2	2	2	1	261	29.9	7.31	High	37	2
FALSE	High	Master Protein	X6RAY8	X6RAY8	39S ribosomal protein L4, mitochondrial OS=Homo sapiens GN=MRPL4 PE=1 SV=1	0	5.988	4.48179	1	1	1	1	357	39.6	10.59	High	0	1
FALSE	High	Master Protein	Q6N0B1	Q6N0B1	Succinate-CoA ligase subunit beta (Fragment) OS=Homo sapiens GN=DKFZp686D0880 PE=2 SV=1	0	5.967	3.60169	2	2	1	1	472	51.2	6.67	High	32	2
FALSE	High	Master Protein	O60825	O60825	6-phosphofructo-2-kinase/fructose-2,6-bisphosphatase 2 OS=Homo sapiens GN=PFKFB2 PE=1 SV=2	0	5.958	3.76238	2	2	1	1	505	58.4	8.38	High	52	2
FALSE	High	Master Protein	B5BU77	B5BU77	Protein kinase C eta type OS=Homo sapiens GN=PRKCH PE=2 SV=1	0	5.956	2.63543	2	2	1	1	683	77.8	7.77	High	54	2
FALSE	High	Master Protein	E7EQB3	E7EQB3	tRNA-splicing endonuclease subunit Sen34 OS=Homo sapiens GN=TSEN34 PE=1 SV=2	0	5.926	4.12698	1	1	1	1	315	34.3	8.84	High	42	1
FALSE	High	Master Protein	O75380	O75380	NADH dehydrogenase [ubiquinone] iron-sulfur protein 6, mitochondrial OS=Homo sapiens GN=NDUFS6 PE=1 SV=1	0	5.912	9.67742	1	1	1	1	124	13.7	8.28	High	66	1
FALSE	High	Master Protein	Q8N4J0	Q8N4J0	Carnosine N-methyltransferase OS=Homo sapiens GN=CARNMT1 PE=1 SV=1	0	5.885	4.88998	2	2	2	1	409	47.2	6.32	High	47	2
FALSE	High	Master Protein	B4E2S4	B4E2S4	cDNA FLJ54905, highly similar to Sentrin-specific protease 2 (EC 3.4.22.-) OS=Homo sapiens PE=2 SV=1	0	5.865	2.40964	1	1	1	1	664	76.3	9.79	High	49	1
FALSE	High	Master Protein	P98172	P98172	Ephrin-B1 OS=Homo sapiens GN=EFNB1 PE=1 SV=1	0	5.807	3.75723	1	1	1	1	346	38	8.94	High	35	1
FALSE	High	Master Protein	A8K5C4	A8K5C4	cDNA FLJ76290, highly similar to Homo sapiens TIA1 cytotoxic granule-associated RNA bindingprotein-like 1 (TIAL1), transcript variant 1, mRNA OS=Homo sapiens PE=2 SV=1	0	5.78	2.93333	1	1	1	1	375	41.6	7.74	High	56	1
FALSE	High	Master Protein	A0A024R7M0	A0A024R7M0	Transmembrane emp24 protein transport domain containing 9, isoform CRA_a OS=Homo sapiens GN=TMED9 PE=3 SV=1	0	5.775	4.68085	1	1	1	1	235	27.3	8.02	High	0	1
FALSE	High	Master Protein	H7C2Q8	H7C2Q8	EBNA1 binding protein 2, isoform CRA_d OS=Homo sapiens GN=EBNA1BP2 PE=1 SV=1	0	5.665	2.77008	1	1	1	1	361	40.7	9.98	High	56	1
FALSE	High	Master Protein	Q96RY8	Q96RY8	Chloride channel protein OS=Homo sapiens GN=CLCN7 PE=3 SV=1	0	5.581	2.46305	2	2	2	1	812	89.3	8.43	High	44	2
FALSE	High	Master Protein	Q00534	Q00534	Cyclin-dependent kinase 6 OS=Homo sapiens GN=CDK6 PE=1 SV=1	0	5.581	8.28221	2	2	2	1	326	36.9	6.46	High	0	2
FALSE	High	Master Protein	O00217	O00217	NADH dehydrogenase [ubiquinone] iron-sulfur protein 8, mitochondrial OS=Homo sapiens GN=NDUFS8 PE=1 SV=1	0	5.578	3.80952	1	2	1	1	210	23.7	6.34	High	30	1
FALSE	High	Master Protein	Q9BW27	Q9BW27	Nuclear pore complex protein Nup85 OS=Homo sapiens GN=NUP85 PE=1 SV=1	0	5.535	1.52439	1	1	1	1	656	75	5.55	High	36	1
FALSE	High	Master Protein	P29372	P29372	DNA-3-methyladenine glycosylase OS=Homo sapiens GN=MPG PE=1 SV=3	0	5.532	5.7047	2	2	2	1	298	32.8	9.57	High	57	2
FALSE	High	Master Protein	Q53RX3	Q53RX3	Putative uncharacterized protein RDH14 OS=Homo sapiens GN=RDH14 PE=2 SV=1	0	5.525	3.86905	1	1	1	1	336	36.8	8.79	High	34	1
FALSE	High	Master Protein	A8K6X9	A8K6X9	cDNA FLJ76427, highly similar to Homo sapiens SH2 domain binding protein 1 (tetratricopeptide repeat containing) (SH2BP1), mRNA OS=Homo sapiens PE=2 SV=1	0	5.512	1.70503	2	2	2	1	1173	133.4	6.77	High	0	2
FALSE	High	Master Protein	A0A024R7M6	A0A024R7M6	GATA zinc finger domain containing 2A, isoform CRA_a OS=Homo sapiens GN=GATAD2A PE=4 SV=1	0	5.439	1.73502	1	1	1	1	634	68.1	9.94	High	56	1
FALSE	High	Master Protein	Q9NR50	Q9NR50	Translation initiation factor eIF-2B subunit gamma OS=Homo sapiens GN=EIF2B3 PE=1 SV=1	0	5.381	7.9646	3	3	3	1	452	50.2	6.47	High	0	3
FALSE	High	Master Protein	M1VPF4	M1VPF4	Tyrosine-protein kinase receptor OS=Homo sapiens GN=TPM3-ROS1 PE=2 SV=1	0	5.38	1.37931	1	1	1	1	725	82.4	4.97	High	68	1
FALSE	High	Master Protein	Q9UK59	Q9UK59	Lariat debranching enzyme OS=Homo sapiens GN=DBR1 PE=1 SV=2	0	5.357	2.38971	1	1	1	1	544	61.5	5.47	High	0	1
FALSE	High	Master Protein	A0A024RAL2	A0A024RAL2	RAS p21 protein activator (GTPase activating protein) 1, isoform CRA_b OS=Homo sapiens GN=RASA1 PE=4 SV=1	0	5.321	1.62369	2	2	2	1	1047	116.3	6.54	High	28	2
FALSE	High	Master Protein	H0Y8P4	H0Y8P4	U3 small nucleolar RNA-associated protein 15 homolog (Fragment) OS=Homo sapiens GN=UTP15 PE=1 SV=1	0	5.314	1.83486	1	1	1	1	545	61.4	9.04	High	41	1
FALSE	High	Master Protein	A0A0A0MQX8	A0A0A0MQX8	Muscleblind-like protein 1 OS=Homo sapiens GN=MBNL1 PE=1 SV=1	0	5.278	5	2	2	2	1	400	43	8.82	High	0	2
FALSE	High	Master Protein	P85298	P85298	Rho GTPase-activating protein 8 OS=Homo sapiens GN=ARHGAP8 PE=1 SV=1	0	5.232	5.60345	2	2	2	1	464	53.5	9.41	High	0	2
FALSE	High	Master Protein	Q8IV63	Q8IV63	Inactive serine/threonine-protein kinase VRK3 OS=Homo sapiens GN=VRK3 PE=1 SV=2	0	5.22	2.1097	1	1	1	1	474	52.8	9.04	High	50	1
FALSE	High	Master Protein	Q9BVA0	Q9BVA0	Katanin p80 WD40 repeat-containing subunit B1 OS=Homo sapiens GN=KATNB1 PE=1 SV=1	0	5.205	4.12214	2	2	2	1	655	72.3	7.56	High	49	2
FALSE	High	Master Protein	B4E0Y9	B4E0Y9	Serine/threonine-protein kinase 26 OS=Homo sapiens GN=STK26 PE=1 SV=1	0	5.145	4.56621	2	2	2	1	438	49.2	5.68	High	35	2
FALSE	High	Master Protein	A6XMV9	A6XMV9	Protease serine 2 preproprotein OS=Homo sapiens GN=PRSS2 PE=1 SV=1	0	5.117	7.66284	1	1	1	1	261	28	5.14	High	32	1
FALSE	High	Master Protein	A0A024R0Q4	A0A024R0Q4	Phospholipase D family, member 3, isoform CRA_b OS=Homo sapiens GN=PLD3 PE=4 SV=1	0	5.084	4.4898	2	2	2	1	490	54.7	6.47	High	72	2
FALSE	High	Master Protein	Q93008	Q93008	Probable ubiquitin carboxyl-terminal hydrolase FAF-X OS=Homo sapiens GN=USP9X PE=1 SV=3	0	5.082	0.622568	2	2	1	1	2570	292.1	5.8	High	0	2
FALSE	High	Master Protein	A0A087WYN9	A0A087WYN9	ATP-dependent RNA helicase DHX29 OS=Homo sapiens GN=DHX29 PE=1 SV=1	0	4.994	0.875912	1	1	1	1	1370	155.2	8.15	High	54	1
FALSE	High	Master Protein	A0A0S2Z5H3	A0A0S2Z5H3	Clathrin interactor 1 isoform 2 (Fragment) OS=Homo sapiens GN=CLINT1 PE=2 SV=1	0	4.985	2.17729	1	1	1	1	643	70.3	6.58	High	52	1
FALSE	High	Master Protein	Q7Z6B7	Q7Z6B7	SLIT-ROBO Rho GTPase-activating protein 1 OS=Homo sapiens GN=SRGAP1 PE=1 SV=1	0	4.97	1.10599	1	1	1	1	1085	124.2	6.83	High	45	1
FALSE	High	Master Protein	Q8TCG2	Q8TCG2	Phosphatidylinositol 4-kinase type 2-beta OS=Homo sapiens GN=PI4K2B PE=1 SV=1	0	4.958	1.8711	1	1	1	1	481	54.7	5.97	High	39	1
FALSE	High	Master Protein	Q9Y5Y5	Q9Y5Y5	Peroxisomal membrane protein PEX16 OS=Homo sapiens GN=PEX16 PE=1 SV=2	0	4.903	3.27381	1	1	1	1	336	38.6	9.85	High	36	1
FALSE	High	Master Protein	A8K9A5	A8K9A5	cDNA FLJ78114, highly similar to Homo sapiens thymidylate synthetase, mRNA OS=Homo sapiens PE=2 SV=1	0	4.902	10.2236	2	2	2	1	313	35.8	7.24	High	33	2
FALSE	High	Master Protein	Q9H8W4	Q9H8W4	Pleckstrin homology domain-containing family F member 2 OS=Homo sapiens GN=PLEKHF2 PE=1 SV=1	0	4.895	8.83534	2	2	2	1	249	27.8	8.21	High	31	2
FALSE	High	Master Protein	Q8NC56	Q8NC56	LEM domain-containing protein 2 OS=Homo sapiens GN=LEMD2 PE=1 SV=1	0	4.876	3.77734	2	2	2	1	503	56.9	9	High	32	2
FALSE	High	Master Protein	Q14728	Q14728	Major facilitator superfamily domain-containing protein 10 OS=Homo sapiens GN=MFSD10 PE=1 SV=1	0	4.866	4.3956	2	2	2	1	455	48.3	9.6	High	0	2
FALSE	High	Master Protein	Q8WW59	Q8WW59	SPRY domain-containing protein 4 OS=Homo sapiens GN=SPRYD4 PE=1 SV=2	0	4.777	4.83092	1	1	1	1	207	23.1	6.93	High	41	1
FALSE	High	Master Protein	B2RAD8	B2RAD8	cDNA, FLJ94852, highly similar to Homo sapiens eukaryotic translation initiation factor 2C, 1 (EIF2C1), mRNA OS=Homo sapiens PE=2 SV=1	0	4.761	1.28355	1	1	1	1	857	97.2	9.16	High	42	1
FALSE	High	Master Protein	O43542	O43542	DNA repair protein XRCC3 OS=Homo sapiens GN=XRCC3 PE=1 SV=1	0	4.756	3.17919	1	1	1	1	346	37.8	8.48	High	50	1
FALSE	High	Master Protein	Q6NXE6	Q6NXE6	Armadillo repeat-containing protein 6 OS=Homo sapiens GN=ARMC6 PE=1 SV=2	0	4.736	2.19561	1	1	1	1	501	54.1	6.24	High	57	1
FALSE	High	Master Protein	Q8NC69	Q8NC69	BTB/POZ domain-containing protein KCTD6 OS=Homo sapiens GN=KCTD6 PE=1 SV=2	0	4.723	7.173	2	2	2	1	237	27.6	5.96	High	55	2
FALSE	High	Master Protein	Q9BQP7	Q9BQP7	Mitochondrial genome maintenance exonuclease 1 OS=Homo sapiens GN=MGME1 PE=1 SV=1	0	4.72	5.23256	2	2	2	1	344	39.4	7.68	High	36	2
FALSE	High	Master Protein	P56537	P56537	Eukaryotic translation initiation factor 6 OS=Homo sapiens GN=EIF6 PE=1 SV=1	0	4.663	4.08163	1	1	1	1	245	26.6	4.68	High	35	1
FALSE	High	Master Protein	G8I2S8	G8I2S8	Putative uncharacterized protein OS=Homo sapiens PE=4 SV=1	0	4.658	2.95858	1	1	1	1	338	40	9.51	High	0	1
FALSE	High	Master Protein	A0A024R473	A0A024R473	Mitochondrial ribosomal protein L44, isoform CRA_a OS=Homo sapiens GN=MRPL44 PE=4 SV=1	0	4.628	3.31325	1	1	1	1	332	37.5	8.4	High	43	1
FALSE	High	Master Protein	Q9UKV3	Q9UKV3	Apoptotic chromatin condensation inducer in the nucleus OS=Homo sapiens GN=ACIN1 PE=1 SV=2	0	4.623	0.969426	1	1	1	1	1341	151.8	6.43	High	0	1
FALSE	High	Master Protein	Q6FGH5	Q6FGH5	RPS21 protein (Fragment) OS=Homo sapiens GN=RPS21 PE=2 SV=1	0	4.604	12.0482	1	1	1	1	83	9.1	8.5	High	36	1
FALSE	High	Master Protein	Q9HC36	Q9HC36	rRNA methyltransferase 3, mitochondrial OS=Homo sapiens GN=MRM3 PE=1 SV=2	0	4.586	2.85714	1	1	1	1	420	47	8.73	High	76	1
FALSE	High	Master Protein	B2RAH5	B2RAH5	Protein phosphatase 1 regulatory subunit OS=Homo sapiens PE=2 SV=1	0	4.573	1.16505	1	1	1	1	1030	115.3	5.43	High	48	1
FALSE	High	Master Protein	Q9UBL6	Q9UBL6	Copine-7 OS=Homo sapiens GN=CPNE7 PE=1 SV=1	0	4.534	3.79147	2	2	1	1	633	70.2	6.38	High	52	2
FALSE	High	Master Protein	B3KNU0	B3KNU0	cDNA FLJ30470 fis, clone BRAWH1000040, highly similar to Rap1 GTPase-GDP dissociation stimulator 1 OS=Homo sapiens PE=2 SV=1	0	4.506	2.80066	1	1	1	1	607	66.3	5.31	High	0	1
FALSE	High	Master Protein	B3KNS8	B3KNS8	cDNA FLJ30322 fis, clone BRACE2006703, highly similar to Surfeit locus protein 6 OS=Homo sapiens PE=2 SV=1	0	4.506	5.26316	2	2	2	1	361	41.5	10.59	High	47	2
FALSE	High	Master Protein	B2RD09	B2RD09	cDNA, FLJ96406, highly similar to Homo sapiens NOL1/NOP2/Sun domain family, member 5 (NSUN5), transcript variant 1, mRNA OS=Homo sapiens PE=2 SV=1	0	4.47	4.07725	1	1	1	1	466	50.4	9.03	High	0	1
FALSE	High	Master Protein	B1AHD1	B1AHD1	NHP2-like protein 1 OS=Homo sapiens GN=SNU13 PE=1 SV=1	0	4.436	9.09091	1	1	1	1	132	14.6	8.46	High	52	1
FALSE	High	Master Protein	Q92688	Q92688	Acidic leucine-rich nuclear phosphoprotein 32 family member B OS=Homo sapiens GN=ANP32B PE=1 SV=1	0	4.417	7.56972	2	2	2	1	251	28.8	4.06	High	34	2
FALSE	High	Master Protein	B4DYZ7	B4DYZ7	cDNA FLJ54316, highly similar to DNA polymerase subunit delta 3 OS=Homo sapiens PE=2 SV=1	0	4.41	3.00429	1	1	1	1	466	51.3	9.38	High	0	1
FALSE	High	Master Protein	Q99700	Q99700	Ataxin-2 OS=Homo sapiens GN=ATXN2 PE=1 SV=2	0	4.391	0.837776	1	1	1	1	1313	140.2	9.57	High	0	1
FALSE	High	Master Protein	Q9BPU6	Q9BPU6	Dihydropyrimidinase-related protein 5 OS=Homo sapiens GN=DPYSL5 PE=1 SV=1	0	4.348	1.95035	1	1	1	1	564	61.4	7.2	High	36	1
FALSE	High	Master Protein	Q53G19	Q53G19	Mitochondrial ribosomal protein L11 isoform a variant (Fragment) OS=Homo sapiens PE=2 SV=1	0	4.345	5.72917	1	1	1	1	192	20.6	9.91	High	23	1
FALSE	High	Master Protein	A0A068BUJ5	A0A068BUJ5	NADH-ubiquinone oxidoreductase chain 2 OS=Homo sapiens GN=ND2 PE=3 SV=1	0	4.289	2.59366	1	2	1	1	347	38.9	9.83	High	0	1
FALSE	High	Master Protein	O43292	O43292	Glycosylphosphatidylinositol anchor attachment 1 protein OS=Homo sapiens GN=GPAA1 PE=1 SV=3	0	4.278	3.05958	2	2	2	1	621	67.6	8.06	High	46	2
FALSE	High	Master Protein	Q8IWB7	Q8IWB7	WD repeat and FYVE domain-containing protein 1 OS=Homo sapiens GN=WDFY1 PE=1 SV=1	0	4.244	2.43902	1	1	1	1	410	46.3	7.33	High	42	1
FALSE	High	Master Protein	Q6P1L8	Q6P1L8	39S ribosomal protein L14, mitochondrial OS=Homo sapiens GN=MRPL14 PE=1 SV=1	0	4.242	6.89655	1	1	1	1	145	15.9	10.24	High	54	1
FALSE	High	Master Protein	B7Z525	B7Z525	cDNA FLJ55039, moderately similar to Hepatoma-derived growth factor OS=Homo sapiens PE=2 SV=1	0	4.234	7.25191	2	2	2	1	262	28.8	5.15	High	33	2
FALSE	High	Master Protein	B2RBU0	B2RBU0	cDNA, FLJ95691, highly similar to Homo sapiens PRP18 pre-mRNA processing factor 18 homolog (yeast) (PRPF18), mRNA OS=Homo sapiens PE=2 SV=1	0	4.221	3.50877	1	1	1	1	342	39.8	8.38	High	37	1
FALSE	High	Master Protein	Q9Y2X0	Q9Y2X0	Mediator of RNA polymerase II transcription subunit 16 OS=Homo sapiens GN=MED16 PE=1 SV=2	0	4.144	1.14025	1	1	1	1	877	96.7	7.37	High	46	1
FALSE	High	Master Protein	J3KQY1	J3KQY1	39S ribosomal protein L22, mitochondrial OS=Homo sapiens GN=MRPL22 PE=1 SV=1	0	4.121	5.17241	1	1	1	1	232	26.5	9.74	High	39	1
FALSE	High	Master Protein	Q9HCG8	Q9HCG8	Pre-mRNA-splicing factor CWC22 homolog OS=Homo sapiens GN=CWC22 PE=1 SV=3	0	4.103	1.21145	1	1	1	1	908	105.4	7.03	High	69	1
FALSE	High	Master Protein	A0A088AWN2	A0A088AWN2	WD repeat-containing protein 20 OS=Homo sapiens GN=WDR20 PE=1 SV=1	0	4.066	1.47059	1	1	1	1	612	67.4	7.65	High	0	1
FALSE	High	Master Protein	B3KSP9	B3KSP9	cDNA FLJ36765 fis, clone 3NB691000191 OS=Homo sapiens PE=2 SV=1	0	4.053	2.02578	1	1	1	1	543	61.1	6.16	High	20	1
FALSE	High	Master Protein	A0A024R1U2	A0A024R1U2	PHD finger protein 5A, isoform CRA_a OS=Homo sapiens GN=PHF5A PE=4 SV=1	0	4.041	8.18182	1	1	1	1	110	12.4	8.41	High	38	1
FALSE	High	Master Protein	Q8TE01	Q8TE01	DERP12 (Dermal papilla derived protein 12) OS=Homo sapiens GN=derp12 PE=2 SV=1	0	4.018	4.66472	1	1	1	1	343	38.2	6.58	High	46	1
FALSE	High	Master Protein	A8K3R2	A8K3R2	Ribosome biogenesis protein BOP1 OS=Homo sapiens GN=BOP1 PE=2 SV=1	0	4.016	2.01072	2	2	2	1	746	83.5	6.13	High	29	2
FALSE	High	Master Protein	Q15057	Q15057	Arf-GAP with coiled-coil, ANK repeat and PH domain-containing protein 2 OS=Homo sapiens GN=ACAP2 PE=1 SV=3	0	4.011	1.41388	1	1	1	1	778	88	6.8	High	0	1
FALSE	High	Master Protein	Q13045	Q13045	Protein flightless-1 homolog OS=Homo sapiens GN=FLII PE=1 SV=2	0	4.009	0.70922	1	1	1	1	1269	144.7	6.05	High	51	1
FALSE	High	Master Protein	O95822	O95822	Malonyl-CoA decarboxylase, mitochondrial OS=Homo sapiens GN=MLYCD PE=1 SV=3	0	3.985	2.83976	1	1	1	1	493	55	8.95	High	34	1
FALSE	High	Master Protein	Q8IWV7	Q8IWV7	E3 ubiquitin-protein ligase UBR1 OS=Homo sapiens GN=UBR1 PE=1 SV=1	0	3.964	0.800457	1	1	1	1	1749	200.1	6.01	High	36	1
FALSE	High	Master Protein	A8K4M4	A8K4M4	cDNA FLJ75329, highly similar to Homo sapiens LAG1 longevity assurance homolog 2 (S. cerevisiae), transcript variant 2, mRNA OS=Homo sapiens PE=2 SV=1	0	3.944	4.21053	1	1	1	1	380	44.8	8.98	High	0	1
FALSE	High	Master Protein	Q9BQ75	Q9BQ75	Protein CMSS1 OS=Homo sapiens GN=CMSS1 PE=1 SV=2	0	3.943	8.60215	2	2	2	1	279	31.9	9.19	High	0	2
FALSE	High	Master Protein	Q8N6N6	Q8N6N6	Protein NATD1 OS=Homo sapiens GN=NATD1 PE=1 SV=2	0	3.935	8.84956	1	1	1	1	113	13	8.63	High	48	1
FALSE	High	Master Protein	Q6IN85	Q6IN85	Serine/threonine-protein phosphatase 4 regulatory subunit 3A OS=Homo sapiens GN=PPP4R3A PE=1 SV=1	0	3.915	1.44058	1	1	1	1	833	95.3	4.94	High	0	1
FALSE	High	Master Protein	Q969S3	Q969S3	Zinc finger protein 622 OS=Homo sapiens GN=ZNF622 PE=1 SV=1	0	3.903	2.93501	1	1	1	1	477	54.2	6.15	High	0	1
FALSE	High	Master Protein	Q9NPJ3	Q9NPJ3	Acyl-coenzyme A thioesterase 13 OS=Homo sapiens GN=ACOT13 PE=1 SV=1	0	3.883	9.28571	1	1	1	1	140	15	9.14	High	0	1
FALSE	High	Master Protein	Q9BYC9	Q9BYC9	39S ribosomal protein L20, mitochondrial OS=Homo sapiens GN=MRPL20 PE=1 SV=1	0	3.867	7.38255	1	1	1	1	149	17.4	10.86	High	37	1
FALSE	High	Master Protein	A0A024R8T9	A0A024R8T9	Synaptogyrin OS=Homo sapiens GN=SYNGR2 PE=3 SV=1	0	3.843	4.46429	1	1	1	1	224	24.8	4.94	High	32	1
FALSE	High	Master Protein	A0A024R1S8	A0A024R1S8	LIM and SH3 protein 1, isoform CRA_b OS=Homo sapiens GN=LASP1 PE=4 SV=1	0	3.839	6.13027	2	2	2	1	261	29.7	7.05	High	0	2
FALSE	High	Master Protein	Q9UJX3	Q9UJX3	Anaphase-promoting complex subunit 7 OS=Homo sapiens GN=ANAPC7 PE=1 SV=4	0	3.798	1.66945	1	1	1	1	599	66.8	5.64	High	61	1
FALSE	High	Master Protein	Q8NCG7	Q8NCG7	Sn1-specific diacylglycerol lipase beta OS=Homo sapiens GN=DAGLB PE=1 SV=2	0	3.793	1.93452	1	1	1	1	672	73.7	6.55	High	57	1
FALSE	High	Master Protein	Q8N6L1	Q8N6L1	Keratinocyte-associated protein 2 OS=Homo sapiens GN=KRTCAP2 PE=1 SV=2	0	3.789	12.5	1	1	1	1	136	14.7	9.61	High	52	1
FALSE	High	Master Protein	Q13895	Q13895	Bystin OS=Homo sapiens GN=BYSL PE=1 SV=3	0	3.786	1.83066	1	1	1	1	437	49.6	8.12	High	54	1
FALSE	High	Master Protein	Q3KRB4	Q3KRB4	MRPS33 protein (Fragment) OS=Homo sapiens GN=MRPS33 PE=2 SV=1	0	3.785	8.03571	1	1	1	1	112	13.4	10.15	High	38	1
FALSE	High	Master Protein	Q6IBS0	Q6IBS0	Twinfilin-2 OS=Homo sapiens GN=TWF2 PE=1 SV=2	0	3.784	5.44413	1	1	1	1	349	39.5	6.84	High	37	1
FALSE	High	Master Protein	Q86U44	Q86U44	N6-adenosine-methyltransferase 70 kDa subunit OS=Homo sapiens GN=METTL3 PE=1 SV=2	0	3.774	1.55172	1	1	1	1	580	64.4	6.42	High	34	1
FALSE	High	Master Protein	P50443	P50443	Sulfate transporter OS=Homo sapiens GN=SLC26A2 PE=1 SV=2	0	3.761	1.21786	1	1	1	1	739	81.6	8.38	High	50	1
FALSE	High	Master Protein	P06746	P06746	DNA polymerase beta OS=Homo sapiens GN=POLB PE=1 SV=3	0	3.749	4.1791	2	2	1	1	335	38.2	8.95	High	46	2
FALSE	High	Master Protein	O96019	O96019	Actin-like protein 6A OS=Homo sapiens GN=ACTL6A PE=1 SV=1	0	3.732	2.331	1	1	1	1	429	47.4	5.6	High	36	1
FALSE	High	Master Protein	O95707	O95707	Ribonuclease P protein subunit p29 OS=Homo sapiens GN=POP4 PE=1 SV=2	0	3.717	6.36364	1	1	1	1	220	25.4	10.07	High	53	1
FALSE	High	Master Protein	P20585	P20585	DNA mismatch repair protein Msh3 OS=Homo sapiens GN=MSH3 PE=1 SV=4	0	3.69	1.49516	2	2	1	1	1137	127.3	8.02	High	53	2
FALSE	High	Master Protein	Q92896	Q92896	Golgi apparatus protein 1 OS=Homo sapiens GN=GLG1 PE=1 SV=2	0	3.687	1.01781	1	1	1	1	1179	134.5	6.9	High	54	1
FALSE	High	Master Protein	O94826	O94826	Mitochondrial import receptor subunit TOM70 OS=Homo sapiens GN=TOMM70 PE=1 SV=1	0	3.685	2.63158	2	2	2	1	608	67.4	7.12	High	0	2
FALSE	High	Master Protein	Q13627	Q13627	Dual specificity tyrosine-phosphorylation-regulated kinase 1A OS=Homo sapiens GN=DYRK1A PE=1 SV=2	0	3.675	2.22805	2	2	2	1	763	85.5	8.75	High	0	2
FALSE	High	Master Protein	Q5VUD6	Q5VUD6	Protein FAM69B OS=Homo sapiens GN=FAM69B PE=1 SV=3	0	3.675	3.24826	1	1	1	1	431	48.6	8.68	High	39	1
FALSE	High	Master Protein	A0A024RBV9	A0A024RBV9	Transducin (Beta)-like 1X-linked, isoform CRA_a OS=Homo sapiens GN=TBL1X PE=4 SV=1	0	3.674	2.25303	1	1	1	1	577	62.5	6.55	High	0	1
FALSE	High	Master Protein	P60174	P60174	Triosephosphate isomerase OS=Homo sapiens GN=TPI1 PE=1 SV=3	0	3.668	5.24476	1	1	1	1	286	30.8	5.92	High	0	1
FALSE	High	Master Protein	B3KNC3	B3KNC3	cDNA FLJ14222 fis, clone NT2RP3003992, highly similar to Nucleolar complex protein 2 homolog OS=Homo sapiens PE=2 SV=1	0	3.657	1.2016	1	1	1	1	749	84.9	5.62	High	24	1
FALSE	High	Master Protein	A8K9T5	A8K9T5	E3 ubiquitin-protein ligase OS=Homo sapiens PE=2 SV=1	0	3.656	1.30152	1	1	1	1	922	105.1	5.83	High	29	1
FALSE	High	Master Protein	Q9P2E5	Q9P2E5	Chondroitin sulfate glucuronyltransferase OS=Homo sapiens GN=CHPF2 PE=2 SV=2	0	3.626	1.1658	1	1	1	1	772	85.9	7.83	High	33	1
FALSE	High	Master Protein	Q15738	Q15738	Sterol-4-alpha-carboxylate 3-dehydrogenase, decarboxylating OS=Homo sapiens GN=NSDHL PE=1 SV=2	0	3.613	3.48525	1	1	1	1	373	41.9	8.06	High	31	1
FALSE	High	Master Protein	Q9NXS2	Q9NXS2	Glutaminyl-peptide cyclotransferase-like protein OS=Homo sapiens GN=QPCTL PE=1 SV=2	0	3.608	2.87958	1	1	1	1	382	42.9	9.82	High	19	1
FALSE	High	Master Protein	O60870	O60870	DNA/RNA-binding protein KIN17 OS=Homo sapiens GN=KIN PE=1 SV=2	0	3.608	3.05344	1	1	1	1	393	45.3	8.95	High	0	1
FALSE	High	Master Protein	Q86TI2	Q86TI2	Dipeptidyl peptidase 9 OS=Homo sapiens GN=DPP9 PE=1 SV=3	0	3.602	0.926999	1	1	1	1	863	98.2	6.46	High	0	1
FALSE	High	Master Protein	Q02241	Q02241	Kinesin-like protein KIF23 OS=Homo sapiens GN=KIF23 PE=1 SV=3	0	3.593	1.04167	1	1	1	1	960	110	8.51	High	22	1
FALSE	High	Master Protein	Q6UWP7	Q6UWP7	Lysocardiolipin acyltransferase 1 OS=Homo sapiens GN=LCLAT1 PE=1 SV=1	0	3.588	1.93237	1	1	1	1	414	48.9	8.62	High	0	1
FALSE	High	Master Protein	Q53H47	Q53H47	Histone-lysine N-methyltransferase SETMAR OS=Homo sapiens GN=SETMAR PE=1 SV=2	0	3.565	1.75439	1	1	1	1	684	78	7.14	High	35	1
FALSE	High	Master Protein	Q9Y546	Q9Y546	Leucine-rich repeat-containing protein 42 OS=Homo sapiens GN=LRRC42 PE=1 SV=1	0	3.554	2.1028	1	1	1	1	428	48.5	7.46	High	47	1
FALSE	High	Master Protein	B3KW34	B3KW34	Protein YIPF OS=Homo sapiens PE=2 SV=1	0	3.551	3.50195	1	1	1	1	257	28	4.36	High	31	1
FALSE	High	Master Protein	Q9UHB4	Q9UHB4	NADPH-dependent diflavin oxidoreductase 1 OS=Homo sapiens GN=NDOR1 PE=1 SV=1	0	3.539	2.84757	2	2	2	1	597	66.7	6.35	High	0	2
FALSE	High	Master Protein	Q8N5A5	Q8N5A5	Zinc finger CCCH-type with G patch domain-containing protein OS=Homo sapiens GN=ZGPAT PE=1 SV=3	0	3.532	2.07156	1	1	1	1	531	57.3	5.43	High	54	1
FALSE	High	Master Protein	A0A024RBN1	A0A024RBN1	Protein kinase, AMP-activated, beta 1 non-catalytic subunit, isoform CRA_a OS=Homo sapiens GN=PRKAB1 PE=4 SV=1	0	3.531	4.07407	1	1	1	1	270	30.4	6.4	High	36	1
FALSE	High	Master Protein	O14732	O14732	Inositol monophosphatase 2 OS=Homo sapiens GN=IMPA2 PE=1 SV=1	0	3.53	3.47222	1	1	1	1	288	31.3	6.61	High	0	1
FALSE	High	Master Protein	Q6NSW5	Q6NSW5	Putative protein FAM45B OS=Homo sapiens GN=FAM45BP PE=5 SV=1	0	3.486	2.52101	1	1	1	1	357	40.5	6.54	High	27	1
FALSE	High	Master Protein	P18858	P18858	DNA ligase 1 OS=Homo sapiens GN=LIG1 PE=1 SV=1	0	3.481	1.30577	1	1	1	1	919	101.7	5.62	High	25	1
FALSE	High	Master Protein	Q8NI27	Q8NI27	THO complex subunit 2 OS=Homo sapiens GN=THOC2 PE=1 SV=2	0	3.471	0.627746	1	1	1	1	1593	182.7	8.44	High	0	1
FALSE	High	Master Protein	A0A024R8U5	A0A024R8U5	Splicing factor, arginine/serine-rich 2, isoform CRA_a OS=Homo sapiens GN=SFRS2 PE=4 SV=1	0	3.467	8.59729	2	2	2	1	221	25.5	11.85	High	56	2
FALSE	High	Master Protein	Q92558	Q92558	Wiskott-Aldrich syndrome protein family member 1 OS=Homo sapiens GN=WASF1 PE=1 SV=1	0	3.467	1.61002	1	1	1	1	559	61.6	6.46	High	19	1
FALSE	High	Master Protein	O95785	O95785	Protein Wiz OS=Homo sapiens GN=WIZ PE=1 SV=2	0	3.465	0.847971	1	1	1	1	1651	178.6	6.86	High	43	1
FALSE	High	Master Protein	Q00537	Q00537	Cyclin-dependent kinase 17 OS=Homo sapiens GN=CDK17 PE=1 SV=2	0	3.447	1.52964	1	1	1	1	523	59.5	9.03	High	34	1
FALSE	High	Master Protein	P49750	P49750	YLP motif-containing protein 1 OS=Homo sapiens GN=YLPM1 PE=1 SV=3	0	3.444	0.615069	1	1	1	1	1951	219.8	6.57	High	55	1
FALSE	High	Master Protein	Q5VUJ6	Q5VUJ6	Leucine-rich repeat and calponin homology domain-containing protein 2 OS=Homo sapiens GN=LRCH2 PE=2 SV=2	0	3.428	1.04575	1	1	1	1	765	84.5	6.55	High	46	1
FALSE	High	Master Protein	Q86YQ0	Q86YQ0	HZGJ OS=Homo sapiens GN=HZGJ PE=2 SV=1	0	3.41	1.17647	1	1	1	1	765	84.7	8.12	High	41	1
FALSE	High	Master Protein	L8EC67	L8EC67	Alternative protein DGKK OS=Homo sapiens GN=DGKK PE=4 SV=1	0	3.41	17.8571	1	3	1	1	56	6.5	8.88	High	0	1
FALSE	High	Master Protein	A0A024R6W0	A0A024R6W0	Aspartate aminotransferase OS=Homo sapiens GN=GOT2 PE=4 SV=1	0	3.408	3.48837	1	1	1	1	430	47.4	9.01	High	0	1
FALSE	High	Master Protein	Q92905	Q92905	COP9 signalosome complex subunit 5 OS=Homo sapiens GN=COPS5 PE=1 SV=4	0	3.403	2.39521	1	1	1	1	334	37.6	6.54	High	50	1
FALSE	High	Master Protein	P82673	P82673	28S ribosomal protein S35, mitochondrial OS=Homo sapiens GN=MRPS35 PE=1 SV=1	0	3.384	3.09598	1	1	1	1	323	36.8	8.24	High	28	1
FALSE	High	Master Protein	B4DL54	B4DL54	Protein CHURC1-FNTB OS=Homo sapiens GN=CHURC1-FNTB PE=2 SV=1	0	3.347	1.91083	1	1	1	1	471	52.8	5.88	High	26	1
FALSE	High	Master Protein	D6RJ07	D6RJ07	Zinc finger protein 346 OS=Homo sapiens GN=ZNF346 PE=1 SV=1	0	3.342	2.90323	1	1	1	1	310	34.6	9.22	High	0	1
FALSE	High	Master Protein	Q8NFP7	Q8NFP7	Diphosphoinositol polyphosphate phosphohydrolase 3-alpha OS=Homo sapiens GN=NUDT10 PE=1 SV=1	0	3.342	4.87805	1	1	1	1	164	18.5	5.68	High	0	1
FALSE	High	Master Protein	O76021	O76021	Ribosomal L1 domain-containing protein 1 OS=Homo sapiens GN=RSL1D1 PE=1 SV=3	0	3.334	1.83673	2	2	2	1	490	54.9	10.13	High	28	2
FALSE	High	Master Protein	E5KSX8	E5KSX8	Mitochondrial transcription factor A OS=Homo sapiens PE=4 SV=1	0	3.316	5.69106	2	2	2	1	246	29.1	9.72	High	27	2
FALSE	High	Master Protein	P11171	P11171	Protein 4.1 OS=Homo sapiens GN=EPB41 PE=1 SV=4	0	3.255	1.04167	1	1	1	1	864	97	5.58	High	0	1
FALSE	High	Master Protein	B2RBI0	B2RBI0	Fatty acyl-CoA reductase OS=Homo sapiens PE=2 SV=1	0	3.235	1.74757	1	1	1	1	515	59.4	9.38	High	26	1
FALSE	High	Master Protein	V9HW62	V9HW62	Lactoylglutathione lyase OS=Homo sapiens GN=HEL-S-74 PE=2 SV=1	0	3.205	4.8913	1	1	1	1	184	20.7	5.47	High	0	1
FALSE	High	Master Protein	Q7Z434	Q7Z434	Mitochondrial antiviral-signaling protein OS=Homo sapiens GN=MAVS PE=1 SV=2	0	3.169	2.40741	1	1	1	1	540	56.5	5.52	High	50	1
FALSE	High	Master Protein	A0A0C4DG91	A0A0C4DG91	Nucleoside diphosphate kinase OS=Homo sapiens GN=NME6 PE=1 SV=1	0	3.149	4.12371	1	1	1	1	194	22	7.96	High	32	1
FALSE	High	Master Protein	Q8N6R0	Q8N6R0	Methyltransferase-like protein 13 OS=Homo sapiens GN=METTL13 PE=1 SV=1	0	3.138	1.28755	1	1	1	1	699	78.7	6.73	High	36	1
FALSE	High	Master Protein	P55010	P55010	Eukaryotic translation initiation factor 5 OS=Homo sapiens GN=EIF5 PE=1 SV=2	0	3.104	2.08817	1	1	1	1	431	49.2	5.58	High	0	1
FALSE	High	Master Protein	Q9UBB6	Q9UBB6	Neurochondrin OS=Homo sapiens GN=NCDN PE=1 SV=1	0	3.087	3.42936	2	2	2	1	729	78.8	5.48	High	30	2
FALSE	High	Master Protein	Q14789	Q14789	Golgin subfamily B member 1 OS=Homo sapiens GN=GOLGB1 PE=1 SV=2	0	3.038	0.490948	2	2	1	1	3259	375.8	5	High	33	2
FALSE	High	Master Protein	Q9UNS2	Q9UNS2	COP9 signalosome complex subunit 3 OS=Homo sapiens GN=COPS3 PE=1 SV=3	0	3.037	1.89125	1	1	1	1	423	47.8	6.65	High	0	1
FALSE	High	Master Protein	Q8IZE3	Q8IZE3	Protein-associating with the carboxyl-terminal domain of ezrin OS=Homo sapiens GN=SCYL3 PE=1 SV=3	0	2.999	1.34771	1	1	1	1	742	82.8	5.05	High	0	1
FALSE	High	Master Protein	J3KPS3	J3KPS3	Fructose-bisphosphate aldolase OS=Homo sapiens GN=ALDOA PE=1 SV=1	0	2.996	2.44565	1	1	1	1	368	39.8	8.09	High	0	1
FALSE	High	Master Protein	A8K0J3	A8K0J3	cDNA FLJ76732, highly similar to Homo sapiens TAO kinase 3 (TAOK3), mRNA OS=Homo sapiens PE=2 SV=1	0	2.994	0.890869	1	1	1	1	898	105.3	7.37	High	0	1
FALSE	High	Master Protein	O43660	O43660	Pleiotropic regulator 1 OS=Homo sapiens GN=PLRG1 PE=1 SV=1	0	2.983	2.14008	1	1	1	1	514	57.2	9.17	High	51	1
FALSE	High	Master Protein	P53582	P53582	Methionine aminopeptidase 1 OS=Homo sapiens GN=METAP1 PE=1 SV=2	0	2.961	3.10881	1	1	1	1	386	43.2	7.17	High	31	1
FALSE	High	Master Protein	A8K3Y5	A8K3Y5	cDNA FLJ78186 OS=Homo sapiens PE=2 SV=1	0	2.954	3.43008	1	1	1	1	379	43.6	9.57	High	43	1
FALSE	High	Master Protein	Q9C0I1	Q9C0I1	Myotubularin-related protein 12 OS=Homo sapiens GN=MTMR12 PE=1 SV=2	0	2.944	1.87416	1	1	1	1	747	86.1	6.62	High	0	1
FALSE	High	Master Protein	P84157	P84157	Matrix-remodeling-associated protein 7 OS=Homo sapiens GN=MXRA7 PE=1 SV=1	0	2.924	4.90196	1	1	1	1	204	21.5	4.26	High	33	1
FALSE	High	Master Protein	Q9HCE7	Q9HCE7	E3 ubiquitin-protein ligase SMURF1 OS=Homo sapiens GN=SMURF1 PE=1 SV=2	0	2.917	1.321	1	1	1	1	757	86.1	7.02	High	56	1
FALSE	High	Master Protein	Q99471	Q99471	Prefoldin subunit 5 OS=Homo sapiens GN=PFDN5 PE=1 SV=2	0	2.914	9.74026	2	2	2	1	154	17.3	6.33	High	0	2
FALSE	High	Master Protein	I3L0E3	I3L0E3	HCG1984214, isoform CRA_a OS=Homo sapiens GN=hCG_1984214 PE=3 SV=1	0	2.859	4	1	1	1	1	225	25.7	6.07	High	0	1
FALSE	High	Master Protein	Q6FGZ3	Q6FGZ3	EPHX1 protein (Fragment) OS=Homo sapiens GN=EPHX1 PE=2 SV=1	0	2.857	1.97802	1	1	1	1	455	52.9	7.25	High	32	1
FALSE	High	Master Protein	K7EP86	K7EP86	Mitochondrial Rho GTPase 1 (Fragment) OS=Homo sapiens GN=RHOT1 PE=1 SV=1	0	2.827	5.12821	1	1	1	1	156	17.9	7.71	High	0	1
FALSE	High	Master Protein	Q9Y2W1	Q9Y2W1	Thyroid hormone receptor-associated protein 3 OS=Homo sapiens GN=THRAP3 PE=1 SV=2	0	2.806	0.942408	1	1	1	1	955	108.6	10.15	High	31	1
FALSE	High	Master Protein	A0A024R3A2	A0A024R3A2	DCN1-like protein OS=Homo sapiens GN=DCUN1D5 PE=4 SV=1	0	2.792	3.79747	1	1	1	1	237	27.5	5.58	High	42	1
FALSE	High	Master Protein	Q8WUY8	Q8WUY8	N-acetyltransferase 14 OS=Homo sapiens GN=NAT14 PE=1 SV=1	0	2.781	3.8835	1	1	1	1	206	21.6	10.74	High	43	1
FALSE	High	Master Protein	Q59G24	Q59G24	Activated RNA polymerase II transcription cofactor 4 variant (Fragment) OS=Homo sapiens PE=2 SV=1	0	2.78	10.4478	1	1	1	1	134	15.1	9.38	High	0	1
FALSE	High	Master Protein	P49720	P49720	Proteasome subunit beta type-3 OS=Homo sapiens GN=PSMB3 PE=1 SV=2	0	2.776	7.80488	1	1	1	1	205	22.9	6.55	High	0	1
FALSE	High	Master Protein	A9UF07	A9UF07	BCR/ABL fusion protein isoform Y5 OS=Homo sapiens GN=BCR/ABL fusion PE=2 SV=1	0	2.751	0.446927	1	1	1	1	1790	196.5	8.4	High	0	1
FALSE	High	Master Protein	Q53F55	Q53F55	Deoxythymidylate kinase (Thymidylate kinase) variant (Fragment) OS=Homo sapiens PE=2 SV=1	0	2.751	4.71698	1	1	1	1	212	23.7	8.56	High	31	1
FALSE	High	Master Protein	Q53F62	Q53F62	ADP-ribosylation factor GTPase activating protein 1 isoform a variant (Fragment) OS=Homo sapiens PE=2 SV=1	0	2.724	2.46305	1	1	1	1	406	44.6	5.44	High	0	1
FALSE	High	Master Protein	Q99447	Q99447	Ethanolamine-phosphate cytidylyltransferase OS=Homo sapiens GN=PCYT2 PE=1 SV=1	0	2.714	3.59897	1	1	1	1	389	43.8	6.92	High	43	1
FALSE	High	Master Protein	J3KNQ4	J3KNQ4	Alpha-parvin OS=Homo sapiens GN=PARVA PE=1 SV=1	0	2.706	1.94175	1	1	1	1	412	46.6	8.4	High	35	1
FALSE	High	Master Protein	E9PDK2	E9PDK2	Putative E3 ubiquitin-protein ligase UNKL OS=Homo sapiens GN=UNKL PE=1 SV=1	0	2.704	1.50068	1	1	1	1	733	79.4	7.91	High	63	1
FALSE	High	Master Protein	Q05BW2	Q05BW2	MXD3 protein (Fragment) OS=Homo sapiens GN=MXD3 PE=2 SV=1	0.001	2.683	3.58127	2	2	1	1	363	40.2	10.33	High	0	2
FALSE	High	Master Protein	O95251	O95251	Histone acetyltransferase KAT7 OS=Homo sapiens GN=KAT7 PE=1 SV=1	0.001	2.679	1.80033	1	1	1	1	611	70.6	8.85	High	0	1
FALSE	High	Master Protein	H0UI06	H0UI06	Cytochrome c oxidase subunit 7A2, mitochondrial OS=Homo sapiens GN=COX7A2 PE=1 SV=1	0.001	2.659	8.69565	1	1	1	1	115	12.8	9.13	High	33	1
FALSE	High	Master Protein	R9Y6A5	R9Y6A5	ATP synthase protein 8 OS=Homo sapiens GN=ATP8 PE=3 SV=1	0.001	2.656	9.47368	1	1	1	1	95	11.2	9.5	High	0	1
FALSE	High	Master Protein	Q9NXK8	Q9NXK8	F-box/LRR-repeat protein 12 OS=Homo sapiens GN=FBXL12 PE=1 SV=1	0.001	2.655	2.76074	1	1	1	1	326	37	8.79	High	42	1
FALSE	High	Master Protein	B4DT73	B4DT73	cDNA FLJ56409, highly similar to Serine/threonine-protein kinase Chk1 (EC 2.7.11.1) OS=Homo sapiens PE=2 SV=1	0.001	2.651	3.04878	2	2	2	1	492	55.4	9.19	High	45	2
FALSE	High	Master Protein	Q9H000	Q9H000	Probable E3 ubiquitin-protein ligase makorin-2 OS=Homo sapiens GN=MKRN2 PE=1 SV=2	0.001	2.645	1.92308	1	1	1	1	416	46.9	7.61	High	38	1
FALSE	High	Master Protein	Q13330	Q13330	Metastasis-associated protein MTA1 OS=Homo sapiens GN=MTA1 PE=1 SV=2	0.001	2.628	3.35664	2	2	1	1	715	80.7	9.26	High	58	2
FALSE	High	Master Protein	O60925	O60925	Prefoldin subunit 1 OS=Homo sapiens GN=PFDN1 PE=1 SV=2	0.001	2.619	9.01639	1	1	1	1	122	14.2	6.81	High	0	1
FALSE	High	Master Protein	A0A024R136	A0A024R136	Rac GTPase activating protein 1, isoform CRA_a OS=Homo sapiens GN=RACGAP1 PE=4 SV=1	0.001	2.616	2.53165	1	1	1	1	632	71	8.88	High	39	1
FALSE	High	Master Protein	Q9BYN8	Q9BYN8	28S ribosomal protein S26, mitochondrial OS=Homo sapiens GN=MRPS26 PE=1 SV=1	0.001	2.606	3.90244	1	1	1	1	205	24.2	10.39	High	48	1
FALSE	High	Master Protein	Q7Z2E3	Q7Z2E3	Aprataxin OS=Homo sapiens GN=APTX PE=1 SV=2	0.001	2.581	4.49438	1	1	1	1	356	40.7	9.17	High	0	1
FALSE	High	Master Protein	F5H0C4	F5H0C4	Proteasomal ATPase-associated factor 1 OS=Homo sapiens GN=PAAF1 PE=1 SV=1	0.001	2.57	2.03562	1	1	1	1	393	42.7	6.16	High	40	1
FALSE	High	Master Protein	Q96JM3	Q96JM3	Chromosome alignment-maintaining phosphoprotein 1 OS=Homo sapiens GN=CHAMP1 PE=1 SV=2	0.001	2.569	1.10837	1	1	1	1	812	89	8.44	High	0	1
FALSE	High	Master Protein	B2R747	B2R747	cDNA, FLJ93281, highly similar to Homo sapiens calcium/calmodulin-dependent protein kinase IV (CAMK4), mRNA OS=Homo sapiens PE=2 SV=1	0.001	2.55	1.69133	1	1	1	1	473	51.9	5.82	High	32	1
FALSE	High	Master Protein	A8K865	A8K865	cDNA FLJ75789, highly similar to Homo sapiens synaptophysin-like 1 (SYPL1), transcript variant 1, mRNA OS=Homo sapiens PE=2 SV=1	0.001	2.549	4.2471	1	1	1	1	259	28.5	7.99	High	33	1
FALSE	High	Master Protein	Q9BX70	Q9BX70	BTB/POZ domain-containing protein 2 OS=Homo sapiens GN=BTBD2 PE=1 SV=1	0.001	2.547	1.33333	1	1	1	1	525	55.9	5.9	High	0	1
FALSE	High	Master Protein	A5PLN4	A5PLN4	Splicing factor 4 OS=Homo sapiens GN=SF4 PE=2 SV=1	0.001	2.533	2.32558	1	1	1	1	645	72.5	7.9	High	0	1
FALSE	High	Master Protein	A0A024R3M7	A0A024R3M7	Neurogranin (Protein kinase C substrate, RC3), isoform CRA_a OS=Homo sapiens GN=NRGN PE=4 SV=1	0.001	2.498	19.2308	1	1	1	1	78	7.6	7.87	High	63	1
FALSE	High	Master Protein	I3L0M9	I3L0M9	Protein ELOB (Fragment) OS=Homo sapiens GN=ELOB PE=1 SV=1	0.001	2.48	5	1	1	1	1	140	15.6	5.17	High	38	1
FALSE	High	Master Protein	D2CFK9	D2CFK9	Nucleolar GTP-binding protein 1 OS=Homo sapiens GN=GTPBP4 PE=3 SV=1	0.001	2.46	1.26183	1	1	1	1	634	73.9	9.5	High	0	1
FALSE	High	Master Protein	Q8TCY9	Q8TCY9	Up-regulator of cell proliferation OS=Homo sapiens GN=URGCP PE=1 SV=2	0.001	2.456	0.859291	1	1	1	1	931	104.9	6.42	High	0	1
FALSE	High	Master Protein	G3V1S3	G3V1S3	DENN domain-containing protein 5B OS=Homo sapiens GN=DENND5B PE=1 SV=1	0.001	2.418	2.97937	1	1	1	1	1309	149.3	6.92	High	0	1
FALSE	High	Master Protein	A8K556	A8K556	cDNA FLJ78217 OS=Homo sapiens PE=2 SV=1	0.001	2.417	1.96078	1	1	1	1	357	40.3	8.15	High	43	1
FALSE	High	Master Protein	Q9UBB4	Q9UBB4	Ataxin-10 OS=Homo sapiens GN=ATXN10 PE=1 SV=1	0.001	2.398	2.73684	2	2	2	1	475	53.5	5.25	High	35	2
FALSE	High	Master Protein	P27694	P27694	Replication protein A 70 kDa DNA-binding subunit OS=Homo sapiens GN=RPA1 PE=1 SV=2	0.001	2.366	1.78571	1	1	1	1	616	68.1	7.21	High	47	1
FALSE	High	Master Protein	A0A024RC97	A0A024RC97	Phosphatidylserine synthase 2, isoform CRA_a OS=Homo sapiens GN=PTDSS2 PE=4 SV=1	0.001	2.323	1.64271	1	1	1	1	487	56.2	6.25	High	31	1
FALSE	High	Master Protein	O75940	O75940	Survival of motor neuron-related-splicing factor 30 OS=Homo sapiens GN=SMNDC1 PE=1 SV=1	0.001	2.317	5.04202	1	1	1	1	238	26.7	7.24	High	0	1
FALSE	High	Master Protein	A0A024R2H7	A0A024R2H7	tRNA nucleotidyl transferase, CCA-adding, 1, isoform CRA_b OS=Homo sapiens GN=TRNT1 PE=3 SV=1	0.001	2.307	1.6129	1	1	1	1	434	50.1	8.1	High	38	1
FALSE	High	Master Protein	A0A024R6N1	A0A024R6N1	TNF receptor-associated factor 3, isoform CRA_a OS=Homo sapiens GN=TRAF3 PE=4 SV=1	0.001	2.304	1.58451	1	1	1	1	568	64.4	7.91	High	0	1
FALSE	High	Master Protein	B3KTA5	B3KTA5	cDNA FLJ37943 fis, clone CTONG2008621, highly similar to Syntaxin-17 OS=Homo sapiens PE=2 SV=1	0.001	2.303	3.31126	1	1	1	1	302	33.4	6.57	High	39	1
FALSE	High	Master Protein	Q9NVC6	Q9NVC6	Mediator of RNA polymerase II transcription subunit 17 OS=Homo sapiens GN=MED17 PE=1 SV=2	0.001	2.292	1.22888	1	1	1	1	651	72.8	7.44	High	0	1
FALSE	High	Master Protein	P78345	P78345	Ribonuclease P protein subunit p38 OS=Homo sapiens GN=RPP38 PE=1 SV=2	0.001	2.249	2.82686	1	1	1	1	283	31.8	9.92	High	37	1
FALSE	High	Master Protein	A0A024R9D8	A0A024R9D8	Sperm associated antigen 1, isoform CRA_b OS=Homo sapiens GN=SPAG1 PE=4 SV=1	0.001	2.234	1.2959	1	1	1	1	926	103.5	6.86	High	0	1
FALSE	High	Master Protein	Q86UL3	Q86UL3	Glycerol-3-phosphate acyltransferase 4 OS=Homo sapiens GN=GPAT4 PE=1 SV=1	0.001	2.228	2.41228	1	1	1	1	456	52	9.19	High	39	1
FALSE	High	Master Protein	Q9BTU6	Q9BTU6	Phosphatidylinositol 4-kinase type 2-alpha OS=Homo sapiens GN=PI4K2A PE=1 SV=1	0.001	2.218	1.87891	1	1	1	1	479	54	8.29	High	42	1
FALSE	High	Master Protein	Q15648	Q15648	Mediator of RNA polymerase II transcription subunit 1 OS=Homo sapiens GN=MED1 PE=1 SV=4	0.001	2.19	0.56926	1	1	1	1	1581	168.4	8.73	High	33	1
FALSE	High	Master Protein	A0A087X0T7	A0A087X0T7	Golgin subfamily A member 6-like protein 10 OS=Homo sapiens GN=GOLGA6L10 PE=4 SV=2	0.001	2.17	1.68421	1	1	1	1	475	54.8	4.89	High	0	1
FALSE	High	Master Protein	Q9NUQ2	Q9NUQ2	1-acyl-sn-glycerol-3-phosphate acyltransferase epsilon OS=Homo sapiens GN=AGPAT5 PE=1 SV=3	0.001	2.14	1.92308	1	1	1	1	364	42	9.1	High	0	1
FALSE	High	Master Protein	O00418	O00418	Eukaryotic elongation factor 2 kinase OS=Homo sapiens GN=EEF2K PE=1 SV=2	0.001	2.132	1.37931	1	1	1	1	725	82.1	5.33	High	0	1
FALSE	High	Master Protein	Q9BUP3	Q9BUP3	Oxidoreductase HTATIP2 OS=Homo sapiens GN=HTATIP2 PE=1 SV=2	0.001	2.132	3.30579	1	1	1	1	242	27	8.38	High	0	1
FALSE	High	Master Protein	Q8N2F6	Q8N2F6	Armadillo repeat-containing protein 10 OS=Homo sapiens GN=ARMC10 PE=1 SV=1	0.002	2.057	3.207	1	1	1	1	343	37.5	6.61	High	0	1
FALSE	High	Master Protein	Q9UFC0	Q9UFC0	Leucine-rich repeat and WD repeat-containing protein 1 OS=Homo sapiens GN=LRWD1 PE=1 SV=2	0.002	2.007	1.39104	1	1	1	1	647	70.8	7.21	High	36	1
FALSE	High	Master Protein	Q92889	Q92889	DNA repair endonuclease XPF OS=Homo sapiens GN=ERCC4 PE=1 SV=3	0.002	2.003	0.873362	1	1	1	1	916	104.4	6.93	High	0	1
FALSE	High	Master Protein	O15541	O15541	RING finger protein 113A OS=Homo sapiens GN=RNF113A PE=1 SV=1	0.002	1.973	5.53936	2	2	2	1	343	38.8	5.69	High	33	2
FALSE	High	Master Protein	Q00796	Q00796	Sorbitol dehydrogenase OS=Homo sapiens GN=SORD PE=1 SV=4	0.002	1.956	3.08123	1	1	1	1	357	38.3	7.97	High	0	1
FALSE	High	Master Protein	A6QL64	A6QL64	Ankyrin repeat domain-containing protein 36A OS=Homo sapiens GN=ANKRD36 PE=2 SV=3	0.002	1.954	0.412159	1	1	1	1	1941	217.3	8.66	High	31	1
FALSE	High	Master Protein	Q8TCC3	Q8TCC3	39S ribosomal protein L30, mitochondrial OS=Homo sapiens GN=MRPL30 PE=1 SV=1	0.002	1.949	6.21118	1	1	1	1	161	18.5	9.99	High	0	1
FALSE	High	Master Protein	P11234	P11234	Ras-related protein Ral-B OS=Homo sapiens GN=RALB PE=1 SV=1	0.002	1.943	3.8835	1	1	1	1	206	23.4	6.62	High	0	1
FALSE	High	Master Protein	Q8NI36	Q8NI36	WD repeat-containing protein 36 OS=Homo sapiens GN=WDR36 PE=1 SV=1	0.003	1.919	0.736067	1	1	1	1	951	105.3	7.53	High	34	1
FALSE	High	Master Protein	B2RDY9	B2RDY9	Adenylyl cyclase-associated protein OS=Homo sapiens PE=2 SV=1	0.003	1.913	2.52632	1	1	1	1	475	51.6	8.22	High	35	1
FALSE	High	Master Protein	B2RAL9	B2RAL9	Dual specificity protein phosphatase OS=Homo sapiens PE=2 SV=1	0.003	1.908	1.82292	1	1	1	1	384	41.8	6.33	High	29	1
FALSE	High	Master Protein	Q9H920	Q9H920	RING finger protein 121 OS=Homo sapiens GN=RNF121 PE=1 SV=1	0.003	1.88	2.75229	1	1	1	1	327	37.9	7.06	High	0	1
FALSE	High	Master Protein	H3BVG0	H3BVG0	Nuclear pore complex protein Nup93 OS=Homo sapiens GN=NUP93 PE=1 SV=1	0.003	1.868	0.795455	1	1	1	1	880	99.5	5.73	High	26	1
FALSE	High	Master Protein	Q9UQR0	Q9UQR0	Sex comb on midleg-like protein 2 OS=Homo sapiens GN=SCML2 PE=1 SV=1	0.003	1.857	1.57143	1	1	1	1	700	77.2	8.54	High	36	1
FALSE	High	Master Protein	P78328	P78328	HP47 protein (Fragment) OS=Homo sapiens PE=2 SV=1	0.003	1.849	17.9487	1	1	1	1	78	8.7	7.05	High	0	1
FALSE	High	Master Protein	Q9UKB1	Q9UKB1	F-box/WD repeat-containing protein 11 OS=Homo sapiens GN=FBXW11 PE=1 SV=1	0.003	1.802	2.21402	1	1	1	1	542	62.1	7.12	High	0	1
FALSE	High	Master Protein	A0A087WUF6	A0A087WUF6	Fibroblast growth factor OS=Homo sapiens GN=FGF2 PE=1 SV=1	0.003	1.802	3.47222	1	1	1	1	288	30.7	11.18	High	0	1
FALSE	High	Master Protein	Q5F1R6	Q5F1R6	DnaJ homolog subfamily C member 21 OS=Homo sapiens GN=DNAJC21 PE=1 SV=2	0.003	1.801	1.31827	1	1	1	1	531	62	5.47	High	0	1
FALSE	High	Master Protein	Q8N4C0	Q8N4C0	Putative uncharacterized protein C9orf62 OS=Homo sapiens GN=C9orf62 PE=2 SV=1	0.003	1.796	4.60526	1	1	1	1	152	16.7	10.43	High	0	1
FALSE	High	Master Protein	I3VM53	I3VM53	F-box and leucine-rich repeat protein 11, isoform CRA_a OS=Homo sapiens GN=KDM2A PE=2 SV=1	0.003	1.773	0.774527	1	1	1	1	1162	132.7	7.58	High	32	1
FALSE	High	Master Protein	A0A024RD03	A0A024RD03	Mitochondrial ribosomal protein S10, isoform CRA_a OS=Homo sapiens GN=MRPS10 PE=4 SV=1	0.003	1.756	5.47264	1	1	1	1	201	23	8	High	0	1
FALSE	High	Master Protein	A8K602	A8K602	Mitogen-activated protein kinase kinase kinase kinase OS=Homo sapiens PE=2 SV=1	0.004	1.736	1.34228	1	1	1	1	894	101.3	7.56	High	37	1
FALSE	High	Master Protein	Q5U676	Q5U676	Galactosylgalactosylxylosylprotein 3-beta-glucuronosyltransferase (Fragment) OS=Homo sapiens GN=B3GAT3 PE=2 SV=1	0.004	1.728	2.05279	1	1	1	1	341	37.8	8.62	High	0	1
FALSE	High	Master Protein	Q7RTX0	Q7RTX0	Taste receptor type 1 member 3 OS=Homo sapiens GN=TAS1R3 PE=1 SV=2	0.004	1.662	2.58216	1	1	1	1	852	93.3	7.14	High	0	1
FALSE	High	Master Protein	Q10570	Q10570	Cleavage and polyadenylation specificity factor subunit 1 OS=Homo sapiens GN=CPSF1 PE=1 SV=2	0.004	1.643	0.693001	1	1	1	1	1443	160.8	6.4	High	0	1
FALSE	High	Master Protein	P51687	P51687	Sulfite oxidase, mitochondrial OS=Homo sapiens GN=SUOX PE=1 SV=2	0.004	1.642	1.83486	1	1	1	1	545	60.2	6.11	High	34	1
FALSE	High	Master Protein	A0A024R4V4	A0A024R4V4	Megalencephalic leukoencephalopathy with subcortical cysts 1, isoform CRA_a OS=Homo sapiens GN=MLC1 PE=4 SV=1	0.004	1.634	1.85676	1	1	1	1	377	41.1	7.49	High	0	1
FALSE	High	Master Protein	Q567U6	Q567U6	Coiled-coil domain-containing protein 93 OS=Homo sapiens GN=CCDC93 PE=1 SV=2	0.004	1.633	1.58479	1	1	1	1	631	73.2	8.15	High	0	1
FALSE	High	Master Protein	I3L0A0	I3L0A0	HCG2044781 OS=Homo sapiens GN=TMEM189-UBE2V1 PE=3 SV=1	0.004	1.624	2.7027	1	1	1	1	370	42.2	6.71	High	23	1
FALSE	High	Master Protein	P57678	P57678	Gem-associated protein 4 OS=Homo sapiens GN=GEMIN4 PE=1 SV=2	0.004	1.619	0.94518	1	1	1	1	1058	120	6.04	High	0	1
FALSE	High	Master Protein	A0A024R0C0	A0A024R0C0	Choline/ethanolamine phosphotransferase 1, isoform CRA_b OS=Homo sapiens GN=CEPT1 PE=3 SV=1	0.004	1.594	2.64423	1	1	1	1	416	46.5	8.21	High	0	1
FALSE	High	Master Protein	A0A0C4DFM7	A0A0C4DFM7	Terminal uridylyltransferase 4 OS=Homo sapiens GN=ZCCHC11 PE=1 SV=1	0.005	1.581	0.425532	1	1	1	1	1645	185.1	7.97	High	35	1
FALSE	High	Master Protein	A0A059RM34	A0A059RM34	Cytochrome c oxidase subunit 1 OS=Homo sapiens GN=COX1 PE=3 SV=1	0.005	1.547	2.71318	1	1	1	1	516	57.2	6.7	High	0	1
FALSE	High	Master Protein	A0A024QYR6	A0A024QYR6	Mitochondrial PTENalpha OS=Homo sapiens GN=PTEN PE=2 SV=1	0.005	1.516	1.73611	1	1	1	1	576	64.8	8	High	30	1
FALSE	High	Master Protein	Q9NVV0	Q9NVV0	Trimeric intracellular cation channel type B OS=Homo sapiens GN=TMEM38B PE=1 SV=1	0.005	1.509	3.43643	1	1	1	1	291	32.5	9.06	High	0	1
FALSE	High	Master Protein	P35219	P35219	Carbonic anhydrase-related protein OS=Homo sapiens GN=CA8 PE=1 SV=3	0.005	1.507	3.10345	1	1	1	1	290	33	4.86	High	0	1
FALSE	High	Master Protein	Q6GMV3	Q6GMV3	Putative peptidyl-tRNA hydrolase PTRHD1 OS=Homo sapiens GN=PTRHD1 PE=1 SV=1	0.005	1.475	6.42857	1	1	1	1	140	15.8	9.1	High	0	1
FALSE	High	Master Protein	Q14241	Q14241	Elongin-A OS=Homo sapiens GN=ELOA PE=1 SV=2	0.005	1.471	1.25313	1	1	1	1	798	89.9	9.57	High	34	1
FALSE	High	Master Protein	Q07954	Q07954	Prolow-density lipoprotein receptor-related protein 1 OS=Homo sapiens GN=LRP1 PE=1 SV=2	0.006	1.42	0.132042	1	1	1	1	4544	504.3	5.39	High	30	1
FALSE	High	Master Protein	O15160	O15160	DNA-directed RNA polymerases I and III subunit RPAC1 OS=Homo sapiens GN=POLR1C PE=1 SV=1	0.006	1.398	3.75723	1	1	1	1	346	39.2	5.5	High	0	1
FALSE	High	Master Protein	A1L4Q0	A1L4Q0	Diacylglycerol kinase OS=Homo sapiens GN=DGKE PE=2 SV=1	0.006	1.391	1.76367	1	1	1	1	567	63.9	7.74	High	0	1
FALSE	High	Master Protein	B4DRQ6	B4DRQ6	Eyes absent homolog OS=Homo sapiens PE=2 SV=1	0.006	1.375	0.930233	1	1	1	1	645	70	5.21	High	29	1
FALSE	High	Master Protein	A0A024RDX3	A0A024RDX3	ATPase, Cu++ transporting, beta polypeptide, isoform CRA_c OS=Homo sapiens GN=ATP7B PE=3 SV=1	0.007	1.338	0.614334	1	1	1	1	1465	157.2	6.7	High	0	1
FALSE	High	Master Protein	Q9GZP9	Q9GZP9	Derlin-2 OS=Homo sapiens GN=DERL2 PE=1 SV=1	0.007	1.335	2.51046	1	1	1	1	239	27.5	7.28	High	0	1
FALSE	High	Master Protein	B7ZLW2	B7ZLW2	HELZ protein OS=Homo sapiens GN=HELZ PE=2 SV=1	0.008	1.317	0.411734	1	1	1	1	1943	219	7.42	High	25	1
FALSE	High	Master Protein	O95071	O95071	E3 ubiquitin-protein ligase UBR5 OS=Homo sapiens GN=UBR5 PE=1 SV=2	0.008	1.317	0.392997	1	1	1	1	2799	309.2	5.85	High	27	1
FALSE	High	Master Protein	Q6NTF9	Q6NTF9	Rhomboid domain-containing protein 2 OS=Homo sapiens GN=RHBDD2 PE=2 SV=2	0.008	1.315	2.1978	1	1	1	1	364	39.2	9.32	High	40	1
FALSE	High	Master Protein	Q53HU7	Q53HU7	Eukaryotic translation initiation factor 3 subunit I (Fragment) OS=Homo sapiens PE=2 SV=1	0.008	1.296	3.69231	1	1	1	1	325	36.5	5.64	High	0	1
FALSE	High	Master Protein	Q9Y2R4	Q9Y2R4	Probable ATP-dependent RNA helicase DDX52 OS=Homo sapiens GN=DDX52 PE=1 SV=3	0.008	1.283	1.00167	1	1	1	1	599	67.5	9.67	High	21	1
FALSE	High	Master Protein	O60566	O60566	Mitotic checkpoint serine/threonine-protein kinase BUB1 beta OS=Homo sapiens GN=BUB1B PE=1 SV=3	0.008	1.28	0.666667	1	1	1	1	1050	119.5	5.27	High	0	1
FALSE	High	Master Protein	P23634	P23634	Plasma membrane calcium-transporting ATPase 4 OS=Homo sapiens GN=ATP2B4 PE=1 SV=2	0.008	1.278	0.966962	1	1	1	1	1241	137.8	6.6	High	31	1
FALSE	High	Master Protein	V9HW87	V9HW87	Abhydrolase domain containing 14B, isoform CRA_a OS=Homo sapiens GN=HEL-S-299 PE=2 SV=1	0.008	1.277	3.33333	1	1	1	1	210	22.3	6.4	High	26	1
FALSE	High	Master Protein	A8K6R5	A8K6R5	cDNA FLJ77568 OS=Homo sapiens PE=2 SV=1	0.009	1.239	1.28655	1	1	1	1	855	97.5	8.48	High	0	1
FALSE	High	Master Protein	Q9UBI6	Q9UBI6	Guanine nucleotide-binding protein G(I)/G(S)/G(O) subunit gamma-12 OS=Homo sapiens GN=GNG12 PE=1 SV=3	0.009	1.235	15.2778	1	1	1	1	72	8	8.97	High	26	1
FALSE	High	Master Protein	Q5T5S1	Q5T5S1	Coiled-coil domain-containing protein 183 OS=Homo sapiens GN=CCDC183 PE=2 SV=3	0.009	1.23	3.74532	1	1	1	1	534	62.6	8.79	High	0	1
FALSE	High	Master Protein	Q14204	Q14204	Cytoplasmic dynein 1 heavy chain 1 OS=Homo sapiens GN=DYNC1H1 PE=1 SV=5	0.009	1.212	0.172191	1	1	1	1	4646	532.1	6.4	High	0	1
FALSE	High	Master Protein	A0A024R098	A0A024R098	Adenosine monophosphate deaminase 2 (Isoform L), isoform CRA_c OS=Homo sapiens GN=AMPD2 PE=4 SV=1	0.009	1.211	0.796359	1	1	1	1	879	100.6	6.93	High	0	1
FALSE	High	Master Protein	Q96GQ7	Q96GQ7	Probable ATP-dependent RNA helicase DDX27 OS=Homo sapiens GN=DDX27 PE=1 SV=2	0.01	1.188	1.00503	1	1	1	1	796	89.8	9.28	High	52	1
FALSE	High	Master Protein	B7Z4T6	B7Z4T6	Nuclear factor 1 OS=Homo sapiens PE=2 SV=1	0.01	1.184	2.55906	1	1	1	1	508	55.7	8.38	High	0	1
FALSE	High	Master Protein	Q8WUW1	Q8WUW1	Protein BRICK1 OS=Homo sapiens GN=BRK1 PE=1 SV=1	0.01	1.183	10.6667	1	1	1	1	75	8.7	5.45	High	0	1
FALSE	Medium	Master Protein	Q14473	Q14473	Uncharacterized protein OS=Homo sapiens PE=3 SV=1	0.01	1.166	5.14286	1	1	1	1	175	18.9	6.79	High	0	1
FALSE	Medium	Master Protein	Q5EBM0	Q5EBM0	UMP-CMP kinase 2, mitochondrial OS=Homo sapiens GN=CMPK2 PE=1 SV=3	0.01	1.159	1.3363	1	1	1	1	449	49.4	7.01	High	0	1
FALSE	Medium	Master Protein	B8ZZB6	B8ZZB6	Protein IWS1 homolog (Fragment) OS=Homo sapiens GN=IWS1 PE=1 SV=1	0.01	1.159	2.05479	1	1	1	1	292	32	4.2	High	30	1
FALSE	Medium	Master Protein	L0R599	L0R599	Alternative protein CIRH1A OS=Homo sapiens GN=CIRH1A PE=4 SV=1	0.01	1.159	23.0769	1	1	1	1	65	7.7	9.42	High	0	1
FALSE	Medium	Master Protein	P98170	P98170	E3 ubiquitin-protein ligase XIAP OS=Homo sapiens GN=XIAP PE=1 SV=2	0.01	1.157	2.8169	1	1	1	1	497	56.6	6.65	High	0	1
FALSE	Medium	Master Protein	O60333	O60333	Kinesin-like protein KIF1B OS=Homo sapiens GN=KIF1B PE=1 SV=5	0.01	1.155	0.715859	1	1	1	1	1816	204.3	5.6	High	68	1
FALSE	Medium	Master Protein	Q9H300	Q9H300	Presenilins-associated rhomboid-like protein, mitochondrial OS=Homo sapiens GN=PARL PE=1 SV=2	0.012	1.123	1.58311	1	1	1	1	379	42.2	9.79	High	35	1
FALSE	Medium	Master Protein	P52788	P52788	Spermine synthase OS=Homo sapiens GN=SMS PE=1 SV=2	0.012	1.109	3.00546	1	1	1	1	366	41.2	5.02	High	42	1
FALSE	Medium	Master Protein	P82921	P82921	28S ribosomal protein S21, mitochondrial OS=Homo sapiens GN=MRPS21 PE=1 SV=2	0.012	1.105	8.04598	1	1	1	1	87	10.7	10.21	High	0	1
FALSE	Medium	Master Protein	Q6ZQY3	Q6ZQY3	Acidic amino acid decarboxylase GADL1 OS=Homo sapiens GN=GADL1 PE=1 SV=4	0.013	1.093	1.53551	1	1	1	1	521	59.2	6.37	High	15	1
FALSE	Medium	Master Protein	Q6PJG6	Q6PJG6	BRCA1-associated ATM activator 1 OS=Homo sapiens GN=BRAT1 PE=1 SV=2	0.013	1.093	1.21803	1	1	1	1	821	88.1	5.27	High	0	1
FALSE	Medium	Master Protein	B2R6T2	B2R6T2	cDNA, FLJ93100, highly similar to Homo sapiens calpain 6 (CAPN6), mRNA OS=Homo sapiens PE=2 SV=1	0.013	1.067	1.40406	1	1	1	1	641	74.5	7.05	High	0	1
FALSE	Medium	Master Protein	Q8N612	Q8N612	FTS and Hook-interacting protein OS=Homo sapiens GN=FAM160A2 PE=1 SV=3	0.014	1.057	0.617284	1	1	1	1	972	105.5	6.77	High	36	1
FALSE	Medium	Master Protein	A8K434	A8K434	cDNA FLJ75675, highly similar to Homo sapiens potassium inwardly-rectifying channel, subfamily J, member 16 (KCNJ16), transcript variant 1, mRNA OS=Homo sapiens PE=2 SV=1	0.014	1.055	3.58852	1	1	1	1	418	47.9	7.87	High	0	1
FALSE	Medium	Master Protein	Q13439	Q13439	Golgin subfamily A member 4 OS=Homo sapiens GN=GOLGA4 PE=1 SV=1	0.014	1.053	0.269058	1	1	1	1	2230	261	5.39	High	39	1
FALSE	Medium	Master Protein	A0A0J9YY01	A0A0J9YY01	Unconventional myosin-XVB OS=Homo sapiens GN=MYO15B PE=1 SV=1	0.014	1.046	0.22846	1	1	1	1	3064	333.5	7.72	High	38	1
FALSE	Medium	Master Protein	A0A024R1X0	A0A024R1X0	Cancer susceptibility candidate 3, isoform CRA_a OS=Homo sapiens GN=CASC3 PE=4 SV=1	0.015	1.02	1.48448	1	1	1	1	741	80.4	7.17	High	0	1
FALSE	Medium	Master Protein	B4DSW4	B4DSW4	cDNA FLJ51541, moderately similar to Transcription factor Sp8 OS=Homo sapiens PE=2 SV=1	0.015	1.014	3.82166	1	1	1	1	157	16.4	12.25	High	30	1
FALSE	Medium	Master Protein	O15511	O15511	Actin-related protein 2/3 complex subunit 5 OS=Homo sapiens GN=ARPC5 PE=1 SV=3	0.016	1.008	3.97351	1	1	1	1	151	16.3	5.67	High	0	1
FALSE	Medium	Master Protein	Q9NP61	Q9NP61	ADP-ribosylation factor GTPase-activating protein 3 OS=Homo sapiens GN=ARFGAP3 PE=1 SV=1	0.016	1	1.55039	1	1	1	1	516	56.9	7.36	High	0	1
FALSE	Medium	Master Protein	Q8TDG2	Q8TDG2	Actin-related protein T1 OS=Homo sapiens GN=ACTRT1 PE=2 SV=2	0.016	0.992	1.59574	1	1	1	1	376	41.7	6.79	High	37	1
FALSE	Medium	Master Protein	Q86YT5	Q86YT5	Solute carrier family 13 member 5 OS=Homo sapiens GN=SLC13A5 PE=1 SV=1	0.016	0.991	1.76056	1	1	1	1	568	63	8.22	High	0	1
FALSE	Medium	Master Protein	A2RRL9	A2RRL9	Z-DNA binding protein 1 OS=Homo sapiens GN=ZBP1 PE=1 SV=1	0.016	0.985	1.3986	1	1	1	1	429	46.3	7.14	High	0	1
FALSE	Medium	Master Protein	A0A024RAV0	A0A024RAV0	Branched-chain-amino-acid aminotransferase OS=Homo sapiens GN=BCAT1 PE=3 SV=1	0.017	0.982	2.59067	1	1	1	1	386	42.9	5.3	High	0	1
FALSE	Medium	Master Protein	A8K4P6	A8K4P6	cDNA FLJ77656, highly similar to Homo sapiens UV radiation resistance associated gene (UVRAG), mRNA OS=Homo sapiens PE=2 SV=1	0.017	0.977	1.43062	1	1	1	1	699	78.1	8.29	High	0	1
FALSE	Medium	Master Protein	A5PLM5	A5PLM5	Exosome component 9 OS=Homo sapiens GN=EXOSC9 PE=2 SV=1	0.017	0.977	2.2779	1	1	1	1	439	48.9	5.29	High	0	1
FALSE	Medium	Master Protein	A0A024R6R2	A0A024R6R2	Glutamic pyruvate transaminase (Alanine aminotransferase) 2, isoform CRA_b OS=Homo sapiens GN=GPT2 PE=4 SV=1	0.017	0.973	1.14723	1	1	1	1	523	57.9	7.71	High	0	1
FALSE	Medium	Master Protein	H0Y896	H0Y896	Cilia- and flagella-associated protein 44 (Fragment) OS=Homo sapiens GN=CFAP44 PE=4 SV=1	0.017	0.971	1.43198	1	1	1	1	419	49.6	5.87	High	35	1
FALSE	Medium	Master Protein	Q9Y5G1	Q9Y5G1	Protocadherin gamma-B3 OS=Homo sapiens GN=PCDHGB3 PE=1 SV=3	0.018	0.966	0.645856	1	1	1	1	929	101.2	5.01	High	34	1
FALSE	Medium	Master Protein	Q9UJ96	Q9UJ96	Potassium voltage-gated channel subfamily G member 2 OS=Homo sapiens GN=KCNG2 PE=1 SV=1	0.018	0.965	1.28755	1	1	1	1	466	51.2	9	High	40	1
FALSE	Medium	Master Protein	H9MHP6	H9MHP6	C-C chemokine receptor type 5 OS=Homo sapiens GN=CCR5 PE=3 SV=1	0.018	0.963	1.70455	1	1	1	1	352	40.5	8.91	High	0	1
FALSE	Medium	Master Protein	O43741	O43741	5'-AMP-activated protein kinase subunit beta-2 OS=Homo sapiens GN=PRKAB2 PE=1 SV=1	0.019	0.954	4.41176	1	1	1	1	272	30.3	6.46	High	24	1
FALSE	Medium	Master Protein	O15520	O15520	Fibroblast growth factor 10 OS=Homo sapiens GN=FGF10 PE=1 SV=1	0.019	0.947	4.80769	1	1	1	1	208	23.4	9.52	High	0	1
FALSE	Medium	Master Protein	Q9H7Z3	Q9H7Z3	Protein NRDE2 homolog OS=Homo sapiens GN=NRDE2 PE=1 SV=3	0.02	0.933	0.687285	1	1	1	1	1164	132.6	7.68	High	0	1
FALSE	Medium	Master Protein	B4DUJ9	B4DUJ9	Translocon-associated protein subunit beta OS=Homo sapiens PE=2 SV=1	0.02	0.922	2.9703	1	1	1	1	202	22	8.41	High	44	1
FALSE	Medium	Master Protein	Q5SSJ5	Q5SSJ5	Heterochromatin protein 1-binding protein 3 OS=Homo sapiens GN=HP1BP3 PE=1 SV=1	0.02	0.92	1.98915	1	1	1	1	553	61.2	9.67	High	0	1
FALSE	Medium	Master Protein	O75808	O75808	Calpain-15 OS=Homo sapiens GN=CAPN15 PE=1 SV=1	0.02	0.919	0.644567	1	1	1	1	1086	117.2	6.71	High	0	1
FALSE	Medium	Master Protein	P49321	P49321	Nuclear autoantigenic sperm protein OS=Homo sapiens GN=NASP PE=1 SV=2	0.021	0.91	0.888325	1	1	1	1	788	85.2	4.3	High	0	1
FALSE	Medium	Master Protein	H3BQK0	H3BQK0	ATP-dependent RNA helicase DDX19B OS=Homo sapiens GN=DDX19B PE=1 SV=1	0.021	0.907	1.23967	1	1	1	1	484	54.5	7.87	High	0	1
FALSE	Medium	Master Protein	Q969T7	Q969T7	7-methylguanosine phosphate-specific 5'-nucleotidase OS=Homo sapiens GN=NT5C3B PE=1 SV=4	0.021	0.895	3	1	1	1	1	300	34.4	6.38	High	0	1
FALSE	Medium	Master Protein	B1AJZ6	B1AJZ6	Protein Wnt (Fragment) OS=Homo sapiens GN=WNT4 PE=1 SV=1	0.022	0.892	25	1	1	1	1	52	6	9.2	High	0	1
FALSE	Medium	Master Protein	Q96FB5	Q96FB5	Protein RRNAD1 OS=Homo sapiens GN=RRNAD1 PE=2 SV=2	0.023	0.882	1.26316	1	1	1	1	475	52.9	7.97	High	28	1
FALSE	Medium	Master Protein	F5H6H0	F5H6H0	High mobility group protein HMGI-C OS=Homo sapiens GN=HMGA2 PE=1 SV=1	0.023	0.88	8.84354	1	1	1	1	147	16.4	11.59	High	0	1
FALSE	Medium	Master Protein	Q9HCE0	Q9HCE0	Ectopic P granules protein 5 homolog OS=Homo sapiens GN=EPG5 PE=1 SV=2	0.023	0.879	0.232648	1	1	1	1	2579	292.3	6.43	High	0	1
FALSE	Medium	Master Protein	J3JS70	J3JS70	Retinoid X receptor, beta (Fragment) OS=Homo sapiens GN=RXRB PE=4 SV=1	0.023	0.876	2.29008	1	1	1	1	262	28.4	9.7	High	23	1
FALSE	Medium	Master Protein	A0A024RAL9	A0A024RAL9	Chromosome 5 open reading frame 21, isoform CRA_b OS=Homo sapiens GN=C5orf21 PE=4 SV=1	0.024	0.874	1.68269	1	1	1	1	416	47.9	6.09	High	0	1
FALSE	Medium	Master Protein	A0A024R892	A0A024R892	Leucine rich repeat containing 8 family, member A, isoform CRA_a OS=Homo sapiens GN=LRRC8A PE=4 SV=1	0.024	0.873	0.987654	1	1	1	1	810	94.1	7.94	High	0	1
FALSE	Medium	Master Protein	P21399	P21399	Cytoplasmic aconitate hydratase OS=Homo sapiens GN=ACO1 PE=1 SV=3	0.025	0.863	0.787402	1	1	1	1	889	98.3	6.68	High	0	1
FALSE	Medium	Master Protein	Q14687	Q14687	Genetic suppressor element 1 OS=Homo sapiens GN=GSE1 PE=1 SV=3	0.026	0.854	0.493016	1	1	1	1	1217	136.1	7.74	High	32	1
FALSE	Medium	Master Protein	Q8WXD0	Q8WXD0	Relaxin receptor 2 OS=Homo sapiens GN=RXFP2 PE=1 SV=1	0.029	0.826	0.795756	1	1	1	1	754	86.4	8.76	High	0	1
FALSE	Medium	Master Protein	A0A087WU39	A0A087WU39	E3 ubiquitin-protein ligase parkin OS=Homo sapiens GN=PARK2 PE=1 SV=1	0.029	0.825	2.98507	1	1	1	1	201	21.8	8.28	High	0	1
FALSE	Medium	Master Protein	A0A140VJM4	A0A140VJM4	Potassium channel tetramerisation domain containing 12 OS=Homo sapiens GN=KCTD12 PE=2 SV=1	0.029	0.824	2.15385	1	1	1	1	325	35.7	5.64	High	0	1
FALSE	Medium	Master Protein	Q8IWZ3	Q8IWZ3	Ankyrin repeat and KH domain-containing protein 1 OS=Homo sapiens GN=ANKHD1 PE=1 SV=1	0.029	0.816	0.236035	1	1	1	1	2542	269.3	5.73	High	44	1

## Sheet: BP_mapping
ID	Gene Name	Species	GOTERM_BP_DIRECT
Q99943	1-acylglycerol-3-phosphate O-acyltransferase 1(AGPAT1)	Homo sapiens	GO:0001819~positive regulation of cytokine production,GO:0001961~positive regulation of cytokine-mediated signaling pathway,GO:0006644~phospholipid metabolic process,GO:0006654~phosphatidic acid biosynthetic process,GO:0008654~phospholipid biosynthetic process,GO:0016024~CDP-diacylglycerol biosynthetic process,GO:0019432~triglyceride biosynthetic process,GO:0031325~positive regulation of cellular…
Q9NUQ2	1-acylglycerol-3-phosphate O-acyltransferase 5(AGPAT5)	Homo sapiens	GO:0002244~hematopoietic progenitor cell differentiation,GO:0006639~acylglycerol metabolic process,GO:0006654~phosphatidic acid biosynthetic process,GO:0008152~metabolic process,GO:0008654~phospholipid biosynthetic process,GO:0016024~CDP-diacylglycerol biosynthetic process,GO:0019432~triglyceride biosynthetic process,
Q969T7	5'-nucleotidase, cytosolic IIIB(NT5C3B)	Homo sapiens	GO:0009117~nucleotide metabolic process,GO:0016311~dephosphorylation,GO:0043928~exonucleolytic nuclear-transcribed mRNA catabolic process involved in deadenylation-dependent decay,
Q96FZ2	5-hydroxymethylcytosine (hmC) binding, ES cell-specific(HMCES)	Homo sapiens	GO:0006508~proteolysis,
O60825	6-phosphofructo-2-kinase/fructose-2,6-biphosphatase 2(PFKFB2)	Homo sapiens	GO:0006000~fructose metabolic process,GO:0006003~fructose 2,6-bisphosphate metabolic process,GO:0006089~lactate metabolic process,GO:0006096~glycolytic process,GO:0009749~response to glucose,GO:0016311~dephosphorylation,GO:0032024~positive regulation of insulin secretion,GO:0033133~positive regulation of glucokinase activity,GO:0046835~carbohydrate phosphorylation,GO:0061621~canonical glycolysis,
Q96II5	A-Raf proto-oncogene, serine/threonine kinase(ARAF)	Homo sapiens	GO:0000165~MAPK cascade,GO:0006464~cellular protein modification process,GO:0032006~regulation of TOR signaling,GO:0032434~regulation of proteasomal ubiquitin-dependent protein catabolic process,GO:0033138~positive regulation of peptidyl-serine phosphorylation,GO:0035556~intracellular signal transduction,GO:0043066~negative regulation of apoptotic process,
Q53F62	ADP ribosylation factor GTPase activating protein 1(ARFGAP1)	Homo sapiens	GO:0006888~ER to Golgi vesicle-mediated transport,GO:0006890~retrograde vesicle-mediated transport, Golgi to ER,GO:0015031~protein transport,GO:0030100~regulation of endocytosis,GO:0036498~IRE1-mediated unfolded protein response,GO:0043547~positive regulation of GTPase activity,
Q9NP61	ADP ribosylation factor GTPase activating protein 3(ARFGAP3)	Homo sapiens	GO:0006886~intracellular protein transport,GO:0006888~ER to Golgi vesicle-mediated transport,GO:0006890~retrograde vesicle-mediated transport, Golgi to ER,GO:0009306~protein secretion,GO:0016192~vesicle-mediated transport,GO:0043547~positive regulation of GTPase activity,
B3KVH4	AKT serine/threonine kinase 1(AKT1)	Homo sapiens	GO:0000060~protein import into nucleus, translocation,GO:0001649~osteoblast differentiation,GO:0001893~maternal placenta development,GO:0001934~positive regulation of protein phosphorylation,GO:0001938~positive regulation of endothelial cell proliferation,GO:0005978~glycogen biosynthetic process,GO:0005979~regulation of glycogen biosynthetic process,GO:0006006~glucose metabolic process,GO:0006412…
P61163	ARP1 actin-related protein 1 homolog A, centractin alpha(ACTR1A)	Homo sapiens	GO:0000086~G2/M transition of mitotic cell cycle,GO:0016192~vesicle-mediated transport,GO:0019886~antigen processing and presentation of exogenous peptide antigen via MHC class II,
R9Y6A5	ATP synthase F0 subunit 8(ATP8)	Homo sapiens	GO:0006754~ATP biosynthetic process,GO:0015986~ATP synthesis coupled proton transport,GO:0042776~mitochondrial ATP synthesis coupled proton transport,GO:0055093~response to hyperoxia,
Q5CZH6	ATPase H+ transporting V0 subunit a1(ATP6V0A1)	Homo sapiens	GO:0007035~vacuolar acidification,GO:0008286~insulin receptor signaling pathway,GO:0015986~ATP synthesis coupled proton transport,GO:0015991~ATP hydrolysis coupled proton transport,GO:0016241~regulation of macroautophagy,GO:0033572~transferrin transport,GO:0034220~ion transmembrane transport,GO:0070072~vacuolar proton-transporting V-type ATPase complex assembly,GO:0090383~phagosome acidification,…
Q9Y487	ATPase H+ transporting V0 subunit a2(ATP6V0A2)	Homo sapiens	GO:0006955~immune response,GO:0007035~vacuolar acidification,GO:0008286~insulin receptor signaling pathway,GO:0015986~ATP synthesis coupled proton transport,GO:0015991~ATP hydrolysis coupled proton transport,GO:0016241~regulation of macroautophagy,GO:0033572~transferrin transport,GO:0034220~ion transmembrane transport,GO:0070072~vacuolar proton-transporting V-type ATPase complex assembly,GO:00903…
P54709	ATPase Na+/K+ transporting subunit beta 3(ATP1B3)	Homo sapiens	GO:0006810~transport,GO:0006813~potassium ion transport,GO:0006814~sodium ion transport,GO:0006883~cellular sodium ion homeostasis,GO:0010107~potassium ion import,GO:0010248~establishment or maintenance of transmembrane electrochemical gradient,GO:0030007~cellular potassium ion homeostasis,GO:0032781~positive regulation of ATPase activity,GO:0034220~ion transmembrane transport,GO:0036376~sodium i…
A0A024RDX3	ATPase copper transporting beta(ATP7B)	Homo sapiens	GO:0006825~copper ion transport,GO:0006878~cellular copper ion homeostasis,GO:0006882~cellular zinc ion homeostasis,GO:0007595~lactation,GO:0015677~copper ion import,GO:0015680~intracellular copper ion transport,GO:0030001~metal ion transport,GO:0034220~ion transmembrane transport,GO:0046688~response to copper ion,GO:0051208~sequestering of calcium ion,GO:0060003~copper ion export,
Q9NVI7	ATPase family, AAA domain containing 3A(ATAD3A)	Homo sapiens	GO:0016049~cell growth,GO:0043066~negative regulation of apoptotic process,
Q5T9A4	ATPase family, AAA domain containing 3B(ATAD3B)	Homo sapiens	GO:0051301~cell division,
P23634	ATPase plasma membrane Ca2+ transporting 4(ATP2B4)	Homo sapiens	GO:0003407~neural retina development,GO:0006357~regulation of transcription from RNA polymerase II promoter,GO:0006874~cellular calcium ion homeostasis,GO:0007283~spermatogenesis,GO:0010751~negative regulation of nitric oxide mediated signal transduction,GO:0021766~hippocampus development,GO:0030317~sperm motility,GO:0033138~positive regulation of peptidyl-serine phosphorylation,GO:0034220~ion tr…
Q86V81	Aly/REF export factor(ALYREF)	Homo sapiens	GO:0000018~regulation of DNA recombination,GO:0000398~mRNA splicing, via spliceosome,GO:0001649~osteoblast differentiation,GO:0006369~termination of RNA polymerase II transcription,GO:0006405~RNA export from nucleus,GO:0006406~mRNA export from nucleus,GO:0031124~mRNA 3'-end processing,GO:0031297~replication fork processing,GO:0032786~positive regulation of DNA-templated transcription, elongation,…
Q15057	ArfGAP with coiled-coil, ankyrin repeat and PH domains 2(ACAP2)	Homo sapiens	GO:0036010~protein localization to endosome,GO:0043547~positive regulation of GTPase activity,GO:1990090~cellular response to nerve growth factor stimulus,
Q6PJG6	BRCA1 associated ATM activator 1(BRAT1)	Homo sapiens	GO:0001934~positive regulation of protein phosphorylation,GO:0006006~glucose metabolic process,GO:0006915~apoptotic process,GO:0006974~cellular response to DNA damage stimulus,GO:0008283~cell proliferation,GO:0010212~response to ionizing radiation,GO:0016049~cell growth,GO:0016477~cell migration,GO:0051646~mitochondrion localization,
Q9P287	BRCA2 and CDKN1A interacting protein(BCCIP)	Homo sapiens	GO:0000079~regulation of cyclin-dependent protein serine/threonine kinase activity,GO:0006281~DNA repair,GO:0007049~cell cycle,GO:0061101~neuroendocrine cell differentiation,
Q8WUW1	BRICK1, SCAR/WAVE actin nucleating complex subunit(BRK1)	Homo sapiens	GO:0001701~in utero embryonic development,GO:0007015~actin filament organization,GO:0008284~positive regulation of cell proliferation,GO:0010592~positive regulation of lamellipodium assembly,GO:0016601~Rac protein signal transduction,GO:0038096~Fc-gamma receptor signaling pathway involved in phagocytosis,GO:0048010~vascular endothelial growth factor receptor signaling pathway,GO:0048870~cell moti…
Q8TDN6	BRX1, biogenesis of ribosomes(BRIX1)	Homo sapiens	GO:0000027~ribosomal large subunit assembly,
Q9BX70	BTB domain containing 2(BTBD2)	Homo sapiens	GO:0030162~regulation of proteolysis,GO:0042787~protein ubiquitination involved in ubiquitin-dependent protein catabolic process,GO:0043161~proteasome-mediated ubiquitin-dependent protein catabolic process,
O60566	BUB1 mitotic checkpoint serine/threonine kinase B(BUB1B)	Homo sapiens	GO:0006468~protein phosphorylation,GO:0006915~apoptotic process,GO:0007062~sister chromatid cohesion,GO:0007067~mitotic nuclear division,GO:0007091~metaphase/anaphase transition of mitotic cell cycle,GO:0007093~mitotic cell cycle checkpoint,GO:0007094~mitotic spindle assembly checkpoint,GO:0008283~cell proliferation,GO:0031145~anaphase-promoting complex-dependent catabolic process,GO:0034501~prot…
H9MHP6	C-C motif chemokine receptor 5 (gene/pseudogene)(CCR5)	Homo sapiens	GO:0000165~MAPK cascade,GO:0002407~dendritic cell chemotaxis,GO:0006816~calcium ion transport,GO:0006935~chemotaxis,GO:0006954~inflammatory response,GO:0006955~immune response,GO:0006968~cellular defense response,GO:0007166~cell surface receptor signaling pathway,GO:0007186~G-protein coupled receptor signaling pathway,GO:0007204~positive regulation of cytosolic calcium ion concentration,GO:000726…
E9PR17	CD59 molecule(CD59)	Homo sapiens	GO:0001775~cell activation,GO:0001971~negative regulation of activation of membrane attack complex,GO:0006888~ER to Golgi vesicle-mediated transport,GO:0007166~cell surface receptor signaling pathway,GO:0007596~blood coagulation,GO:0030449~regulation of complement activation,GO:0042102~positive regulation of T cell proliferation,GO:0043066~negative regulation of apoptotic process,GO:0048208~COPII…
B4DL54	CHURC1-FNTB readthrough(CHURC1-FNTB)	Homo sapiens	GO:0007275~multicellular organism development,GO:0018343~protein farnesylation,GO:0022400~regulation of rhodopsin mediated signaling pathway,GO:0042127~regulation of cell proliferation,GO:0045893~positive regulation of transcription, DNA-templated,
Q9UNS2	COP9 signalosome subunit 3(COPS3)	Homo sapiens	GO:0000715~nucleotide-excision repair, DNA damage recognition,GO:0001701~in utero embryonic development,GO:0006283~transcription-coupled nucleotide-excision repair,GO:0006511~ubiquitin-dependent protein catabolic process,GO:0007165~signal transduction,GO:0009416~response to light stimulus,GO:0010388~cullin deneddylation,
Q92905	COP9 signalosome subunit 5(COPS5)	Homo sapiens	GO:0000338~protein deneddylation,GO:0000715~nucleotide-excision repair, DNA damage recognition,GO:0006283~transcription-coupled nucleotide-excision repair,GO:0006366~transcription from RNA polymerase II promoter,GO:0006412~translation,GO:0006413~translational initiation,GO:0010388~cullin deneddylation,GO:0016579~protein deubiquitination,GO:0045944~positive regulation of transcription from RNA pol…
Q9HCG8	CWC22 spliceosome associated protein homolog(CWC22)	Homo sapiens	GO:0000398~mRNA splicing, via spliceosome,GO:0048024~regulation of mRNA splicing, via spliceosome,
H3BQK0	DEAD-box helicase 19B(DDX19B)	Homo sapiens	GO:0006406~mRNA export from nucleus,GO:0010501~RNA secondary structure unwinding,GO:0015031~protein transport,
Q96GQ7	DEAD-box helicase 27(DDX27)	Homo sapiens	GO:0006364~rRNA processing,GO:0010501~RNA secondary structure unwinding,
J3KTA4	DEAD-box helicase 5(DDX5)	Homo sapiens	GO:0000122~negative regulation of transcription from RNA polymerase II promoter,GO:0000381~regulation of alternative mRNA splicing, via spliceosome,GO:0000398~mRNA splicing, via spliceosome,GO:0006357~regulation of transcription from RNA polymerase II promoter,GO:0009299~mRNA transcription,GO:0010501~RNA secondary structure unwinding,GO:0016049~cell growth,GO:0033148~positive regulation of intrac…
Q5SQH4	DEAH-box helicase 16(DHX16)	Homo sapiens	GO:0000398~mRNA splicing, via spliceosome,GO:0008380~RNA splicing,
B7Z8F4	DEAH-box helicase 8(DHX8)	Homo sapiens	GO:0000398~mRNA splicing, via spliceosome,GO:0006396~RNA processing,GO:0008380~RNA splicing,
G3V1S3	DENN domain containing 5B(DENND5B)	Homo sapiens	GO:0043547~positive regulation of GTPase activity,GO:0050982~detection of mechanical stimulus,GO:0070588~calcium ion transmembrane transport,
F6R6M7	DExD-box helicase 39B(DDX39B)	Homo sapiens	GO:0000245~spliceosomal complex assembly,GO:0000398~mRNA splicing, via spliceosome,GO:0001889~liver development,GO:0006369~termination of RNA polymerase II transcription,GO:0006405~RNA export from nucleus,GO:0006406~mRNA export from nucleus,GO:0008380~RNA splicing,GO:0010501~RNA secondary structure unwinding,GO:0031124~mRNA 3'-end processing,GO:0032786~positive regulation of DNA-templated transcr…
Q9Y2R4	DExD-box helicase 52(DDX52)	Homo sapiens	GO:0006364~rRNA processing,GO:0010501~RNA secondary structure unwinding,
A0A087WYN9	DExH-box helicase 29(DHX29)	Homo sapiens	GO:0006396~RNA processing,GO:0006413~translational initiation,GO:0098609~cell-cell adhesion,
P18858	DNA ligase 1(LIG1)	Homo sapiens	GO:0000722~telomere maintenance via recombination,GO:0006259~DNA metabolic process,GO:0006260~DNA replication,GO:0006281~DNA repair,GO:0006283~transcription-coupled nucleotide-excision repair,GO:0006284~base-excision repair,GO:0006297~nucleotide-excision repair, DNA gap filling,GO:0006298~mismatch repair,GO:0006302~double-strand break repair,GO:0006310~DNA recombination,GO:0006471~protein ADP-rib…
P49916	DNA ligase 3(LIG3)	Homo sapiens	GO:0000724~double-strand break repair via homologous recombination,GO:0006260~DNA replication,GO:0006266~DNA ligation,GO:0006273~lagging strand elongation,GO:0006281~DNA repair,GO:0006283~transcription-coupled nucleotide-excision repair,GO:0006288~base-excision repair, DNA ligation,GO:0006297~nucleotide-excision repair, DNA gap filling,GO:0006302~double-strand break repair,GO:0006310~DNA recombin…
P06746	DNA polymerase beta(POLB)	Homo sapiens	GO:0006261~DNA-dependent DNA replication,GO:0006281~DNA repair,GO:0006284~base-excision repair,GO:0006286~base-excision repair, base-free sugar-phosphate removal,GO:0006287~base-excision repair, gap-filling,GO:0006288~base-excision repair, DNA ligation,GO:0006290~pyrimidine dimer repair,GO:0006297~nucleotide-excision repair, DNA gap filling,GO:0006954~inflammatory response,GO:0006974~cellular res…
Q5F1R6	DnaJ heat shock protein family (Hsp40) member C21(DNAJC21)	Homo sapiens	GO:0006457~protein folding,
H7C2Q8	EBNA1 binding protein 2(EBNA1BP2)	Homo sapiens	GO:0006364~rRNA processing,GO:0042273~ribosomal large subunit biogenesis,
D3DR65	ER lipid raft associated 1(ERLIN1)	Homo sapiens	GO:0008203~cholesterol metabolic process,GO:0030433~ER-associated ubiquitin-dependent protein catabolic process,GO:0032933~SREBP signaling pathway,GO:0045541~negative regulation of cholesterol biosynthetic process,GO:0045717~negative regulation of fatty acid biosynthetic process,
Q92889	ERCC excision repair 4, endonuclease catalytic subunit(ERCC4)	Homo sapiens	GO:0000712~resolution of meiotic recombination intermediates,GO:0000723~telomere maintenance,GO:0000724~double-strand break repair via homologous recombination,GO:0006259~DNA metabolic process,GO:0006281~DNA repair,GO:0006283~transcription-coupled nucleotide-excision repair,GO:0006289~nucleotide-excision repair,GO:0006293~nucleotide-excision repair, preincision complex stabilization,GO:0006295~nu…
B4DRQ6	EYA transcriptional coactivator and phosphatase 4(EYA4)	Homo sapiens	GO:0006281~DNA repair,GO:0006351~transcription, DNA-templated,GO:0006355~regulation of transcription, DNA-templated,GO:0007275~multicellular organism development,GO:0007601~visual perception,GO:0007605~sensory perception of sound,GO:0009653~anatomical structure morphogenesis,GO:0016576~histone dephosphorylation,GO:0030154~cell differentiation,GO:0035335~peptidyl-tyrosine dephosphorylation,GO:0045…
Q9UKB1	F-box and WD repeat domain containing 11(FBXW11)	Homo sapiens	GO:0000086~G2/M transition of mitotic cell cycle,GO:0000209~protein polyubiquitination,GO:0002223~stimulatory C-type lectin receptor signaling pathway,GO:0006470~protein dephosphorylation,GO:0016055~Wnt signaling pathway,GO:0016567~protein ubiquitination,GO:0031146~SCF-dependent proteasomal ubiquitin-dependent protein catabolic process,GO:0031648~protein destabilization,GO:0038061~NIK/NF-kappaB s…
Q9NXK8	F-box and leucine rich repeat protein 12(FBXL12)	Homo sapiens	GO:0006511~ubiquitin-dependent protein catabolic process,GO:0016567~protein ubiquitination,
A0A024RBR2	F-box protein 21(FBXO21)	Homo sapiens	GO:0006511~ubiquitin-dependent protein catabolic process,GO:0016567~protein ubiquitination,
Q13045	FLII, actin remodeling protein(FLII)	Homo sapiens	GO:0006351~transcription, DNA-templated,GO:0006355~regulation of transcription, DNA-templated,GO:0007275~multicellular organism development,GO:0030036~actin cytoskeleton organization,GO:0051014~actin filament severing,
A0A0S2Z5C9	FtsJ RNA methyltransferase homolog 1 (E. coli)(FTSJ1)	Homo sapiens	GO:0001510~RNA methylation,GO:0002128~tRNA nucleoside ribose methylation,GO:0002181~cytoplasmic translation,GO:0030488~tRNA methylation,
Q9UBI6	G protein subunit gamma 12(GNG12)	Homo sapiens	GO:0007165~signal transduction,GO:0007186~G-protein coupled receptor signaling pathway,GO:0021987~cerebral cortex development,GO:0032496~response to lipopolysaccharide,GO:0071377~cellular response to glucagon stimulus,
A0A024RDJ3	GAR1 ribonucleoprotein(GAR1)	Homo sapiens	GO:0000454~snoRNA guided rRNA pseudouridine synthesis,GO:0007004~telomere maintenance via telomerase,GO:0031118~rRNA pseudouridine synthesis,GO:0098655~cation transmembrane transport,
A0A024R7M6	GATA zinc finger domain containing 2A(GATAD2A)	Homo sapiens	GO:0000122~negative regulation of transcription from RNA polymerase II promoter,GO:0006306~DNA methylation,GO:0006351~transcription, DNA-templated,GO:0045892~negative regulation of transcription, DNA-templated,
A0A0A6YYF3	GPR75-ASB3 readthrough(GPR75-ASB3)	Homo sapiens	GO:0016567~protein ubiquitination,GO:0035556~intracellular signal transduction,
I1E4Y6	GRB10 interacting GYF protein 2(GIGYF2)	Homo sapiens	GO:0007631~feeding behavior,GO:0008344~adult locomotory behavior,GO:0009791~post-embryonic development,GO:0017148~negative regulation of translation,GO:0021522~spinal cord motor neuron differentiation,GO:0031571~mitotic G1 DNA damage checkpoint,GO:0035264~multicellular organism growth,GO:0044267~cellular protein metabolic process,GO:0048009~insulin-like growth factor receptor signaling pathway,GO…
O00178	GTP binding protein 1(GTPBP1)	Homo sapiens	GO:0006414~translational elongation,GO:0006955~immune response,GO:0007165~signal transduction,GO:0061014~positive regulation of mRNA catabolic process,
A4D1E9	GTP binding protein 10(GTPBP10)	Homo sapiens	GO:0042254~ribosome biogenesis,
D2CFK9	GTP binding protein 4(GTPBP4)	Homo sapiens	GO:0000079~regulation of cyclin-dependent protein serine/threonine kinase activity,GO:0000463~maturation of LSU-rRNA from tricistronic rRNA transcript (SSU-rRNA, 5.8S rRNA, LSU-rRNA),GO:0001649~osteoblast differentiation,GO:0008156~negative regulation of DNA replication,GO:0008285~negative regulation of cell proliferation,GO:0022408~negative regulation of cell-cell adhesion,GO:0030336~negative re…
P07305	H1 histone family member 0(H1F0)	Homo sapiens	GO:0006309~apoptotic DNA fragmentation,GO:0006334~nucleosome assembly,
O75367	H2A histone family member Y(H2AFY)	Homo sapiens	GO:0000122~negative regulation of transcription from RNA polymerase II promoter,GO:0001558~regulation of cell growth,GO:0006334~nucleosome assembly,GO:0006342~chromatin silencing,GO:0007549~dosage compensation,GO:0016569~covalent chromatin modification,GO:0019216~regulation of lipid metabolic process,GO:0033128~negative regulation of histone phosphorylation,GO:0034184~positive regulation of maint…
Q9BUP3	HIV-1 Tat interactive protein 2(HTATIP2)	Homo sapiens	GO:0001525~angiogenesis,GO:0006357~regulation of transcription from RNA polymerase II promoter,GO:0006915~apoptotic process,GO:0016032~viral process,GO:0030154~cell differentiation,GO:0043066~negative regulation of apoptotic process,GO:0045765~regulation of angiogenesis,GO:0051170~nuclear import,GO:0055114~oxidation-reduction process,
S4R3N1	HSPE1-MOB4 readthrough(HSPE1-MOB4)	Homo sapiens	GO:0006457~protein folding,
B8ZZB6	IWS1, SUPT6H interacting protein(IWS1)	Homo sapiens	GO:0006351~transcription, DNA-templated,GO:0006397~mRNA processing,GO:0008380~RNA splicing,GO:0010793~regulation of mRNA export from nucleus,GO:0032784~regulation of DNA-templated transcription, elongation,GO:0050684~regulation of mRNA processing,GO:0051028~mRNA transport,GO:0090239~regulation of histone H4 acetylation,GO:2001253~regulation of histone H3-K36 trimethylation,
P24390	KDEL endoplasmic reticulum protein retention receptor 1(KDELR1)	Homo sapiens	GO:0006621~protein retention in ER lumen,GO:0006886~intracellular protein transport,GO:0006888~ER to Golgi vesicle-mediated transport,GO:0006890~retrograde vesicle-mediated transport, Golgi to ER,
O60870	Kin17 DNA and RNA binding protein(KIN)	Homo sapiens	GO:0006260~DNA replication,GO:0006281~DNA repair,GO:0006310~DNA recombination,GO:0006397~mRNA processing,GO:0006974~cellular response to DNA damage stimulus,GO:0016032~viral process,
Q07954	LDL receptor related protein 1(LRP1)	Homo sapiens	GO:0001523~retinoid metabolic process,GO:0006898~receptor-mediated endocytosis,GO:0007205~protein kinase C-activating G-protein coupled receptor signaling pathway,GO:0007568~aging,GO:0008283~cell proliferation,GO:0010715~regulation of extracellular matrix disassembly,GO:0010875~positive regulation of cholesterol efflux,GO:0010977~negative regulation of neuron projection development,GO:0014912~neg…
Q8NC56	LEM domain containing 2(LEMD2)	Homo sapiens	GO:0006998~nuclear envelope organization,GO:0022008~neurogenesis,GO:0030514~negative regulation of BMP signaling pathway,GO:0035914~skeletal muscle cell differentiation,GO:0043409~negative regulation of MAPK cascade,GO:0051898~negative regulation of protein kinase B signaling,GO:0060914~heart formation,GO:0070197~meiotic attachment of telomere to nuclear envelope,
A0A024R1S8	LIM and SH3 protein 1(LASP1)	Homo sapiens	GO:0006811~ion transport,GO:0009967~positive regulation of signal transduction,GO:0034220~ion transmembrane transport,GO:0098609~cell-cell adhesion,
Q9NQ29	LUC7 like(LUC7L)	Homo sapiens	GO:0006376~mRNA splice site selection,GO:0045843~negative regulation of striated muscle tissue development,
B3KTN5	LanC like 2(LANCL2)	Homo sapiens	GO:0009789~positive regulation of abscisic acid-activated signaling pathway,GO:0045892~negative regulation of transcription, DNA-templated,
Q05BW2	MAX dimerization protein 3(MXD3)	Homo sapiens	GO:0006351~transcription, DNA-templated,GO:0045892~negative regulation of transcription, DNA-templated,
A0A068BUJ5	MTND2(ND2)	Homo sapiens	GO:0006120~mitochondrial electron transport, NADH to ubiquinone,GO:0032981~mitochondrial respiratory chain complex I assembly,GO:0072593~reactive oxygen species metabolic process,
Q9HCE1	Mov10 RISC complex RNA helicase(MOV10)	Homo sapiens	GO:0006351~transcription, DNA-templated,GO:0006355~regulation of transcription, DNA-templated,GO:0007223~Wnt signaling pathway, calcium modulating pathway,GO:0035195~gene silencing by miRNA,GO:0035279~mRNA cleavage involved in gene silencing by miRNA,GO:0048015~phosphatidylinositol-mediated signaling,
B3KS28	N(alpha)-acetyltransferase 30, NatC catalytic subunit(NAA30)	Homo sapiens	GO:0017196~N-terminal peptidyl-methionine acetylation,
Q9H0A0	N-acetyltransferase 10(NAT10)	Homo sapiens	GO:0000154~rRNA modification,GO:0032211~negative regulation of telomere maintenance via telomerase,GO:0042274~ribosomal small subunit biogenesis,GO:0051391~tRNA acetylation,
Q8WUY8	N-acetyltransferase 14 (putative)(NAT14)	Homo sapiens	GO:0006352~DNA-templated transcription, initiation,GO:0045893~positive regulation of transcription, DNA-templated,
P29372	N-methylpurine DNA glycosylase(MPG)	Homo sapiens	GO:0006284~base-excision repair,GO:0006307~DNA dealkylation involved in DNA repair,GO:0045007~depurination,
Q15738	NAD(P) dependent steroid dehydrogenase-like(NSDHL)	Homo sapiens	GO:0001942~hair follicle development,GO:0006694~steroid biosynthetic process,GO:0006695~cholesterol biosynthetic process,GO:0007224~smoothened signaling pathway,GO:0055114~oxidation-reduction process,GO:0060716~labyrinthine layer blood vessel development,
O00217	NADH:ubiquinone oxidoreductase core subunit S8(NDUFS8)	Homo sapiens	GO:0006120~mitochondrial electron transport, NADH to ubiquinone,GO:0006979~response to oxidative stress,GO:0032981~mitochondrial respiratory chain complex I assembly,
Q16795	NADH:ubiquinone oxidoreductase subunit A9(NDUFA9)	Homo sapiens	GO:0006120~mitochondrial electron transport, NADH to ubiquinone,GO:0006814~sodium ion transport,GO:0032981~mitochondrial respiratory chain complex I assembly,GO:1901006~ubiquinone-6 biosynthetic process,
O75380	NADH:ubiquinone oxidoreductase subunit S6(NDUFS6)	Homo sapiens	GO:0006120~mitochondrial electron transport, NADH to ubiquinone,GO:0006631~fatty acid metabolic process,GO:0006936~muscle contraction,GO:0010259~multicellular organism aging,GO:0022904~respiratory electron transport chain,GO:0032981~mitochondrial respiratory chain complex I assembly,GO:0035264~multicellular organism growth,GO:0061458~reproductive system development,GO:0070584~mitochondrion morpho…
Q9UHB4	NADPH dependent diflavin oxidoreductase 1(NDOR1)	Homo sapiens	GO:0008219~cell death,GO:0016226~iron-sulfur cluster assembly,GO:0036245~cellular response to menadione,GO:0055114~oxidation-reduction process,
Q9HC98	NIMA related kinase 6(NEK6)	Homo sapiens	GO:0000910~cytokinesis,GO:0006468~protein phosphorylation,GO:0006915~apoptotic process,GO:0007059~chromosome segregation,GO:0007067~mitotic nuclear division,GO:0007077~mitotic nuclear envelope disassembly,GO:0007165~signal transduction,GO:0007346~regulation of mitotic cell cycle,GO:0018105~peptidyl-serine phosphorylation,GO:0030071~regulation of mitotic metaphase/anaphase transition,GO:0031572~G2…
A0A0C4DG91	NME/NM23 nucleoside diphosphate kinase 6(NME6)	Homo sapiens	GO:0006165~nucleoside diphosphate phosphorylation,GO:0006183~GTP biosynthetic process,GO:0006228~UTP biosynthetic process,GO:0006241~CTP biosynthetic process,GO:0006915~apoptotic process,GO:0030308~negative regulation of cell growth,GO:0045839~negative regulation of mitotic nuclear division,
Q9Y2X3	NOP58 ribonucleoprotein(NOP58)	Homo sapiens	GO:0000154~rRNA modification,GO:0006364~rRNA processing,GO:0006608~snRNP protein import into nucleus,GO:0016049~cell growth,GO:0016925~protein sumoylation,GO:0048254~snoRNA localization,
Q9H7Z3	NRDE-2, necessary for RNA interference, domain containing(NRDE2)	Homo sapiens	GO:0016246~RNA interference,GO:0031048~chromatin silencing by small RNA,
Q96BN8	OTU deubiquitinase with linear linkage specificity(OTULIN)	Homo sapiens	GO:0002040~sprouting angiogenesis,GO:0010803~regulation of tumor necrosis factor-mediated signaling pathway,GO:0032088~negative regulation of NF-kappaB transcription factor activity,GO:0045087~innate immune response,GO:0050728~negative regulation of inflammatory response,GO:0060070~canonical Wnt signaling pathway,GO:0070431~nucleotide-binding oligomerization domain containing 2 signaling pathway,…
A0A024RE04	PCI domain containing 2(PCID2)	Homo sapiens	GO:0000973~posttranscriptional tethering of RNA polymerase II gene DNA at nuclear periphery,GO:0006368~transcription elongation from RNA polymerase II promoter,GO:0016973~poly(A)+ mRNA export from nucleus,GO:0043066~negative regulation of apoptotic process,GO:0043488~regulation of mRNA stability,GO:0045579~positive regulation of B cell differentiation,GO:0045893~positive regulation of transcripti…
A0A024RDE8	PDZ and LIM domain 5(PDLIM5)	Homo sapiens	GO:0051963~regulation of synapse assembly,GO:0061001~regulation of dendritic spine morphogenesis,GO:0061049~cell growth involved in cardiac muscle cell development,GO:0098609~cell-cell adhesion,
Q9NR12	PDZ and LIM domain 7(PDLIM7)	Homo sapiens	GO:0001503~ossification,GO:0006898~receptor-mediated endocytosis,GO:0007275~multicellular organism development,GO:0030036~actin cytoskeleton organization,GO:0030154~cell differentiation,GO:0045669~positive regulation of osteoblast differentiation,
A0A024R1U2	PHD finger protein 5A(PHF5A)	Homo sapiens	GO:0000398~mRNA splicing, via spliceosome,GO:0006351~transcription, DNA-templated,GO:0045893~positive regulation of transcription, DNA-templated,
O95707	POP4 homolog, ribonuclease P/MRP subunit(POP4)	Homo sapiens	GO:0001682~tRNA 5'-leader removal,GO:0006364~rRNA processing,GO:0006379~mRNA cleavage,GO:0008033~tRNA processing,GO:0090502~RNA phosphodiester bond hydrolysis, endonucleolytic,
Q96PU8	QKI, KH domain containing RNA binding(QKI)	Homo sapiens	GO:0001570~vasculogenesis,GO:0006397~mRNA processing,GO:0007286~spermatid development,GO:0008380~RNA splicing,GO:0010628~positive regulation of gene expression,GO:0042552~myelination,GO:0042692~muscle cell differentiation,GO:0042759~long-chain fatty acid biosynthetic process,GO:0051028~mRNA transport,GO:0061158~3'-UTR-mediated mRNA destabilization,
Q8WUD1	RAB2B, member RAS oncogene family(RAB2B)	Homo sapiens	GO:0007264~small GTPase mediated signal transduction,GO:0015031~protein transport,GO:0016192~vesicle-mediated transport,GO:0045921~positive regulation of exocytosis,
Q92930	RAB8B, member RAS oncogene family(RAB8B)	Homo sapiens	GO:0006904~vesicle docking involved in exocytosis,GO:0007264~small GTPase mediated signal transduction,GO:0009306~protein secretion,GO:0019882~antigen processing and presentation,GO:0031346~positive regulation of cell projection organization,GO:0034332~adherens junction organization,GO:0045046~protein import into peroxisome membrane,GO:0051461~positive regulation of corticotropin secretion,GO:006…
O43502	RAD51 paralog C(RAD51C)	Homo sapiens	GO:0000722~telomere maintenance via recombination,GO:0000724~double-strand break repair via homologous recombination,GO:0000730~DNA recombinase assembly,GO:0000731~DNA synthesis involved in DNA repair,GO:0000732~strand displacement,GO:0006281~DNA repair,GO:0006310~DNA recombination,GO:0006312~mitotic recombination,GO:0007062~sister chromatid cohesion,GO:0007066~female meiosis sister chromatid coh…
Q53GL6	RALY heterogeneous nuclear ribonucleoprotein(RALY)	Homo sapiens	GO:0000398~mRNA splicing, via spliceosome,GO:0006351~transcription, DNA-templated,GO:0006355~regulation of transcription, DNA-templated,GO:1903506~regulation of nucleic acid-templated transcription,GO:2000188~regulation of cholesterol homeostasis,
P11234	RAS like proto-oncogene B(RALB)	Homo sapiens	GO:0000910~cytokinesis,GO:0001928~regulation of exocyst assembly,GO:0001934~positive regulation of protein phosphorylation,GO:0006915~apoptotic process,GO:0007165~signal transduction,GO:0007265~Ras protein signal transduction,GO:0009267~cellular response to starvation,GO:0032091~negative regulation of protein binding,GO:0032092~positive regulation of protein binding,GO:0060178~regulation of exocy…
A0A024RAL2	RAS p21 protein activator 1(RASA1)	Homo sapiens	GO:0000165~MAPK cascade,GO:0000281~mitotic cytokinesis,GO:0001570~vasculogenesis,GO:0001953~negative regulation of cell-matrix adhesion,GO:0007162~negative regulation of cell adhesion,GO:0007165~signal transduction,GO:0008360~regulation of cell shape,GO:0009790~embryo development,GO:0030833~regulation of actin filament polymerization,GO:0035556~intracellular signal transduction,GO:0043524~negativ…
Q09028	RB binding protein 4, chromatin remodeling factor(RBBP4)	Homo sapiens	GO:0006260~DNA replication,GO:0006335~DNA replication-dependent nucleosome assembly,GO:0006336~DNA replication-independent nucleosome assembly,GO:0006338~chromatin remodeling,GO:0006351~transcription, DNA-templated,GO:0006355~regulation of transcription, DNA-templated,GO:0007049~cell cycle,GO:0008285~negative regulation of cell proliferation,GO:0016575~histone deacetylation,GO:0031497~chromatin a…
Q16576	RB binding protein 7, chromatin remodeling factor(RBBP7)	Homo sapiens	GO:0000122~negative regulation of transcription from RNA polymerase II promoter,GO:0006260~DNA replication,GO:0006351~transcription, DNA-templated,GO:0007275~multicellular organism development,GO:0008283~cell proliferation,GO:0016575~histone deacetylation,GO:0030308~negative regulation of cell growth,GO:0034080~CENP-A containing nucleosome assembly,GO:0045814~negative regulation of gene expressio…
O15160	RNA polymerase I subunit C(POLR1C)	Homo sapiens	GO:0006351~transcription, DNA-templated,GO:0006360~transcription from RNA polymerase I promoter,GO:0006361~transcription initiation from RNA polymerase I promoter,GO:0006362~transcription elongation from RNA polymerase I promoter,GO:0006363~termination of RNA polymerase I transcription,GO:0006383~transcription from RNA polymerase III promoter,GO:0032481~positive regulation of type I interferon pr…
Q92541	RTF1 homolog, Paf1/RNA polymerase II complex component(RTF1)	Homo sapiens	GO:0000122~negative regulation of transcription from RNA polymerase II promoter,GO:0001711~endodermal cell fate commitment,GO:0001832~blastocyst growth,GO:0006368~transcription elongation from RNA polymerase II promoter,GO:0016055~Wnt signaling pathway,GO:0016570~histone modification,GO:0019827~stem cell population maintenance,GO:0032968~positive regulation of transcription elongation from RNA po…
A0A024R136	Rac GTPase activating protein 1(RACGAP1)	Homo sapiens	GO:0000281~mitotic cytokinesis,GO:0000915~actomyosin contractile ring assembly,GO:0006890~retrograde vesicle-mediated transport, Golgi to ER,GO:0007018~microtubule-based movement,GO:0007165~signal transduction,GO:0007283~spermatogenesis,GO:0007405~neuroblast proliferation,GO:0008272~sulfate transport,GO:0009790~embryo development,GO:0019886~antigen processing and presentation of exogenous peptide…
B3KNU0	Rap1 GTPase-GDP dissociation stimulator 1(RAP1GDS1)	Homo sapiens	GO:0007264~small GTPase mediated signal transduction,GO:0014829~vascular smooth muscle contraction,GO:0031034~myosin filament assembly,GO:0032471~negative regulation of endoplasmic reticulum calcium ion concentration,GO:0043547~positive regulation of GTPase activity,GO:0051561~positive regulation of mitochondrial calcium ion concentration,
J3KRY1	Rho GDP dissociation inhibitor alpha(ARHGDIA)	Homo sapiens	GO:0006928~movement of cell or subcellular component,GO:0007162~negative regulation of cell adhesion,GO:0007266~Rho protein signal transduction,GO:0008360~regulation of cell shape,GO:0030336~negative regulation of cell migration,GO:0032880~regulation of protein localization,GO:0035023~regulation of Rho protein signal transduction,GO:0043066~negative regulation of apoptotic process,GO:0043547~posi…
P85298	Rho GTPase activating protein 8(ARHGAP8)	Homo sapiens	GO:0007165~signal transduction,GO:0043547~positive regulation of GTPase activity,GO:0051056~regulation of small GTPase mediated signal transduction,GO:0070374~positive regulation of ERK1 and ERK2 cascade,
Q8IZE3	SCY1 like pseudokinase 3(SCYL3)	Homo sapiens	GO:0006468~protein phosphorylation,GO:0016477~cell migration,
I1VE18	SEC22 homolog B, vesicle trafficking protein (gene/pseudogene)(SEC22B)	Homo sapiens	GO:0006810~transport,GO:0006887~exocytosis,GO:0006888~ER to Golgi vesicle-mediated transport,GO:0006890~retrograde vesicle-mediated transport, Golgi to ER,GO:0015031~protein transport,GO:0016192~vesicle-mediated transport,GO:0033043~regulation of organelle organization,GO:0045732~positive regulation of protein catabolic process,GO:0048208~COPII vesicle coating,GO:0048280~vesicle fusion with Golgi…
Q53H47	SET domain and mariner transposase fusion gene(SETMAR)	Homo sapiens	GO:0000729~DNA double-strand break processing,GO:0000737~DNA catabolic process, endonucleolytic,GO:0006303~double-strand break repair via nonhomologous end joining,GO:0008283~cell proliferation,GO:0010452~histone H3-K36 methylation,GO:0015074~DNA integration,GO:0031297~replication fork processing,GO:0044774~mitotic DNA integrity checkpoint,GO:0051568~histone H3-K4 methylation,GO:0071157~negative …
Q7Z6B7	SLIT-ROBO Rho GTPase activating protein 1(SRGAP1)	Homo sapiens	GO:0007165~signal transduction,GO:0030336~negative regulation of cell migration,GO:0043547~positive regulation of GTPase activity,GO:0051056~regulation of small GTPase mediated signal transduction,
Q15796	SMAD family member 2(SMAD2)	Homo sapiens	GO:0000122~negative regulation of transcription from RNA polymerase II promoter,GO:0001657~ureteric bud development,GO:0001701~in utero embryonic development,GO:0001706~endoderm formation,GO:0001707~mesoderm formation,GO:0006351~transcription, DNA-templated,GO:0006366~transcription from RNA polymerase II promoter,GO:0006468~protein phosphorylation,GO:0007179~transforming growth factor beta recept…
Q9HCE7	SMAD specific E3 ubiquitin protein ligase 1(SMURF1)	Homo sapiens	GO:0000209~protein polyubiquitination,GO:0006611~protein export from nucleus,GO:0007179~transforming growth factor beta receptor signaling pathway,GO:0007398~ectoderm development,GO:0016567~protein ubiquitination,GO:0030154~cell differentiation,GO:0030279~negative regulation of ossification,GO:0030509~BMP signaling pathway,GO:0030512~negative regulation of transforming growth factor beta receptor…
Q6GMV2	SMYD family member 5(SMYD5)	Homo sapiens	GO:0032259~methylation,
O95295	SNAP associated protein(SNAPIN)	Homo sapiens	GO:0006886~intracellular protein transport,GO:0007042~lysosomal lumen acidification,GO:0007269~neurotransmitter secretion,GO:0008089~anterograde axonal transport,GO:0008090~retrograde axonal transport,GO:0008333~endosome to lysosome transport,GO:0010977~negative regulation of neuron projection development,GO:0016032~viral process,GO:0016079~synaptic vesicle exocytosis,GO:0016188~synaptic vesicle …
B1AHD1	SNU13 homolog, small nuclear ribonucleoprotein (U4/U6.U5)(SNU13)	Homo sapiens	GO:0000398~mRNA splicing, via spliceosome,GO:0000470~maturation of LSU-rRNA,GO:0006364~rRNA processing,GO:0006412~translation,GO:0030490~maturation of SSU-rRNA,GO:0042254~ribosome biogenesis,
Q9Y5B9	SPT16 homolog, facilitates chromatin remodeling subunit(SUPT16H)	Homo sapiens	GO:0006260~DNA replication,GO:0006281~DNA repair,GO:0006337~nucleosome disassembly,GO:0006366~transcription from RNA polymerase II promoter,GO:0006368~transcription elongation from RNA polymerase II promoter,GO:0032786~positive regulation of DNA-templated transcription, elongation,GO:0032968~positive regulation of transcription elongation from RNA polymerase II promoter,GO:0034724~DNA replication…
Q9UH65	SWAP switching B-cell complex 70kDa subunit(SWAP70)	Homo sapiens	GO:0007204~positive regulation of cytosolic calcium ion concentration,GO:0030835~negative regulation of actin filament depolymerization,GO:0032233~positive regulation of actin filament bundle assembly,GO:0032880~regulation of protein localization,GO:0033633~negative regulation of cell-cell adhesion mediated by integrin,GO:0045190~isotype switching,GO:0051017~actin filament bundle assembly,GO:0060…
O60264	SWI/SNF related, matrix associated, actin dependent regulator of chromatin, subfamily a, member 5(SMARCA5)	Homo sapiens	GO:0000183~chromatin silencing at rDNA,GO:0006302~double-strand break repair,GO:0006334~nucleosome assembly,GO:0006338~chromatin remodeling,GO:0006352~DNA-templated transcription, initiation,GO:0006357~regulation of transcription from RNA polymerase II promoter,GO:0016569~covalent chromatin modification,GO:0016584~nucleosome positioning,GO:0034080~CENP-A containing nucleosome assembly,GO:0043044~…
Q9UHD2	TANK binding kinase 1(TBK1)	Homo sapiens	GO:0006954~inflammatory response,GO:0007249~I-kappaB kinase/NF-kappaB signaling,GO:0009615~response to virus,GO:0010629~negative regulation of gene expression,GO:0018105~peptidyl-serine phosphorylation,GO:0032480~negative regulation of type I interferon production,GO:0032481~positive regulation of type I interferon production,GO:0032606~type I interferon production,GO:0032727~positive regulation …
Q92804	TATA-box binding protein associated factor 15(TAF15)	Homo sapiens	GO:0045893~positive regulation of transcription, DNA-templated,
O43422	THAP domain containing 12(THAP12)	Homo sapiens	GO:0006357~regulation of transcription from RNA polymerase II promoter,GO:0006950~response to stress,GO:0007165~signal transduction,GO:0008285~negative regulation of cell proliferation,
Q8NI27	THO complex 2(THOC2)	Homo sapiens	GO:0006369~termination of RNA polymerase II transcription,GO:0006405~RNA export from nucleus,GO:0006406~mRNA export from nucleus,GO:0008380~RNA splicing,GO:0016973~poly(A)+ mRNA export from nucleus,GO:0031124~mRNA 3'-end processing,GO:0046784~viral mRNA export from host cell nucleus,GO:0048666~neuron development,GO:0048699~generation of neurons,
I3L0A0	TMEM189-UBE2V1 readthrough(TMEM189-UBE2V1)	Homo sapiens	GO:0000209~protein polyubiquitination,GO:0002223~stimulatory C-type lectin receptor signaling pathway,GO:0006282~regulation of DNA repair,GO:0006301~postreplication repair,GO:0006355~regulation of transcription, DNA-templated,GO:0030154~cell differentiation,GO:0038095~Fc-epsilon receptor signaling pathway,GO:0043123~positive regulation of I-kappaB kinase/NF-kappaB signaling,GO:0045893~positive re…
A0A024R6N1	TNF receptor associated factor 3(TRAF3)	Homo sapiens	GO:0001817~regulation of cytokine production,GO:0002224~toll-like receptor signaling pathway,GO:0006915~apoptotic process,GO:0007165~signal transduction,GO:0008063~Toll signaling pathway,GO:0016567~protein ubiquitination,GO:0030162~regulation of proteolysis,GO:0032088~negative regulation of NF-kappaB transcription factor activity,GO:0032480~negative regulation of type I interferon production,GO:0…
O14545	TRAF-type zinc finger domain containing 1(TRAFD1)	Homo sapiens	GO:0045824~negative regulation of innate immune response,
A0A024R598	UBX domain protein 1(UBXN1)	Homo sapiens	GO:0031397~negative regulation of protein ubiquitination,GO:0032435~negative regulation of proteasomal ubiquitin-dependent protein catabolic process,GO:0043161~proteasome-mediated ubiquitin-dependent protein catabolic process,GO:1903094~negative regulation of protein K48-linked deubiquitination,GO:1904293~negative regulation of ERAD pathway,GO:2000157~negative regulation of ubiquitin-specific pro…
H0Y8P4	UTP15, small subunit processome component(UTP15)	Homo sapiens	GO:0006364~rRNA processing,
Q92558	WAS protein family member 1(WASF1)	Homo sapiens	GO:0006461~protein complex assembly,GO:0006928~movement of cell or subcellular component,GO:0016601~Rac protein signal transduction,GO:0030036~actin cytoskeleton organization,GO:0030041~actin filament polymerization,GO:0072673~lamellipodium morphogenesis,GO:2000601~positive regulation of Arp2/3 complex-mediated actin nucleation,
Q8IWB7	WD repeat and FYVE domain containing 1(WDFY1)	Homo sapiens	GO:0034141~positive regulation of toll-like receptor 3 signaling pathway,GO:0034145~positive regulation of toll-like receptor 4 signaling pathway,
A0A088AWN2	WD repeat domain 20(WDR20)	Homo sapiens	GO:0016579~protein deubiquitination,
Q8NI36	WD repeat domain 36(WDR36)	Homo sapiens	GO:0001895~retina homeostasis,GO:0006364~rRNA processing,GO:0007601~visual perception,GO:0030516~regulation of axon extension,GO:0050896~response to stimulus,
B1AJZ6	Wnt family member 4(WNT4)	Homo sapiens	GO:0001658~branching involved in ureteric bud morphogenesis,GO:0001822~kidney development,GO:0001837~epithelial to mesenchymal transition,GO:0001838~embryonic epithelial tube formation,GO:0001889~liver development,GO:0006702~androgen biosynthetic process,GO:0007275~multicellular organism development,GO:0008584~male gonad development,GO:0008585~female gonad development,GO:0009267~cellular response…
P98170	X-linked inhibitor of apoptosis(XIAP)	Homo sapiens	GO:0006915~apoptotic process,GO:0006974~cellular response to DNA damage stimulus,GO:0016055~Wnt signaling pathway,GO:0016567~protein ubiquitination,GO:0030510~regulation of BMP signaling pathway,GO:0031398~positive regulation of protein ubiquitination,GO:0042127~regulation of cell proliferation,GO:0043066~negative regulation of apoptotic process,GO:0043154~negative regulation of cysteine-type end…
Q59HH7	X-ray repair cross complementing 1(XRCC1)	Homo sapiens	GO:0000012~single strand break repair,GO:0000724~double-strand break repair via homologous recombination,GO:0001666~response to hypoxia,GO:0006283~transcription-coupled nucleotide-excision repair,GO:0006284~base-excision repair,GO:0006288~base-excision repair, DNA ligation,GO:0006297~nucleotide-excision repair, DNA gap filling,GO:0010033~response to organic substance,GO:0021766~hippocampus develo…
O43542	X-ray repair cross complementing 3(XRCC3)	Homo sapiens	GO:0000707~meiotic DNA recombinase assembly,GO:0000722~telomere maintenance via recombination,GO:0000724~double-strand break repair via homologous recombination,GO:0000731~DNA synthesis involved in DNA repair,GO:0000732~strand displacement,GO:0006281~DNA repair,GO:0006310~DNA recombination,GO:0006974~cellular response to DNA damage stimulus,GO:0007131~reciprocal meiotic recombination,GO:0010033~r…
P16989	Y-box binding protein 3(YBX3)	Homo sapiens	GO:0000122~negative regulation of transcription from RNA polymerase II promoter,GO:0001701~in utero embryonic development,GO:0006351~transcription, DNA-templated,GO:0006355~regulation of transcription, DNA-templated,GO:0007283~spermatogenesis,GO:0008584~male gonad development,GO:0009409~response to cold,GO:0009566~fertilization,GO:0043066~negative regulation of apoptotic process,GO:0046622~positi…
P49750	YLP motif containing 1(YLPM1)	Homo sapiens	GO:0006351~transcription, DNA-templated,GO:0006355~regulation of transcription, DNA-templated,
Q9H6S0	YTH domain containing 2(YTHDC2)	Homo sapiens	GO:0006396~RNA processing,GO:0034612~response to tumor necrosis factor,GO:0044829~positive regulation by host of viral genome replication,GO:0070555~response to interleukin-1,
A2RRL9	Z-DNA binding protein 1(ZBP1)	Homo sapiens	GO:0032481~positive regulation of type I interferon production,GO:0045087~innate immune response,
V9HW87	abhydrolase domain containing 14B(ABHD14B)	Homo sapiens	GO:0045944~positive regulation of transcription from RNA polymerase II promoter,GO:0050427~3'-phosphoadenosine 5'-phosphosulfate metabolic process,
F8WAL6	abl interactor 2(ABI2)	Homo sapiens	GO:0006928~movement of cell or subcellular component,GO:0007010~cytoskeleton organization,GO:0008154~actin polymerization or depolymerization,GO:0016032~viral process,GO:0016477~cell migration,GO:0016601~Rac protein signal transduction,GO:0018108~peptidyl-tyrosine phosphorylation,GO:2000601~positive regulation of Arp2/3 complex-mediated actin nucleation,
Q13085	acetyl-CoA carboxylase alpha(ACACA)	Homo sapiens	GO:0001894~tissue homeostasis,GO:0006084~acetyl-CoA metabolic process,GO:0006633~fatty acid biosynthetic process,GO:0006768~biotin metabolic process,GO:0006853~carnitine shuttle,GO:0031325~positive regulation of cellular metabolic process,GO:0035338~long-chain fatty-acyl-CoA biosynthetic process,GO:0044268~multicellular organismal protein metabolic process,GO:0051289~protein homotetramerization,G…
Q92688	acidic nuclear phosphoprotein 32 family member B(ANP32B)	Homo sapiens	GO:0001944~vasculature development,GO:0006334~nucleosome assembly,GO:0006919~activation of cysteine-type endopeptidase activity involved in apoptotic process,GO:0021591~ventricular system development,GO:0043486~histone exchange,GO:0045596~negative regulation of cell differentiation,GO:0046827~positive regulation of protein export from nucleus,GO:0048839~inner ear development,GO:0060021~palate dev…
P21399	aconitase 1(ACO1)	Homo sapiens	GO:0006099~tricarboxylic acid cycle,GO:0006101~citrate metabolic process,GO:0006417~regulation of translation,GO:0006879~cellular iron ion homeostasis,GO:0008152~metabolic process,GO:0009791~post-embryonic development,GO:0010040~response to iron(II) ion,GO:0050892~intestinal absorption,
K7EM38	actin gamma 1(ACTG1)	Homo sapiens	GO:0001895~retina homeostasis,GO:0006928~movement of cell or subcellular component,GO:0034329~cell junction assembly,GO:0038096~Fc-gamma receptor signaling pathway involved in phagocytosis,GO:0045214~sarcomere organization,GO:0048010~vascular endothelial growth factor receptor signaling pathway,GO:0048013~ephrin receptor signaling pathway,GO:0070527~platelet aggregation,
O96019	actin like 6A(ACTL6A)	Homo sapiens	GO:0003407~neural retina development,GO:0006281~DNA repair,GO:0006310~DNA recombination,GO:0006338~chromatin remodeling,GO:0006351~transcription, DNA-templated,GO:0006357~regulation of transcription from RNA polymerase II promoter,GO:0007165~signal transduction,GO:0021510~spinal cord development,GO:0040008~regulation of growth,GO:0043044~ATP-dependent chromatin remodeling,GO:0043967~histone H4 ac…
O15511	actin related protein 2/3 complex subunit 5(ARPC5)	Homo sapiens	GO:0006928~movement of cell or subcellular component,GO:0014909~smooth muscle cell migration,GO:0016477~cell migration,GO:0021769~orbitofrontal cortex development,GO:0030011~maintenance of cell polarity,GO:0030036~actin cytoskeleton organization,GO:0031023~microtubule organizing center organization,GO:0034314~Arp2/3 complex-mediated actin nucleation,GO:0038096~Fc-gamma receptor signaling pathway …
P68032	actin, alpha, cardiac muscle 1(ACTC1)	Homo sapiens	GO:0006915~apoptotic process,GO:0010628~positive regulation of gene expression,GO:0030048~actin filament-based movement,GO:0030049~muscle filament sliding,GO:0030240~skeletal muscle thin filament assembly,GO:0031032~actomyosin structure organization,GO:0033275~actin-myosin filament sliding,GO:0042493~response to drug,GO:0043066~negative regulation of apoptotic process,GO:0045471~response to ethan…
Q9NPJ3	acyl-CoA thioesterase 13(ACOT13)	Homo sapiens	GO:0035338~long-chain fatty-acyl-CoA biosynthetic process,GO:0051289~protein homotetramerization,
Q9BXS5	adaptor related protein complex 1 mu 1 subunit(AP1M1)	Homo sapiens	GO:0006810~transport,GO:0006886~intracellular protein transport,GO:0015031~protein transport,GO:0016032~viral process,GO:0016192~vesicle-mediated transport,GO:0019886~antigen processing and presentation of exogenous peptide antigen via MHC class II,GO:0032438~melanosome organization,GO:0035646~endosome to melanosome transport,GO:0050690~regulation of defense response to virus by virus,
A0A140VJE8	adaptor related protein complex 2 beta 1 subunit(AP2B1)	Homo sapiens	GO:0003281~ventricular septum development,GO:0006886~intracellular protein transport,GO:0007018~microtubule-based movement,GO:0016192~vesicle-mediated transport,GO:0019886~antigen processing and presentation of exogenous peptide antigen via MHC class II,GO:0035904~aorta development,GO:0042059~negative regulation of epidermal growth factor receptor signaling pathway,GO:0048013~ephrin receptor sign…
Q96CW1	adaptor related protein complex 2 mu 1 subunit(AP2M1)	Homo sapiens	GO:0006810~transport,GO:0006886~intracellular protein transport,GO:0007018~microtubule-based movement,GO:0016192~vesicle-mediated transport,GO:0019886~antigen processing and presentation of exogenous peptide antigen via MHC class II,GO:0042059~negative regulation of epidermal growth factor receptor signaling pathway,GO:0048013~ephrin receptor signaling pathway,GO:0050690~regulation of defense res…
A0A024R098	adenosine monophosphate deaminase 2(AMPD2)	Homo sapiens	GO:0006188~IMP biosynthetic process,GO:0032264~IMP salvage,GO:0042632~cholesterol homeostasis,GO:0043101~purine-containing compound salvage,GO:0046033~AMP metabolic process,GO:0046034~ATP metabolic process,GO:0046039~GTP metabolic process,GO:0052652~cyclic purine nucleotide metabolic process,GO:0072015~glomerular visceral epithelial cell development,GO:0097009~energy homeostasis,
J3KPS3	aldolase, fructose-bisphosphate A(ALDOA)	Homo sapiens	GO:0002576~platelet degranulation,GO:0006000~fructose metabolic process,GO:0006094~gluconeogenesis,GO:0006096~glycolytic process,GO:0006754~ATP biosynthetic process,GO:0006941~striated muscle contraction,GO:0007015~actin filament organization,GO:0008360~regulation of cell shape,GO:0030388~fructose 1,6-bisphosphate metabolic process,GO:0046716~muscle cell cellular homeostasis,GO:0051289~protein ho…
Q9UJX3	anaphase promoting complex subunit 7(ANAPC7)	Homo sapiens	GO:0007067~mitotic nuclear division,GO:0031145~anaphase-promoting complex-dependent catabolic process,GO:0042787~protein ubiquitination involved in ubiquitin-dependent protein catabolic process,GO:0043161~proteasome-mediated ubiquitin-dependent protein catabolic process,GO:0051301~cell division,GO:0051436~negative regulation of ubiquitin-protein ligase activity involved in mitotic cell cycle,GO:0…
Q8IWZ3	ankyrin repeat and KH domain containing 1(ANKHD1)	Homo sapiens	GO:0045087~innate immune response,
M4VP52	apolipoprotein B mRNA editing enzyme catalytic subunit 3C(APOBEC3C)	Homo sapiens	GO:0009972~cytidine deamination,GO:0010529~negative regulation of transposition,GO:0045071~negative regulation of viral genome replication,GO:0045087~innate immune response,GO:0051607~defense response to virus,GO:0080111~DNA demethylation,
Q9UKV3	apoptotic chromatin condensation inducer 1(ACIN1)	Homo sapiens	GO:0006397~mRNA processing,GO:0006921~cellular component disassembly involved in execution phase of apoptosis,GO:0008380~RNA splicing,GO:0030218~erythrocyte differentiation,GO:0030263~apoptotic chromosome condensation,GO:0043065~positive regulation of apoptotic process,GO:0045657~positive regulation of monocyte differentiation,GO:0048025~negative regulation of mRNA splicing, via spliceosome,
Q7Z2E3	aprataxin(APTX)	Homo sapiens	GO:0000012~single strand break repair,GO:0006266~DNA ligation,GO:0006281~DNA repair,GO:0006302~double-strand break repair,GO:0006974~cellular response to DNA damage stimulus,GO:0016311~dephosphorylation,GO:0031647~regulation of protein stability,GO:0042542~response to hydrogen peroxide,GO:0090305~nucleic acid phosphodiester bond hydrolysis,
B2RAD8	argonaute 1, RISC catalytic component(AGO1)	Homo sapiens	GO:0000956~nuclear-transcribed mRNA catabolic process,GO:0006351~transcription, DNA-templated,GO:0007223~Wnt signaling pathway, calcium modulating pathway,GO:0010501~RNA secondary structure unwinding,GO:0010586~miRNA metabolic process,GO:0031047~gene silencing by RNA,GO:0031054~pre-miRNA processing,GO:0035194~posttranscriptional gene silencing by RNA,GO:0035196~production of miRNAs involved in ge…
Q9Y4X5	ariadne RBR E3 ubiquitin protein ligase 1(ARIH1)	Homo sapiens	GO:0000209~protein polyubiquitination,GO:0006511~ubiquitin-dependent protein catabolic process,GO:0016567~protein ubiquitination,GO:0032436~positive regulation of proteasomal ubiquitin-dependent protein catabolic process,GO:0042787~protein ubiquitination involved in ubiquitin-dependent protein catabolic process,
Q8N2F6	armadillo repeat containing 10(ARMC10)	Homo sapiens	GO:0040008~regulation of growth,
Q6NXE6	armadillo repeat containing 6(ARMC6)	Homo sapiens	GO:0002244~hematopoietic progenitor cell differentiation,
B7SBB1	aryl hydrocarbon receptor interacting protein(AIP)	Homo sapiens	GO:0006457~protein folding,GO:0006626~protein targeting to mitochondrion,GO:0006805~xenobiotic metabolic process,GO:0007165~signal transduction,GO:0010738~regulation of protein kinase A signaling,GO:0022417~protein maturation by protein folding,GO:0051344~negative regulation of cyclic-nucleotide phosphodiesterase activity,GO:1903506~regulation of nucleic acid-templated transcription,
Q12797	aspartate beta-hydroxylase(ASPH)	Homo sapiens	GO:0005513~detection of calcium ion,GO:0006936~muscle contraction,GO:0010524~positive regulation of calcium ion transport into cytosol,GO:0010649~regulation of cell communication by electrical coupling,GO:0010880~regulation of release of sequestered calcium ion into cytosol by sarcoplasmic reticulum,GO:0010881~regulation of cardiac muscle contraction by regulation of the release of sequestered ca…
Q9UBB4	ataxin 10(ATXN10)	Homo sapiens	GO:0007399~nervous system development,GO:0031175~neuron projection development,GO:0042384~cilium assembly,GO:0070207~protein homotrimerization,
Q99700	ataxin 2(ATXN2)	Homo sapiens	GO:0002091~negative regulation of receptor internalization,GO:0006417~regulation of translation,GO:0010603~regulation of cytoplasmic mRNA processing body assembly,GO:0016070~RNA metabolic process,GO:0033962~cytoplasmic mRNA processing body assembly,GO:0034063~stress granule assembly,GO:0050658~RNA transport,
O14965	aurora kinase A(AURKA)	Homo sapiens	GO:0000086~G2/M transition of mitotic cell cycle,GO:0000212~meiotic spindle organization,GO:0006468~protein phosphorylation,GO:0006977~DNA damage response, signal transduction by p53 class mediator resulting in cell cycle arrest,GO:0007049~cell cycle,GO:0007051~spindle organization,GO:0007052~mitotic spindle organization,GO:0007057~spindle assembly involved in female meiosis I,GO:0007067~mitotic …
Q5U676	beta-1,3-glucuronyltransferase 3(B3GAT3)	Homo sapiens	GO:0005975~carbohydrate metabolic process,GO:0006024~glycosaminoglycan biosynthetic process,GO:0006486~protein glycosylation,GO:0015012~heparan sulfate proteoglycan biosynthetic process,GO:0030203~glycosaminoglycan metabolic process,GO:0030204~chondroitin sulfate metabolic process,GO:0043085~positive regulation of catalytic activity,GO:0050650~chondroitin sulfate proteoglycan biosynthetic process…
A8K3R2	block of proliferation 1(BOP1)	Homo sapiens	GO:0000448~cleavage in ITS2 between 5.8S rRNA and LSU-rRNA of tricistronic rRNA transcript (SSU-rRNA, 5.8S rRNA, LSU-rRNA),GO:0000463~maturation of LSU-rRNA from tricistronic rRNA transcript (SSU-rRNA, 5.8S rRNA, LSU-rRNA),GO:0000466~maturation of 5.8S rRNA from tricistronic rRNA transcript (SSU-rRNA, 5.8S rRNA, LSU-rRNA),GO:0006364~rRNA processing,GO:0008283~cell proliferation,GO:0042254~ribosom…
A0A024RAV0	branched chain amino acid transaminase 1(BCAT1)	Homo sapiens	GO:0000082~G1/S transition of mitotic cell cycle,GO:0006532~aspartate biosynthetic process,GO:0008152~metabolic process,GO:0008283~cell proliferation,GO:0008652~cellular amino acid biosynthetic process,GO:0009082~branched-chain amino acid biosynthetic process,GO:0009083~branched-chain amino acid catabolic process,GO:0009098~leucine biosynthetic process,GO:0009099~valine biosynthetic process,
Q15059	bromodomain containing 3(BRD3)	Homo sapiens	GO:0006351~transcription, DNA-templated,GO:0006357~regulation of transcription from RNA polymerase II promoter,GO:0016569~covalent chromatin modification,
Q13895	bystin like(BYSL)	Homo sapiens	GO:0000462~maturation of SSU-rRNA from tricistronic rRNA transcript (SSU-rRNA, 5.8S rRNA, LSU-rRNA),GO:0001829~trophectodermal cell differentiation,GO:0006364~rRNA processing,GO:0007155~cell adhesion,GO:0007565~female pregnancy,GO:0008283~cell proliferation,
E9PBG7	calcium/calmodulin dependent protein kinase II delta(CAMK2D)	Homo sapiens	GO:0000082~G1/S transition of mitotic cell cycle,GO:0000165~MAPK cascade,GO:0001558~regulation of cell growth,GO:0001666~response to hypoxia,GO:0002026~regulation of the force of heart contraction,GO:0002028~regulation of sodium ion transport,GO:0003254~regulation of membrane depolarization,GO:0006357~regulation of transcription from RNA polymerase II promoter,GO:0006468~protein phosphorylation,G…
A0A0A0MT11	calcium/calmodulin dependent protein kinase II gamma(CAMK2G)	Homo sapiens	GO:0000082~G1/S transition of mitotic cell cycle,GO:0000165~MAPK cascade,GO:0006470~protein dephosphorylation,GO:0006816~calcium ion transport,GO:0007399~nervous system development,GO:0014733~regulation of skeletal muscle adaptation,GO:0030073~insulin secretion,GO:0030154~cell differentiation,GO:0043547~positive regulation of GTPase activity,GO:0046777~protein autophosphorylation,GO:0051259~prote…
E9PGZ1	caldesmon 1(CALD1)	Homo sapiens	GO:0006928~movement of cell or subcellular component,GO:0006936~muscle contraction,GO:0098609~cell-cell adhesion,
B2RDI5	calpain 1(CAPN1)	Homo sapiens	GO:0006508~proteolysis,GO:0008284~positive regulation of cell proliferation,GO:0016241~regulation of macroautophagy,GO:0022617~extracellular matrix disassembly,GO:0032801~receptor catabolic process,GO:0060056~mammary gland involution,
O75808	calpain 15(CAPN15)	Homo sapiens	GO:0006355~regulation of transcription, DNA-templated,GO:0006508~proteolysis,
A0A024R1X0	cancer susceptibility candidate 3(CASC3)	Homo sapiens	GO:0000184~nuclear-transcribed mRNA catabolic process, nonsense-mediated decay,GO:0000398~mRNA splicing, via spliceosome,GO:0006369~termination of RNA polymerase II transcription,GO:0006397~mRNA processing,GO:0006405~RNA export from nucleus,GO:0006406~mRNA export from nucleus,GO:0006417~regulation of translation,GO:0008298~intracellular mRNA localization,GO:0016070~RNA metabolic process,GO:003112…
P35219	carbonic anhydrase 8(CA8)	Homo sapiens	GO:0006730~one-carbon metabolic process,GO:0048015~phosphatidylinositol-mediated signaling,
P16152	carbonyl reductase 1(CBR1)	Homo sapiens	GO:0017144~drug metabolic process,GO:0019371~cyclooxygenase pathway,GO:0030855~epithelial cell differentiation,GO:0042373~vitamin K metabolic process,GO:0055114~oxidation-reduction process,
Q8N4J0	carnosine N-methyltransferase 1(CARNMT1)	Homo sapiens	GO:0032259~methylation,GO:0035498~carnosine metabolic process,
B8XPJ8	catechol-O-methyltransferase(COMT)	Homo sapiens	GO:0006584~catecholamine metabolic process,GO:0007565~female pregnancy,GO:0007612~learning,GO:0007614~short-term memory,GO:0008210~estrogen metabolic process,GO:0014070~response to organic cyclic compound,GO:0016036~cellular response to phosphate starvation,GO:0032259~methylation,GO:0032496~response to lipopolysaccharide,GO:0032502~developmental process,GO:0035814~negative regulation of renal sod…
Q8IX12	cell division cycle and apoptosis regulator 1(CCAR1)	Homo sapiens	GO:0000398~mRNA splicing, via spliceosome,GO:0006351~transcription, DNA-templated,GO:0006355~regulation of transcription, DNA-templated,GO:0006915~apoptotic process,GO:0007049~cell cycle,GO:0008284~positive regulation of cell proliferation,GO:0030335~positive regulation of cell migration,GO:1903507~negative regulation of nucleic acid-templated transcription,
P49368	chaperonin containing TCP1 subunit 3(CCT3)	Homo sapiens	GO:0006457~protein folding,GO:0007339~binding of sperm to zona pellucida,GO:0032212~positive regulation of telomere maintenance via telomerase,GO:0046931~pore complex assembly,GO:0050821~protein stabilization,GO:1901998~toxin transport,GO:1904871~positive regulation of protein localization to Cajal body,GO:1904874~positive regulation of telomerase RNA localization to Cajal body,
B4DT73	checkpoint kinase 1(CHEK1)	Homo sapiens	GO:0000077~DNA damage checkpoint,GO:0000086~G2/M transition of mitotic cell cycle,GO:0001833~inner cell mass cell proliferation,GO:0006260~DNA replication,GO:0006281~DNA repair,GO:0006974~cellular response to DNA damage stimulus,GO:0006975~DNA damage induced protein phosphorylation,GO:0006997~nucleus organization,GO:0007093~mitotic cell cycle checkpoint,GO:0010569~regulation of double-strand brea…
Q96RY8	chloride voltage-gated channel 7(CLCN7)	Homo sapiens	GO:0006810~transport,GO:0009268~response to pH,GO:0034220~ion transmembrane transport,GO:1902476~chloride transmembrane transport,GO:1903959~regulation of anion transmembrane transport,
A0A024R0C0	choline/ethanolamine phosphotransferase 1(CEPT1)	Homo sapiens	GO:0006629~lipid metabolic process,GO:0006646~phosphatidylethanolamine biosynthetic process,GO:0006656~phosphatidylcholine biosynthetic process,GO:0006657~CDP-choline pathway,GO:0008654~phospholipid biosynthetic process,
Q9P2E5	chondroitin polymerizing factor 2(CHPF2)	Homo sapiens	GO:0030206~chondroitin sulfate biosynthetic process,
Q9Y3Y2	chromatin target of PRMT1(CHTOP)	Homo sapiens	GO:0006355~regulation of transcription, DNA-templated,GO:0006369~termination of RNA polymerase II transcription,GO:0006405~RNA export from nucleus,GO:0006406~mRNA export from nucleus,GO:0008284~positive regulation of cell proliferation,GO:0031062~positive regulation of histone methylation,GO:0031124~mRNA 3'-end processing,GO:0032781~positive regulation of ATPase activity,GO:0051096~positive regul…
Q8TDI0	chromodomain helicase DNA binding protein 5(CHD5)	Homo sapiens	GO:0006351~transcription, DNA-templated,GO:0006355~regulation of transcription, DNA-templated,GO:0008285~negative regulation of cell proliferation,GO:0021895~cerebral cortex neuron differentiation,GO:0035093~spermatogenesis, exchange of chromosomal proteins,GO:0043967~histone H4 acetylation,GO:0060850~regulation of transcription involved in cell fate commitment,GO:0098532~histone H3-K27 trimethyl…
Q96JM3	chromosome alignment maintaining phosphoprotein 1(CHAMP1)	Homo sapiens	GO:0031134~sister chromatid biorientation,GO:0034501~protein localization to kinetochore,GO:0035372~protein localization to microtubule,GO:0051315~attachment of mitotic spindle microtubules to kinetochore,
H0Y896	cilia and flagella associated protein 44(CFAP44)	Homo sapiens	GO:0060285~cilium-dependent cell motility,
A0A0S2Z5H3	clathrin interactor 1(CLINT1)	Homo sapiens	GO:0006897~endocytosis,GO:0016192~vesicle-mediated transport,GO:0048268~clathrin coat assembly,GO:0098609~cell-cell adhesion,
Q92989	cleavage and polyadenylation factor I subunit 1(CLP1)	Homo sapiens	GO:0000398~mRNA splicing, via spliceosome,GO:0006369~termination of RNA polymerase II transcription,GO:0006378~mRNA polyadenylation,GO:0006379~mRNA cleavage,GO:0006388~tRNA splicing, via endonucleolytic cleavage and ligation,GO:0016310~phosphorylation,GO:0021695~cerebellar cortex development,GO:0030423~targeting of mRNA for destruction involved in RNA interference,GO:0031124~mRNA 3'-end processin…
Q10570	cleavage and polyadenylation specific factor 1(CPSF1)	Homo sapiens	GO:0000398~mRNA splicing, via spliceosome,GO:0006369~termination of RNA polymerase II transcription,GO:0006378~mRNA polyadenylation,GO:0006379~mRNA cleavage,GO:0006388~tRNA splicing, via endonucleolytic cleavage and ligation,GO:0006406~mRNA export from nucleus,GO:0031124~mRNA 3'-end processing,GO:0098789~pre-mRNA cleavage required for polyadenylation,
Q5T5S1	coiled-coil domain containing 183(CCDC183)	Homo sapiens	GO:0003341~cilium movement,GO:0036158~outer dynein arm assembly,
Q567U6	coiled-coil domain containing 93(CCDC93)	Homo sapiens	GO:0006893~Golgi to plasma membrane transport,GO:0015031~protein transport,
Q9UBL6	copine 7(CPNE7)	Homo sapiens	GO:0006629~lipid metabolic process,GO:0006810~transport,GO:0046474~glycerophospholipid biosynthetic process,GO:0071277~cellular response to calcium ion,
A0A0A0MTN0	cullin 2(CUL2)	Homo sapiens	GO:0000082~G1/S transition of mitotic cell cycle,GO:0006511~ubiquitin-dependent protein catabolic process,GO:0007050~cell cycle arrest,GO:0008285~negative regulation of cell proliferation,GO:0016032~viral process,GO:0042787~protein ubiquitination involved in ubiquitin-dependent protein catabolic process,GO:0061418~regulation of transcription from RNA polymerase II promoter in response to hypoxia,…
P14635	cyclin B1(CCNB1)	Homo sapiens	GO:0000086~G2/M transition of mitotic cell cycle,GO:0001556~oocyte maturation,GO:0001701~in utero embryonic development,GO:0001933~negative regulation of protein phosphorylation,GO:0006461~protein complex assembly,GO:0006977~DNA damage response, signal transduction by p53 class mediator resulting in cell cycle arrest,GO:0007052~mitotic spindle organization,GO:0007077~mitotic nuclear envelope disa…
Q00537	cyclin dependent kinase 17(CDK17)	Homo sapiens	GO:0006468~protein phosphorylation,GO:0051726~regulation of cell cycle,
Q00534	cyclin dependent kinase 6(CDK6)	Homo sapiens	GO:0000082~G1/S transition of mitotic cell cycle,GO:0001954~positive regulation of cell-matrix adhesion,GO:0003323~type B pancreatic cell development,GO:0006468~protein phosphorylation,GO:0007050~cell cycle arrest,GO:0007219~Notch signaling pathway,GO:0008285~negative regulation of cell proliferation,GO:0009615~response to virus,GO:0010468~regulation of gene expression,GO:0010628~positive regulat…
Q5EBM0	cytidine/uridine monophosphate kinase 2(CMPK2)	Homo sapiens	GO:0006165~nucleoside diphosphate phosphorylation,GO:0006227~dUDP biosynthetic process,GO:0006233~dTDP biosynthetic process,GO:0006235~dTTP biosynthetic process,GO:0009142~nucleoside triphosphate biosynthetic process,GO:0071222~cellular response to lipopolysaccharide,
A0A0Y0LWT9	cytochrome c oxidase III(COX3)	Homo sapiens	GO:0006123~mitochondrial electron transport, cytochrome c to oxygen,GO:0008535~respiratory chain complex IV assembly,GO:0019646~aerobic electron transport chain,GO:0022904~respiratory electron transport chain,
H0UI06	cytochrome c oxidase subunit 7A2(COX7A2)	Homo sapiens	GO:1902600~hydrogen ion transmembrane transport,
A0A059RM34	cytochrome c oxidase subunit I(COX1)	Homo sapiens	GO:0006119~oxidative phosphorylation,GO:0006123~mitochondrial electron transport, cytochrome c to oxygen,GO:0006979~response to oxidative stress,GO:0007568~aging,GO:0009060~aerobic respiration,GO:0021549~cerebellum development,GO:0046688~response to copper ion,GO:0051602~response to electrical stimulus,
D3YPT7	cytochrome c oxidase subunit II(COX2)	Homo sapiens	GO:0006123~mitochondrial electron transport, cytochrome c to oxygen,GO:0007595~lactation,GO:0009409~response to cold,GO:0022900~electron transport chain,
Q7L576	cytoplasmic FMR1 interacting protein 1(CYFIP1)	Homo sapiens	GO:0008360~regulation of cell shape,GO:0016601~Rac protein signal transduction,GO:0030032~lamellipodium assembly,GO:0031529~ruffle organization,GO:0038096~Fc-gamma receptor signaling pathway involved in phagocytosis,GO:0048010~vascular endothelial growth factor receptor signaling pathway,GO:0048675~axon extension,GO:0050890~cognition,GO:2000601~positive regulation of Arp2/3 complex-mediated actin…
Q92466	damage specific DNA binding protein 2(DDB2)	Homo sapiens	GO:0000209~protein polyubiquitination,GO:0000715~nucleotide-excision repair, DNA damage recognition,GO:0000717~nucleotide-excision repair, DNA duplex unwinding,GO:0006281~DNA repair,GO:0006289~nucleotide-excision repair,GO:0006290~pyrimidine dimer repair,GO:0006293~nucleotide-excision repair, preincision complex stabilization,GO:0006294~nucleotide-excision repair, preincision complex assembly,GO:…
Q9UK59	debranching RNA lariats 1(DBR1)	Homo sapiens	GO:0000375~RNA splicing, via transesterification reactions,GO:0000398~mRNA splicing, via spliceosome,GO:0090502~RNA phosphodiester bond hydrolysis, endonucleolytic,
A0A024R3A2	defective in cullin neddylation 1 domain containing 5(DCUN1D5)	Homo sapiens	GO:0045116~protein neddylation,GO:0051443~positive regulation of ubiquitin-protein transferase activity,
Q53F55	deoxythymidylate kinase(DTYMK)	Homo sapiens	GO:0006227~dUDP biosynthetic process,GO:0006233~dTDP biosynthetic process,GO:0006235~dTTP biosynthetic process,GO:0007049~cell cycle,GO:0008283~cell proliferation,GO:0015949~nucleobase-containing small molecule interconversion,GO:0043627~response to estrogen,GO:0045445~myoblast differentiation,GO:0046686~response to cadmium ion,GO:0046939~nucleotide phosphorylation,GO:0046940~nucleoside monophosp…
Q9GZP9	derlin 2(DERL2)	Homo sapiens	GO:0001967~suckling behavior,GO:0008284~positive regulation of cell proliferation,GO:0030307~positive regulation of cell growth,GO:0030433~ER-associated ubiquitin-dependent protein catabolic process,GO:0030968~endoplasmic reticulum unfolded protein response,GO:0030970~retrograde protein transport, ER to cytosol,GO:1904153~negative regulation of retrograde protein transport, ER to cytosol,GO:19043…
A1L4Q0	diacylglycerol kinase epsilon(DGKE)	Homo sapiens	GO:0007205~protein kinase C-activating G-protein coupled receptor signaling pathway,GO:0008654~phospholipid biosynthetic process,GO:0030168~platelet activation,GO:0035556~intracellular signal transduction,GO:0046834~lipid phosphorylation,
L8EC67	diacylglycerol kinase kappa(DGKK)	Homo sapiens	GO:0006979~response to oxidative stress,GO:0007205~protein kinase C-activating G-protein coupled receptor signaling pathway,GO:0016310~phosphorylation,GO:0030168~platelet activation,GO:0035556~intracellular signal transduction,GO:0046339~diacylglycerol metabolic process,
Q8NCG7	diacylglycerol lipase beta(DAGLB)	Homo sapiens	GO:0006629~lipid metabolic process,GO:0007405~neuroblast proliferation,GO:0016042~lipid catabolic process,GO:0019369~arachidonic acid metabolic process,GO:0042136~neurotransmitter biosynthetic process,
Q9BPU6	dihydropyrimidinase like 5(DPYSL5)	Homo sapiens	GO:0007165~signal transduction,GO:0007399~nervous system development,GO:0007411~axon guidance,
Q86TI2	dipeptidyl peptidase 9(DPP9)	Homo sapiens	GO:0006508~proteolysis,
Q14689	disco interacting protein 2 homolog A(DIP2A)	Homo sapiens	GO:0007275~multicellular organism development,GO:0008152~metabolic process,GO:0010629~negative regulation of gene expression,GO:0042981~regulation of apoptotic process,
B2RAL9	dual specificity phosphatase 9(DUSP9)	Homo sapiens	GO:0000165~MAPK cascade,GO:0000187~activation of MAPK activity,GO:0000188~inactivation of MAPK activity,GO:0006470~protein dephosphorylation,GO:0007254~JNK cascade,GO:0035335~peptidyl-tyrosine dephosphorylation,
Q13627	dual specificity tyrosine phosphorylation regulated kinase 1A(DYRK1A)	Homo sapiens	GO:0000381~regulation of alternative mRNA splicing, via spliceosome,GO:0006468~protein phosphorylation,GO:0007399~nervous system development,GO:0007623~circadian rhythm,GO:0018105~peptidyl-serine phosphorylation,GO:0018107~peptidyl-threonine phosphorylation,GO:0018108~peptidyl-tyrosine phosphorylation,GO:0043518~negative regulation of DNA damage response, signal transduction by p53 class mediator…
Q14204	dynein cytoplasmic 1 heavy chain 1(DYNC1H1)	Homo sapiens	GO:0000086~G2/M transition of mitotic cell cycle,GO:0006888~ER to Golgi vesicle-mediated transport,GO:0007018~microtubule-based movement,GO:0007052~mitotic spindle organization,GO:0019886~antigen processing and presentation of exogenous peptide antigen via MHC class II,GO:0033962~cytoplasmic mRNA processing body assembly,GO:0034063~stress granule assembly,GO:0051293~establishment of spindle local…
Q9HCE0	ectopic P-granules autophagy protein 5 homolog(EPG5)	Homo sapiens	GO:0006914~autophagy,GO:0032456~endocytic recycling,GO:0097352~autophagosome maturation,
A0A0U1RRM6	enabled homolog (Drosophila)(ENAH)	Homo sapiens	GO:0007411~axon guidance,
P98172	ephrin B1(EFNB1)	Homo sapiens	GO:0001755~neural crest cell migration,GO:0007155~cell adhesion,GO:0007267~cell-cell signaling,GO:0007411~axon guidance,GO:0009880~embryonic pattern specification,GO:0031295~T cell costimulation,GO:0042102~positive regulation of T cell proliferation,GO:0048013~ephrin receptor signaling pathway,
Q6FGZ3	epoxide hydrolase 1(EPHX1)	Homo sapiens	GO:0006725~cellular aromatic compound metabolic process,GO:0006805~xenobiotic metabolic process,GO:0009636~response to toxic substance,GO:0014070~response to organic cyclic compound,GO:0019439~aromatic compound catabolic process,
O43491	erythrocyte membrane protein band 4.1 like 2(EPB41L2)	Homo sapiens	GO:0030866~cortical actin cytoskeleton organization,GO:0031032~actomyosin structure organization,
P11171	erythrocyte membrane protein band 4.1(EPB41)	Homo sapiens	GO:0008015~blood circulation,GO:0030036~actin cytoskeleton organization,GO:0030866~cortical actin cytoskeleton organization,GO:0031032~actomyosin structure organization,GO:0032092~positive regulation of protein binding,
O00418	eukaryotic elongation factor 2 kinase(EEF2K)	Homo sapiens	GO:0002931~response to ischemia,GO:0006414~translational elongation,GO:0031952~regulation of protein autophosphorylation,GO:0032869~cellular response to insulin stimulus,GO:0043066~negative regulation of apoptotic process,GO:0045807~positive regulation of endocytosis,GO:0046777~protein autophosphorylation,GO:0051965~positive regulation of synapse assembly,GO:0061003~positive regulation of dendrit…
E7ERK9	eukaryotic translation initiation factor 2B subunit delta(EIF2B4)	Homo sapiens	GO:0001541~ovarian follicle development,GO:0006413~translational initiation,GO:0006417~regulation of translation,GO:0009408~response to heat,GO:0009749~response to glucose,GO:0014003~oligodendrocyte development,GO:0019509~L-methionine biosynthetic process from methylthioadenosine,GO:0032057~negative regulation of translational initiation in response to stress,GO:0042552~myelination,GO:0043434~res…
Q9NR50	eukaryotic translation initiation factor 2B subunit gamma(EIF2B3)	Homo sapiens	GO:0006413~translational initiation,GO:0009058~biosynthetic process,GO:0009408~response to heat,GO:0009749~response to glucose,GO:0014003~oligodendrocyte development,GO:0021766~hippocampus development,GO:0032057~negative regulation of translational initiation in response to stress,GO:0043434~response to peptide hormone,GO:0043547~positive regulation of GTPase activity,GO:0051716~cellular response…
B3KS98	eukaryotic translation initiation factor 3 subunit H(EIF3H)	Homo sapiens	GO:0001731~formation of translation preinitiation complex,GO:0006413~translational initiation,GO:0006446~regulation of translational initiation,
P55010	eukaryotic translation initiation factor 5(EIF5)	Homo sapiens	GO:0001731~formation of translation preinitiation complex,GO:0006413~translational initiation,GO:0006446~regulation of translational initiation,GO:0090630~activation of GTPase activity,GO:0098609~cell-cell adhesion,
P56537	eukaryotic translation initiation factor 6(EIF6)	Homo sapiens	GO:0000054~ribosomal subunit export from nucleus,GO:0000460~maturation of 5.8S rRNA,GO:0000470~maturation of LSU-rRNA,GO:0006110~regulation of glycolytic process,GO:0006413~translational initiation,GO:0032868~response to insulin,GO:0035195~gene silencing by miRNA,GO:0035278~miRNA mediated inhibition of translation,GO:0042256~mature ribosome assembly,GO:0042304~regulation of fatty acid biosyntheti…
A5PLM5	exosome component 9(EXOSC9)	Homo sapiens	GO:0000467~exonucleolytic trimming to generate mature 3'-end of 5.8S rRNA from tricistronic rRNA transcript (SSU-rRNA, 5.8S rRNA, LSU-rRNA),GO:0000956~nuclear-transcribed mRNA catabolic process,GO:0006364~rRNA processing,GO:0006396~RNA processing,GO:0006955~immune response,GO:0030307~positive regulation of cell growth,GO:0034427~nuclear-transcribed mRNA catabolic process, exonucleolytic, 3'-5',GO…
Q8N612	family with sequence similarity 160 member A2(FAM160A2)	Homo sapiens	GO:0007032~endosome organization,GO:0007040~lysosome organization,GO:0008333~endosome to lysosome transport,GO:0015031~protein transport,GO:0045022~early endosome to late endosome transport,
B2RBI0	fatty acyl-CoA reductase 2(FAR2)	Homo sapiens	GO:0006086~acetyl-CoA biosynthetic process from pyruvate,GO:0006629~lipid metabolic process,GO:0010025~wax biosynthetic process,GO:0035336~long-chain fatty-acyl-CoA metabolic process,GO:0055114~oxidation-reduction process,
A0A0A0MSZ4	ferredoxin reductase(FDXR)	Homo sapiens	GO:0006091~generation of precursor metabolites and energy,GO:0006694~steroid biosynthetic process,GO:0006700~C21-steroid hormone biosynthetic process,GO:0008203~cholesterol metabolic process,GO:0016125~sterol metabolic process,GO:0055114~oxidation-reduction process,GO:0070995~NADPH oxidation,
O15520	fibroblast growth factor 10(FGF10)	Homo sapiens	GO:0000132~establishment of mitotic spindle orientation,GO:0000165~MAPK cascade,GO:0000187~activation of MAPK activity,GO:0001525~angiogenesis,GO:0001656~metanephros development,GO:0001759~organ induction,GO:0001823~mesonephros development,GO:0001974~blood vessel remodeling,GO:0003338~metanephros morphogenesis,GO:0007368~determination of left/right symmetry,GO:0007431~salivary gland development,G…
A0A087WUF6	fibroblast growth factor 2(FGF2)	Homo sapiens	GO:0000165~MAPK cascade,GO:0000186~activation of MAPKK activity,GO:0000187~activation of MAPK activity,GO:0001658~branching involved in ureteric bud morphogenesis,GO:0001759~organ induction,GO:0001938~positive regulation of endothelial cell proliferation,GO:0002042~cell migration involved in sprouting angiogenesis,GO:0006661~phosphatidylinositol biosynthetic process,GO:0006935~chemotaxis,GO:00071…
P51570	galactokinase 1(GALK1)	Homo sapiens	GO:0006012~galactose metabolic process,GO:0019388~galactose catabolic process,GO:0019402~galactitol metabolic process,GO:0046835~carbohydrate phosphorylation,GO:0061623~glycolytic process from galactose,
P57678	gem nuclear organelle associated protein 4(GEMIN4)	Homo sapiens	GO:0000387~spliceosomal snRNP assembly,GO:0006364~rRNA processing,GO:0051170~nuclear import,
P11413	glucose-6-phosphate dehydrogenase(G6PD)	Homo sapiens	GO:0006006~glucose metabolic process,GO:0006098~pentose-phosphate shunt,GO:0006629~lipid metabolic process,GO:0006695~cholesterol biosynthetic process,GO:0006739~NADP metabolic process,GO:0006740~NADPH regeneration,GO:0006749~glutathione metabolic process,GO:0009051~pentose-phosphate shunt, oxidative branch,GO:0010041~response to iron(III) ion,GO:0010734~negative regulation of protein glutathiony…
Q6ZQY3	glutamate decarboxylase like 1(GADL1)	Homo sapiens	GO:0008652~cellular amino acid biosynthetic process,
A0A024R6R2	glutamic--pyruvic transaminase 2(GPT2)	Homo sapiens	GO:0006103~2-oxoglutarate metabolic process,GO:0008652~cellular amino acid biosynthetic process,GO:0009058~biosynthetic process,GO:0042851~L-alanine metabolic process,GO:0042853~L-alanine catabolic process,
A0A024R6W0	glutamic-oxaloacetic transaminase 2(GOT2)	Homo sapiens	GO:0006094~gluconeogenesis,GO:0006103~2-oxoglutarate metabolic process,GO:0006107~oxaloacetate metabolic process,GO:0006520~cellular amino acid metabolic process,GO:0006531~aspartate metabolic process,GO:0006532~aspartate biosynthetic process,GO:0006533~aspartate catabolic process,GO:0006536~glutamate metabolic process,GO:0008652~cellular amino acid biosynthetic process,GO:0009058~biosynthetic pr…
Q9NXS2	glutaminyl-peptide cyclotransferase like(QPCTL)	Homo sapiens	GO:0017186~peptidyl-pyroglutamic acid biosynthetic process, using glutaminyl-peptide cyclotransferase,
Q86UL3	glycerol-3-phosphate acyltransferase 4(GPAT4)	Homo sapiens	GO:0002071~glandular epithelial cell maturation,GO:0006631~fatty acid metabolic process,GO:0006637~acyl-CoA metabolic process,GO:0006654~phosphatidic acid biosynthetic process,GO:0006656~phosphatidylcholine biosynthetic process,GO:0007595~lactation,GO:0008610~lipid biosynthetic process,GO:0016024~CDP-diacylglycerol biosynthetic process,GO:0019432~triglyceride biosynthetic process,GO:0040014~regul…
O43292	glycosylphosphatidylinositol anchor attachment 1(GPAA1)	Homo sapiens	GO:0006461~protein complex assembly,GO:0006621~protein retention in ER lumen,GO:0016255~attachment of GPI anchor to protein,
Q9UJY4	golgi associated, gamma adaptin ear containing, ARF binding protein 2(GGA2)	Homo sapiens	GO:0006886~intracellular protein transport,GO:0016192~vesicle-mediated transport,GO:0044267~cellular protein metabolic process,
Q92896	golgi glycoprotein 1(GLG1)	Homo sapiens	GO:0010955~negative regulation of protein processing,GO:0030512~negative regulation of transforming growth factor beta receptor signaling pathway,GO:0032330~regulation of chondrocyte differentiation,GO:0050900~leukocyte migration,GO:0060349~bone morphogenesis,
Q13439	golgin A4(GOLGA4)	Homo sapiens	GO:0000042~protein targeting to Golgi,GO:0016192~vesicle-mediated transport,GO:0043001~Golgi to plasma membrane protein transport,GO:0045773~positive regulation of axon extension,
Q14789	golgin B1(GOLGB1)	Homo sapiens	GO:0006355~regulation of transcription, DNA-templated,GO:0006888~ER to Golgi vesicle-mediated transport,GO:0007030~Golgi organization,
Q5SSJ5	heterochromatin protein 1 binding protein 3(HP1BP3)	Homo sapiens	GO:0006334~nucleosome assembly,GO:0006355~regulation of transcription, DNA-templated,GO:0042127~regulation of cell proliferation,GO:0070828~heterochromatin organization,GO:0071456~cellular response to hypoxia,GO:0097298~regulation of nucleus size,
B4DDB6	heterogeneous nuclear ribonucleoprotein A3(HNRNPA3)	Homo sapiens	GO:0000398~mRNA splicing, via spliceosome,GO:0010467~gene expression,GO:0051028~mRNA transport,
A0A024RDF6	heterogeneous nuclear ribonucleoprotein D like(HNRNPDL)	Homo sapiens	GO:0006351~transcription, DNA-templated,GO:0006355~regulation of transcription, DNA-templated,GO:0006396~RNA processing,GO:0010468~regulation of gene expression,
O43390, Q6MZS5	heterogeneous nuclear ribonucleoprotein R(HNRNPR)	Homo sapiens	GO:0000398~mRNA splicing, via spliceosome,GO:0006397~mRNA processing,GO:0007623~circadian rhythm,GO:0010467~gene expression,GO:0043086~negative regulation of catalytic activity,GO:0061014~positive regulation of mRNA catabolic process,GO:0061157~mRNA destabilization,
Q9BUJ2	heterogeneous nuclear ribonucleoprotein U like 1(HNRNPUL1)	Homo sapiens	GO:0000398~mRNA splicing, via spliceosome,GO:0006351~transcription, DNA-templated,GO:0006355~regulation of transcription, DNA-templated,GO:0006396~RNA processing,GO:0009615~response to virus,
F5H6H0	high mobility group AT-hook 2(HMGA2)	Homo sapiens	GO:0000122~negative regulation of transcription from RNA polymerase II promoter,GO:0001837~epithelial to mesenchymal transition,GO:0002062~chondrocyte differentiation,GO:0003131~mesodermal-endodermal cell signaling,GO:0006284~base-excision repair,GO:0006325~chromatin organization,GO:0006355~regulation of transcription, DNA-templated,GO:0006366~transcription from RNA polymerase II promoter,GO:0007…
B2R5B3	histone cluster 1 H2A family member g(HIST1H2AG)	Homo sapiens	GO:0006342~chromatin silencing,
P68431	histone cluster 1 H3 family member a(HIST1H3A)	Homo sapiens	GO:0000183~chromatin silencing at rDNA,GO:0006334~nucleosome assembly,GO:0006335~DNA replication-dependent nucleosome assembly,GO:0007596~blood coagulation,GO:0031047~gene silencing by RNA,GO:0032200~telomere organization,GO:0044267~cellular protein metabolic process,GO:0045814~negative regulation of gene expression, epigenetic,GO:0045815~positive regulation of gene expression, epigenetic,GO:0051…
A0A024QZ26	histone deacetylase 6(HDAC6)	Homo sapiens	GO:0000209~protein polyubiquitination,GO:0006351~transcription, DNA-templated,GO:0006476~protein deacetylation,GO:0006515~misfolded or incompletely synthesized protein catabolic process,GO:0006886~intracellular protein transport,GO:0006996~organelle organization,GO:0007026~negative regulation of microtubule depolymerization,GO:0009636~response to toxic substance,GO:0009967~positive regulation of …
O15397	importin 8(IPO8)	Homo sapiens	GO:0006606~protein import into nucleus,GO:0006886~intracellular protein transport,GO:0007165~signal transduction,GO:0031047~gene silencing by RNA,
O14732	inositol monophosphatase 2(IMPA2)	Homo sapiens	GO:0006020~inositol metabolic process,GO:0006021~inositol biosynthetic process,GO:0006796~phosphate-containing compound metabolic process,GO:0007165~signal transduction,GO:0043647~inositol phosphate metabolic process,GO:0046854~phosphatidylinositol phosphorylation,GO:0046855~inositol phosphate dephosphorylation,
Q96PE3	inositol polyphosphate-4-phosphatase type I A(INPP4A)	Homo sapiens	GO:0006661~phosphatidylinositol biosynthetic process,GO:0007165~signal transduction,GO:0016311~dephosphorylation,GO:0036092~phosphatidylinositol-3-phosphate biosynthetic process,GO:0043647~inositol phosphate metabolic process,
P52294	karyopherin subunit alpha 1(KPNA1)	Homo sapiens	GO:0000018~regulation of DNA recombination,GO:0006309~apoptotic DNA fragmentation,GO:0006606~protein import into nucleus,GO:0006607~NLS-bearing protein import into nucleus,GO:0019054~modulation by virus of host process,GO:0075733~intracellular transport of virus,
Q9BVA0	katanin regulatory subunit B1(KATNB1)	Homo sapiens	GO:0006605~protein targeting,GO:0007026~negative regulation of microtubule depolymerization,GO:0007079~mitotic chromosome movement towards spindle pole,GO:0010942~positive regulation of cell death,GO:0010976~positive regulation of neuron projection development,GO:0031117~positive regulation of microtubule depolymerization,GO:0051013~microtubule severing,GO:0051301~cell division,
P04259	keratin 6B(KRT6B)	Homo sapiens	GO:0007010~cytoskeleton organization,GO:0007398~ectoderm development,
F8W1S1	keratin 74(KRT74)	Homo sapiens	GO:0045104~intermediate filament cytoskeleton organization,
O60333	kinesin family member 1B(KIF1B)	Homo sapiens	GO:0006915~apoptotic process,GO:0007018~microtubule-based movement,GO:0007270~neuron-neuron synaptic transmission,GO:0007274~neuromuscular synaptic transmission,GO:0008089~anterograde axonal transport,GO:0030705~cytoskeleton-dependent intracellular transport,GO:0047497~mitochondrion transport along microtubule,
Q02241	kinesin family member 23(KIF23)	Homo sapiens	GO:0000022~mitotic spindle elongation,GO:0000281~mitotic cytokinesis,GO:0000910~cytokinesis,GO:0000915~actomyosin contractile ring assembly,GO:0006890~retrograde vesicle-mediated transport, Golgi to ER,GO:0007018~microtubule-based movement,GO:0019886~antigen processing and presentation of exogenous peptide antigen via MHC class II,GO:0032467~positive regulation of cytokinesis,GO:0051256~mitotic s…
V9HW29	kinesin family member 5B(KIF5B)	Homo sapiens	GO:0007018~microtubule-based movement,GO:0007028~cytoplasm organization,GO:0007411~axon guidance,GO:0030705~cytoskeleton-dependent intracellular transport,GO:0031340~positive regulation of vesicle fusion,GO:0032230~positive regulation of synaptic transmission, GABAergic,GO:0035617~stress granule disassembly,GO:0035774~positive regulation of insulin secretion involved in cellular response to gluco…
A0A024R892	leucine rich repeat containing 8 family member A(LRRC8A)	Homo sapiens	GO:0002329~pre-B cell differentiation,GO:0006820~anion transport,GO:0006884~cell volume homeostasis,GO:0006970~response to osmotic stress,GO:0044070~regulation of anion transport,GO:0098656~anion transmembrane transport,
Q9UFC0	leucine rich repeats and WD repeat domain containing 1(LRWD1)	Homo sapiens	GO:0006270~DNA replication initiation,GO:0006325~chromatin organization,GO:0016569~covalent chromatin modification,GO:0071169~establishment of protein localization to chromatin,
O95251	lysine acetyltransferase 7(KAT7)	Homo sapiens	GO:0006260~DNA replication,GO:0006351~transcription, DNA-templated,GO:0006355~regulation of transcription, DNA-templated,GO:0043966~histone H3 acetylation,GO:0043981~histone H4-K5 acetylation,GO:0043982~histone H4-K8 acetylation,GO:0043983~histone H4-K12 acetylation,GO:0043984~histone H4-K16 acetylation,GO:1900182~positive regulation of protein localization to nucleus,
I3VM53	lysine demethylase 2A(KDM2A)	Homo sapiens	GO:0006303~double-strand break repair via nonhomologous end joining,GO:0006351~transcription, DNA-templated,GO:0006355~regulation of transcription, DNA-templated,GO:0055114~oxidation-reduction process,GO:0070544~histone H3-K36 demethylation,
Q6UWP7	lysocardiolipin acyltransferase 1(LCLAT1)	Homo sapiens	GO:0006654~phosphatidic acid biosynthetic process,GO:0007275~multicellular organism development,GO:0008152~metabolic process,GO:0016024~CDP-diacylglycerol biosynthetic process,GO:0019432~triglyceride biosynthetic process,GO:0035965~cardiolipin acyl-chain remodeling,
Q14728	major facilitator superfamily domain containing 10(MFSD10)	Homo sapiens	GO:0006810~transport,GO:0006915~apoptotic process,GO:0015904~tetracycline transport,GO:0043252~sodium-independent organic anion transport,GO:0055085~transmembrane transport,
X2L7S8	major histocompatibility complex, class I, A(HLA-A)	Homo sapiens	GO:0001916~positive regulation of T cell mediated cytotoxicity,GO:0002474~antigen processing and presentation of peptide antigen via MHC class I,GO:0002479~antigen processing and presentation of exogenous peptide antigen via MHC class I, TAP-dependent,GO:0002480~antigen processing and presentation of exogenous peptide antigen via MHC class I, TAP-independent,GO:0002486~antigen processing and pres…
V6A6E5	major histocompatibility complex, class I, C(HLA-C)	Homo sapiens	GO:0002474~antigen processing and presentation of peptide antigen via MHC class I,GO:0002479~antigen processing and presentation of exogenous peptide antigen via MHC class I, TAP-dependent,GO:0002480~antigen processing and presentation of exogenous peptide antigen via MHC class I, TAP-independent,GO:0002486~antigen processing and presentation of endogenous peptide antigen via MHC class I via ER p…
Q9H000	makorin ring finger protein 2(MKRN2)	Homo sapiens	GO:0016567~protein ubiquitination,
P40925	malate dehydrogenase 1(MDH1)	Homo sapiens	GO:0005975~carbohydrate metabolic process,GO:0006094~gluconeogenesis,GO:0006099~tricarboxylic acid cycle,GO:0006107~oxaloacetate metabolic process,GO:0006108~malate metabolic process,GO:0006734~NADH metabolic process,
O95822	malonyl-CoA decarboxylase(MLYCD)	Homo sapiens	GO:0002931~response to ischemia,GO:0006085~acetyl-CoA biosynthetic process,GO:0006633~fatty acid biosynthetic process,GO:0006637~acyl-CoA metabolic process,GO:0010906~regulation of glucose metabolic process,GO:0046321~positive regulation of fatty acid oxidation,GO:2001294~malonyl-CoA catabolic process,
Q15648	mediator complex subunit 1(MED1)	Homo sapiens	GO:0000122~negative regulation of transcription from RNA polymerase II promoter,GO:0000902~cell morphogenesis,GO:0001525~angiogenesis,GO:0001889~liver development,GO:0001892~embryonic placenta development,GO:0002088~lens development in camera-type eye,GO:0002154~thyroid hormone mediated signaling pathway,GO:0003222~ventricular trabecula myocardium morphogenesis,GO:0003406~retinal pigment epitheli…
Q9Y2X0	mediator complex subunit 16(MED16)	Homo sapiens	GO:0006357~regulation of transcription from RNA polymerase II promoter,GO:0006366~transcription from RNA polymerase II promoter,GO:0006367~transcription initiation from RNA polymerase II promoter,GO:0030518~intracellular steroid hormone receptor signaling pathway,GO:0030521~androgen receptor signaling pathway,GO:0045893~positive regulation of transcription, DNA-templated,GO:2000273~positive regul…
Q9NVC6	mediator complex subunit 17(MED17)	Homo sapiens	GO:0006357~regulation of transcription from RNA polymerase II promoter,GO:0006367~transcription initiation from RNA polymerase II promoter,GO:0016567~protein ubiquitination,GO:0019827~stem cell population maintenance,GO:0030518~intracellular steroid hormone receptor signaling pathway,GO:0030521~androgen receptor signaling pathway,GO:0045893~positive regulation of transcription, DNA-templated,GO:0…
A0A024R4V4	megalencephalic leukoencephalopathy with subcortical cysts 1(MLC1)	Homo sapiens	GO:0006810~transport,GO:0006811~ion transport,GO:0015031~protein transport,GO:0016192~vesicle-mediated transport,GO:0032388~positive regulation of intracellular transport,GO:0047484~regulation of response to osmotic stress,GO:0051259~protein oligomerization,GO:0071397~cellular response to cholesterol,GO:0072584~caveolin-mediated endocytosis,
Q13330	metastasis associated 1(MTA1)	Homo sapiens	GO:0006302~double-strand break repair,GO:0006351~transcription, DNA-templated,GO:0006355~regulation of transcription, DNA-templated,GO:0007165~signal transduction,GO:0010212~response to ionizing radiation,GO:0016575~histone deacetylation,GO:0016925~protein sumoylation,GO:0032496~response to lipopolysaccharide,GO:0032922~circadian regulation of gene expression,GO:0040029~regulation of gene express…
P53582	methionyl aminopeptidase 1(METAP1)	Homo sapiens	GO:0006417~regulation of translation,GO:0006508~proteolysis,GO:0018206~peptidyl-methionine modification,GO:0022400~regulation of rhodopsin mediated signaling pathway,GO:0031365~N-terminal protein amino acid modification,GO:0070084~protein initiator methionine removal,GO:0070527~platelet aggregation,
F5H2F4	methylenetetrahydrofolate dehydrogenase, cyclohydrolase and formyltetrahydrofolate synthetase 1(MTHFD1)	Homo sapiens	GO:0000105~histidine biosynthetic process,GO:0001780~neutrophil homeostasis,GO:0001843~neural tube closure,GO:0006164~purine nucleotide biosynthetic process,GO:0006555~methionine metabolic process,GO:0006730~one-carbon metabolic process,GO:0007507~heart development,GO:0009069~serine family amino acid metabolic process,GO:0009070~serine family amino acid biosynthetic process,GO:0009086~methionine …
Q05DJ2	methylthioadenosine phosphorylase(MTAP)	Homo sapiens	GO:0006139~nucleobase-containing compound metabolic process,GO:0006166~purine ribonucleoside salvage,GO:0006738~nicotinamide riboside catabolic process,GO:0009116~nucleoside metabolic process,GO:0019509~L-methionine biosynthetic process from methylthioadenosine,GO:0032259~methylation,GO:0033574~response to testosterone,GO:0043101~purine-containing compound salvage,
Q8N6R0	methyltransferase like 13(METTL13)	Homo sapiens	GO:0032259~methylation,
Q86U44	methyltransferase like 3(METTL3)	Homo sapiens	GO:0000398~mRNA splicing, via spliceosome,GO:0001510~RNA methylation,GO:0006382~adenosine to inosine editing,GO:0006397~mRNA processing,GO:0007623~circadian rhythm,GO:0010467~gene expression,GO:0019827~stem cell population maintenance,GO:0031053~primary miRNA processing,GO:0061157~mRNA destabilization,GO:0080009~mRNA methylation,GO:1903679~positive regulation of cap-independent translational init…
Q8WV92	microtubule interacting and trafficking domain containing 1(MITD1)	Homo sapiens	GO:0000281~mitotic cytokinesis,GO:0000920~cell separation after cytokinesis,GO:0006810~transport,GO:0032091~negative regulation of protein binding,GO:0039702~viral budding via host ESCRT complex,GO:0071985~multivesicular body sorting pathway,
Q7Z434	mitochondrial antiviral signaling protein(MAVS)	Homo sapiens	GO:0001934~positive regulation of protein phosphorylation,GO:0002218~activation of innate immune response,GO:0002230~positive regulation of defense response to virus by host,GO:0007165~signal transduction,GO:0032480~negative regulation of type I interferon production,GO:0032727~positive regulation of interferon-alpha production,GO:0032728~positive regulation of interferon-beta production,GO:00327…
A0A024RCX4	mitochondrial carrier 1(MTCH1)	Homo sapiens	GO:0006810~transport,GO:0006915~apoptotic process,GO:0006919~activation of cysteine-type endopeptidase activity involved in apoptotic process,GO:0009966~regulation of signal transduction,GO:0043065~positive regulation of apoptotic process,GO:0045161~neuronal ion channel clustering,
Q9BQP7	mitochondrial genome maintenance exonuclease 1(MGME1)	Homo sapiens	GO:0000002~mitochondrial genome maintenance,GO:0006264~mitochondrial DNA replication,GO:0043504~mitochondrial DNA repair,GO:0090305~nucleic acid phosphodiester bond hydrolysis,
Q9HC36	mitochondrial rRNA methyltransferase 3(MRM3)	Homo sapiens	GO:0001510~RNA methylation,GO:0006364~rRNA processing,GO:0006396~RNA processing,
Q7Z7H8	mitochondrial ribosomal protein L10(MRPL10)	Homo sapiens	GO:0006412~translation,GO:0032543~mitochondrial translation,GO:0042254~ribosome biogenesis,GO:0070125~mitochondrial translational elongation,GO:0070126~mitochondrial translational termination,
Q6P1L8	mitochondrial ribosomal protein L14(MRPL14)	Homo sapiens	GO:0006412~translation,GO:0070125~mitochondrial translational elongation,GO:0070126~mitochondrial translational termination,
Q9BYC9	mitochondrial ribosomal protein L20(MRPL20)	Homo sapiens	GO:0000027~ribosomal large subunit assembly,GO:0006412~translation,GO:0070125~mitochondrial translational elongation,GO:0070126~mitochondrial translational termination,
J3KQY1	mitochondrial ribosomal protein L22(MRPL22)	Homo sapiens	GO:0006412~translation,GO:0070125~mitochondrial translational elongation,GO:0070126~mitochondrial translational termination,
Q8TCC3	mitochondrial ribosomal protein L30(MRPL30)	Homo sapiens	GO:0070125~mitochondrial translational elongation,GO:0070126~mitochondrial translational termination,
X6RAY8	mitochondrial ribosomal protein L4(MRPL4)	Homo sapiens	GO:0006412~translation,GO:0070125~mitochondrial translational elongation,GO:0070126~mitochondrial translational termination,
A0A024R473	mitochondrial ribosomal protein L44(MRPL44)	Homo sapiens	GO:0006396~RNA processing,GO:0030422~production of siRNA involved in RNA interference,GO:0031053~primary miRNA processing,GO:0031054~pre-miRNA processing,GO:0070125~mitochondrial translational elongation,GO:0070126~mitochondrial translational termination,GO:0090502~RNA phosphodiester bond hydrolysis, endonucleolytic,
A0A024RD03	mitochondrial ribosomal protein S10(MRPS10)	Homo sapiens	GO:0070125~mitochondrial translational elongation,GO:0070126~mitochondrial translational termination,
P82921	mitochondrial ribosomal protein S21(MRPS21)	Homo sapiens	GO:0006412~translation,GO:0032543~mitochondrial translation,GO:0070125~mitochondrial translational elongation,GO:0070126~mitochondrial translational termination,
P82663	mitochondrial ribosomal protein S25(MRPS25)	Homo sapiens	GO:0070125~mitochondrial translational elongation,GO:0070126~mitochondrial translational termination,
Q9BYN8	mitochondrial ribosomal protein S26(MRPS26)	Homo sapiens	GO:0042769~DNA damage response, detection of DNA damage,GO:0043043~peptide biosynthetic process,GO:0070125~mitochondrial translational elongation,GO:0070126~mitochondrial translational termination,
Q3KRB4	mitochondrial ribosomal protein S33(MRPS33)	Homo sapiens	GO:0006412~translation,GO:0070125~mitochondrial translational elongation,GO:0070126~mitochondrial translational termination,
P82673	mitochondrial ribosomal protein S35(MRPS35)	Homo sapiens	GO:0042769~DNA damage response, detection of DNA damage,GO:0070125~mitochondrial translational elongation,GO:0070126~mitochondrial translational termination,
Q16539	mitogen-activated protein kinase 14(MAPK14)	Homo sapiens	GO:0000077~DNA damage checkpoint,GO:0000187~activation of MAPK activity,GO:0000902~cell morphogenesis,GO:0001502~cartilage condensation,GO:0001525~angiogenesis,GO:0001890~placenta development,GO:0002062~chondrocyte differentiation,GO:0006006~glucose metabolic process,GO:0006351~transcription, DNA-templated,GO:0006357~regulation of transcription from RNA polymerase II promoter,GO:0006915~apoptotic…
A1L4K2	mitogen-activated protein kinase 8(MAPK8)	Homo sapiens	GO:0006468~protein phosphorylation,GO:0006950~response to stress,GO:0007254~JNK cascade,GO:0007258~JUN phosphorylation,GO:0009411~response to UV,GO:0010628~positive regulation of gene expression,GO:0016241~regulation of macroautophagy,GO:0018105~peptidyl-serine phosphorylation,GO:0018107~peptidyl-threonine phosphorylation,GO:0031063~regulation of histone deacetylation,GO:0031281~positive regulati…
A8K602	mitogen-activated protein kinase kinase kinase kinase 3(MAP4K3)	Homo sapiens	GO:0000185~activation of MAPKKK activity,GO:0006468~protein phosphorylation,GO:0007254~JNK cascade,GO:0009411~response to UV,GO:0034612~response to tumor necrosis factor,GO:0035556~intracellular signal transduction,
O95819	mitogen-activated protein kinase kinase kinase kinase 4(MAP4K4)	Homo sapiens	GO:0006468~protein phosphorylation,GO:0023014~signal transduction by protein phosphorylation,GO:0030033~microvillus assembly,GO:0035556~intracellular signal transduction,GO:0043066~negative regulation of apoptotic process,GO:0046328~regulation of JNK cascade,GO:0061179~negative regulation of insulin secretion involved in cellular response to glucose stimulus,GO:0070571~negative regulation of neur…
Q8NB16	mixed lineage kinase domain like(MLKL)	Homo sapiens	GO:0006468~protein phosphorylation,GO:0070207~protein homotrimerization,GO:0070266~necroptotic process,
A0A0A0MQX8	muscleblind like splicing regulator 1(MBNL1)	Homo sapiens	GO:0001701~in utero embryonic development,GO:0006397~mRNA processing,GO:0007399~nervous system development,GO:0008380~RNA splicing,GO:0030326~embryonic limb morphogenesis,GO:0043484~regulation of RNA splicing,GO:0045445~myoblast differentiation,
P20585	mutS homolog 3(MSH3)	Homo sapiens	GO:0000710~meiotic mismatch repair,GO:0006281~DNA repair,GO:0006298~mismatch repair,GO:0007131~reciprocal meiotic recombination,GO:0043570~maintenance of DNA repeat elements,GO:0045910~negative regulation of DNA recombination,GO:0051096~positive regulation of helicase activity,
A0A0A0MRM8	myosin VI(MYO6)	Homo sapiens	GO:0006886~intracellular protein transport,GO:0006897~endocytosis,GO:0007605~sensory perception of sound,GO:0030048~actin filament-based movement,GO:0030330~DNA damage response, signal transduction by p53 class mediator,GO:0042493~response to drug,GO:0045944~positive regulation of transcription from RNA polymerase II promoter,GO:0051046~regulation of secretion,GO:0098609~cell-cell adhesion,
Q9C0I1	myotubularin related protein 12(MTMR12)	Homo sapiens	GO:0050790~regulation of catalytic activity,GO:1901998~toxin transport,
P46934	neural precursor cell expressed, developmentally down-regulated 4, E3 ubiquitin protein ligase(NEDD4)	Homo sapiens	GO:0002250~adaptive immune response,GO:0003151~outflow tract morphogenesis,GO:0003197~endocardial cushion development,GO:0006513~protein monoubiquitination,GO:0006622~protein targeting to lysosome,GO:0007041~lysosomal transport,GO:0007528~neuromuscular junction development,GO:0010766~negative regulation of sodium ion transport,GO:0010768~negative regulation of transcription from RNA polymerase II…
A0A1B0GVY1	neural precursor cell expressed, developmentally down-regulated 4-like, E3 ubiquitin protein ligase(NEDD4L)	Homo sapiens	GO:0000122~negative regulation of transcription from RNA polymerase II promoter,GO:0000209~protein polyubiquitination,GO:0003254~regulation of membrane depolarization,GO:0006513~protein monoubiquitination,GO:0006814~sodium ion transport,GO:0006883~cellular sodium ion homeostasis,GO:0007588~excretion,GO:0010038~response to metal ion,GO:0016567~protein ubiquitination,GO:0019058~viral life cycle,GO:…
Q9UBB6	neurochondrin(NCDN)	Homo sapiens	GO:0031175~neuron projection development,GO:0045453~bone resorption,GO:0048168~regulation of neuronal synaptic plasticity,
A0A024R3M7	neurogranin(NRGN)	Homo sapiens	GO:0007165~signal transduction,GO:0007399~nervous system development,GO:0008306~associative learning,GO:0021537~telencephalon development,GO:1900273~positive regulation of long-term synaptic potentiation,
Q9NVX2	notchless homolog 1(NLE1)	Homo sapiens	GO:0000027~ribosomal large subunit assembly,GO:0001756~somitogenesis,GO:0001822~kidney development,GO:0001826~inner cell mass cell differentiation,GO:0007219~Notch signaling pathway,GO:0042273~ribosomal large subunit biogenesis,GO:0045930~negative regulation of mitotic cell cycle,GO:0048705~skeletal system morphogenesis,GO:0061484~hematopoietic stem cell homeostasis,GO:0090263~positive regulation…
P49321	nuclear autoantigenic sperm protein(NASP)	Homo sapiens	GO:0001824~blastocyst development,GO:0006260~DNA replication,GO:0006334~nucleosome assembly,GO:0006335~DNA replication-dependent nucleosome assembly,GO:0006336~DNA replication-independent nucleosome assembly,GO:0007049~cell cycle,GO:0008283~cell proliferation,GO:0008584~male gonad development,GO:0015031~protein transport,GO:0033574~response to testosterone,GO:0043486~histone exchange,
B7Z4T6	nuclear factor I C(NFIC)	Homo sapiens	GO:0000122~negative regulation of transcription from RNA polymerase II promoter,GO:0006260~DNA replication,GO:0006351~transcription, DNA-templated,GO:0006366~transcription from RNA polymerase II promoter,GO:0042475~odontogenesis of dentin-containing tooth,GO:0045944~positive regulation of transcription from RNA polymerase II promoter,
Q9BW27	nucleoporin 85(NUP85)	Homo sapiens	GO:0006406~mRNA export from nucleus,GO:0006409~tRNA export from nucleus,GO:0006606~protein import into nucleus,GO:0007062~sister chromatid cohesion,GO:0007077~mitotic nuclear envelope disassembly,GO:0010827~regulation of glucose transport,GO:0016032~viral process,GO:0016925~protein sumoylation,GO:0019083~viral transcription,GO:0030032~lamellipodium assembly,GO:0031047~gene silencing by RNA,GO:004…
H3BVG0	nucleoporin 93(NUP93)	Homo sapiens	GO:0006406~mRNA export from nucleus,GO:0006409~tRNA export from nucleus,GO:0006606~protein import into nucleus,GO:0006810~transport,GO:0006998~nuclear envelope organization,GO:0007077~mitotic nuclear envelope disassembly,GO:0010827~regulation of glucose transport,GO:0016032~viral process,GO:0016925~protein sumoylation,GO:0016973~poly(A)+ mRNA export from nucleus,GO:0019083~viral transcription,GO:…
Q8NFP7	nudix hydrolase 10(NUDT10)	Homo sapiens	GO:0043647~inositol phosphate metabolic process,GO:0071543~diphosphoinositol polyphosphate metabolic process,GO:1901907~diadenosine pentaphosphate catabolic process,GO:1901909~diadenosine hexaphosphate catabolic process,GO:1901911~adenosine 5'-(hexahydrogen pentaphosphate) catabolic process,
A0A024R411	origin recognition complex subunit 2(ORC2)	Homo sapiens	GO:0000082~G1/S transition of mitotic cell cycle,GO:0000122~negative regulation of transcription from RNA polymerase II promoter,GO:0006260~DNA replication,GO:0006270~DNA replication initiation,
A0A087WU39	parkin RBR E3 ubiquitin protein ligase(PARK2)	Homo sapiens	GO:0000122~negative regulation of transcription from RNA polymerase II promoter,GO:0000209~protein polyubiquitination,GO:0000266~mitochondrial fission,GO:0000422~mitophagy,GO:0000423~macromitophagy,GO:0001933~negative regulation of protein phosphorylation,GO:0001964~startle response,GO:0006351~transcription, DNA-templated,GO:0006513~protein monoubiquitination,GO:0006979~response to oxidative stre…
J3KNQ4	parvin alpha(PARVA)	Homo sapiens	GO:0002040~sprouting angiogenesis,GO:0003148~outflow tract septum morphogenesis,GO:0007155~cell adhesion,GO:0007163~establishment or maintenance of cell polarity,GO:0008360~regulation of cell shape,GO:0031532~actin cytoskeleton reorganization,GO:0034113~heterotypic cell-cell adhesion,GO:0034446~substrate adhesion-dependent cell spreading,GO:0060271~cilium morphogenesis,GO:0070252~actin-mediated c…
B3KM34	peptidase, mitochondrial processing beta subunit(PMPCB)	Homo sapiens	GO:0006122~mitochondrial electron transport, ubiquinol to cytochrome c,GO:0009060~aerobic respiration,GO:0016485~protein processing,
Q9Y5Y5	peroxisomal biogenesis factor 16(PEX16)	Homo sapiens	GO:0006625~protein targeting to peroxisome,GO:0007031~peroxisome organization,GO:0016557~peroxisome membrane biogenesis,GO:0016558~protein import into peroxisome matrix,GO:0022615~protein to membrane docking,GO:0032581~ER-dependent peroxisome organization,GO:0045046~protein import into peroxisome membrane,GO:0070972~protein localization to endoplasmic reticulum,
K7EPH2	phenylalanyl-tRNA synthetase alpha subunit(FARSA)	Homo sapiens	GO:0006418~tRNA aminoacylation for protein translation,GO:0006432~phenylalanyl-tRNA aminoacylation,GO:0043039~tRNA aminoacylation,GO:0051290~protein heterotetramerization,
A0A024QYR6	phosphatase and tensin homolog(PTEN)	Homo sapiens	GO:0000079~regulation of cyclin-dependent protein serine/threonine kinase activity,GO:0001525~angiogenesis,GO:0001933~negative regulation of protein phosphorylation,GO:0002902~regulation of B cell apoptotic process,GO:0006470~protein dephosphorylation,GO:0006661~phosphatidylinositol biosynthetic process,GO:0006915~apoptotic process,GO:0007270~neuron-neuron synaptic transmission,GO:0007416~synapse…
Q99447	phosphate cytidylyltransferase 2, ethanolamine(PCYT2)	Homo sapiens	GO:0006646~phosphatidylethanolamine biosynthetic process,GO:0008654~phospholipid biosynthetic process,GO:0009058~biosynthetic process,
Q8NEB9	phosphatidylinositol 3-kinase catalytic subunit type 3(PIK3C3)	Homo sapiens	GO:0000910~cytokinesis,GO:0006468~protein phosphorylation,GO:0006497~protein lipidation,GO:0006661~phosphatidylinositol biosynthetic process,GO:0006914~autophagy,GO:0007032~endosome organization,GO:0016236~macroautophagy,GO:0016485~protein processing,GO:0032465~regulation of cytokinesis,GO:0034162~toll-like receptor 9 signaling pathway,GO:0034497~protein localization to pre-autophagosomal structu…
Q9BTU6	phosphatidylinositol 4-kinase type 2 alpha(PI4K2A)	Homo sapiens	GO:0002561~basophil degranulation,GO:0006661~phosphatidylinositol biosynthetic process,GO:0046854~phosphatidylinositol phosphorylation,
Q8TCG2	phosphatidylinositol 4-kinase type 2 beta(PI4K2B)	Homo sapiens	GO:0006661~phosphatidylinositol biosynthetic process,GO:0046854~phosphatidylinositol phosphorylation,
A0A024RC97	phosphatidylserine synthase 2(PTDSS2)	Homo sapiens	GO:0006659~phosphatidylserine biosynthetic process,GO:0008654~phospholipid biosynthetic process,
O95394	phosphoglucomutase 3(PGM3)	Homo sapiens	GO:0005975~carbohydrate metabolic process,GO:0006041~glucosamine metabolic process,GO:0006048~UDP-N-acetylglucosamine biosynthetic process,GO:0006487~protein N-linked glycosylation,GO:0006493~protein O-linked glycosylation,GO:0007283~spermatogenesis,GO:0019255~glucose 1-phosphate metabolic process,GO:0030097~hemopoiesis,GO:0071704~organic substance metabolic process,
A0A024R7N6	phosphoinositide-3-kinase regulatory subunit 2(PIK3R2)	Homo sapiens	GO:0001678~cellular glucose homeostasis,GO:0006661~phosphatidylinositol biosynthetic process,GO:0007165~signal transduction,GO:0008286~insulin receptor signaling pathway,GO:0010506~regulation of autophagy,GO:0014065~phosphatidylinositol 3-kinase signaling,GO:0014066~regulation of phosphatidylinositol 3-kinase signaling,GO:0015031~protein transport,GO:0032869~cellular response to insulin stimulus,…
A0A024R0Q4	phospholipase D family member 3(PLD3)	Homo sapiens	GO:0016042~lipid catabolic process,
A0A140VK41	phosphoribosyl pyrophosphate synthetase 2(PRPS2)	Homo sapiens	GO:0006015~5-phosphoribose 1-diphosphate biosynthetic process,GO:0006139~nucleobase-containing compound metabolic process,GO:0006167~AMP biosynthetic process,GO:0009116~nucleoside metabolic process,GO:0009156~ribonucleoside monophosphate biosynthetic process,GO:0009165~nucleotide biosynthetic process,GO:0016310~phosphorylation,GO:0031100~organ regeneration,
Q3B7A7	phosphoribosylglycinamide formyltransferase, phosphoribosylglycinamide synthetase, phosphoribosylaminoimidazole synthetase(GART)	Homo sapiens	GO:0003360~brainstem development,GO:0006189~'de novo' IMP biosynthetic process,GO:0006544~glycine metabolic process,GO:0009113~purine nucleobase biosynthetic process,GO:0009168~purine ribonucleoside monophosphate biosynthetic process,GO:0010033~response to organic substance,GO:0010035~response to inorganic substance,GO:0021549~cerebellum development,GO:0021987~cerebral cortex development,GO:00466…
Q9H8W4	pleckstrin homology and FYVE domain containing 2(PLEKHF2)	Homo sapiens	GO:0015031~protein transport,
O43660	pleiotropic regulator 1(PLRG1)	Homo sapiens	GO:0000398~mRNA splicing, via spliceosome,GO:0034504~protein localization to nucleus,GO:1900087~positive regulation of G1/S transition of mitotic cell cycle,
Q96T60	polynucleotide kinase 3'-phosphatase(PNKP)	Homo sapiens	GO:0000718~nucleotide-excision repair, DNA damage removal,GO:0006261~DNA-dependent DNA replication,GO:0006281~DNA repair,GO:0006979~response to oxidative stress,GO:0009314~response to radiation,GO:0016311~dephosphorylation,GO:0032212~positive regulation of telomere maintenance via telomerase,GO:0042769~DNA damage response, detection of DNA damage,GO:0046939~nucleotide phosphorylation,GO:0051973~p…
A0A140VJM4	potassium channel tetramerization domain containing 12(KCTD12)	Homo sapiens	GO:0051260~protein homooligomerization,
Q8NC69	potassium channel tetramerization domain containing 6(KCTD6)	Homo sapiens	GO:0051260~protein homooligomerization,
Q9UJ96	potassium voltage-gated channel modifier subfamily G member 2(KCNG2)	Homo sapiens	GO:0006813~potassium ion transport,GO:0008016~regulation of heart contraction,GO:0034765~regulation of ion transmembrane transport,GO:0050796~regulation of insulin secretion,GO:0051260~protein homooligomerization,GO:0071805~potassium ion transmembrane transport,
A8K434	potassium voltage-gated channel subfamily J member 16(KCNJ16)	Homo sapiens	GO:0006813~potassium ion transport,GO:0010107~potassium ion import,GO:0034765~regulation of ion transmembrane transport,
O60925	prefoldin subunit 1(PFDN1)	Homo sapiens	GO:0006355~regulation of transcription, DNA-templated,GO:0006457~protein folding,GO:0007049~cell cycle,
Q99471	prefoldin subunit 5(PFDN5)	Homo sapiens	GO:0006355~regulation of transcription, DNA-templated,GO:0006457~protein folding,GO:0045892~negative regulation of transcription, DNA-templated,GO:0060041~retina development in camera-type eye,GO:0090090~negative regulation of canonical Wnt signaling pathway,
Q9H300	presenilin associated rhomboid like(PARL)	Homo sapiens	GO:0006508~proteolysis,GO:0010821~regulation of mitochondrion organization,GO:0016485~protein processing,GO:0030162~regulation of proteolysis,GO:0033619~membrane protein proteolysis,GO:0090201~negative regulation of release of cytochrome c from mitochondria,GO:1903146~regulation of mitophagy,GO:1903214~regulation of protein targeting to mitochondrion,GO:2000377~regulation of reactive oxygen speci…
P12273	prolactin induced protein(PIP)	Homo sapiens	GO:0001580~detection of chemical stimulus involved in sensory perception of bitter taste,GO:0001895~retina homeostasis,GO:0002682~regulation of immune system process,GO:0006508~proteolysis,GO:0010628~positive regulation of gene expression,GO:0055085~transmembrane transport,GO:0070233~negative regulation of T cell apoptotic process,
A0A024RB32	prostaglandin E synthase 3(PTGES3)	Homo sapiens	GO:0000723~telomere maintenance,GO:0001516~prostaglandin biosynthetic process,GO:0005978~glycogen biosynthetic process,GO:0006278~RNA-dependent DNA biosynthetic process,GO:0007165~signal transduction,GO:0008283~cell proliferation,GO:0019371~cyclooxygenase pathway,GO:0042921~glucocorticoid receptor signaling pathway,GO:0043588~skin development,GO:0060430~lung saccule development,GO:0070389~chapero…
A6XMV9	protease, serine 2(PRSS2)	Homo sapiens	GO:0006508~proteolysis,GO:0007586~digestion,GO:0022617~extracellular matrix disassembly,GO:0030307~positive regulation of cell growth,GO:0030574~collagen catabolic process,GO:0045785~positive regulation of cell adhesion,
F5H0C4	proteasomal ATPase associated factor 1(PAAF1)	Homo sapiens	GO:0016032~viral process,
P25786	proteasome subunit alpha 1(PSMA1)	Homo sapiens	GO:0000165~MAPK cascade,GO:0000209~protein polyubiquitination,GO:0002223~stimulatory C-type lectin receptor signaling pathway,GO:0002479~antigen processing and presentation of exogenous peptide antigen via MHC class I, TAP-dependent,GO:0002862~negative regulation of inflammatory response to antigenic stimulus,GO:0006511~ubiquitin-dependent protein catabolic process,GO:0006521~regulation of cellul…
P25789	proteasome subunit alpha 4(PSMA4)	Homo sapiens	GO:0000165~MAPK cascade,GO:0000209~protein polyubiquitination,GO:0002223~stimulatory C-type lectin receptor signaling pathway,GO:0002479~antigen processing and presentation of exogenous peptide antigen via MHC class I, TAP-dependent,GO:0006511~ubiquitin-dependent protein catabolic process,GO:0006521~regulation of cellular amino acid metabolic process,GO:0016032~viral process,GO:0031145~anaphase-p…
P49720	proteasome subunit beta 3(PSMB3)	Homo sapiens	GO:0000165~MAPK cascade,GO:0000209~protein polyubiquitination,GO:0002223~stimulatory C-type lectin receptor signaling pathway,GO:0002479~antigen processing and presentation of exogenous peptide antigen via MHC class I, TAP-dependent,GO:0006521~regulation of cellular amino acid metabolic process,GO:0016032~viral process,GO:0031145~anaphase-promoting complex-dependent catabolic process,GO:0033209~t…
P28070	proteasome subunit beta 4(PSMB4)	Homo sapiens	GO:0000165~MAPK cascade,GO:0000209~protein polyubiquitination,GO:0002223~stimulatory C-type lectin receptor signaling pathway,GO:0002479~antigen processing and presentation of exogenous peptide antigen via MHC class I, TAP-dependent,GO:0002862~negative regulation of inflammatory response to antigenic stimulus,GO:0006521~regulation of cellular amino acid metabolic process,GO:0016032~viral process,…
O60678	protein arginine methyltransferase 3(PRMT3)	Homo sapiens	GO:0006355~regulation of transcription, DNA-templated,GO:0006479~protein methylation,GO:0019919~peptidyl-arginine methylation, to asymmetrical-dimethyl arginine,GO:0031397~negative regulation of protein ubiquitination,GO:0034969~histone arginine methylation,
A0A024RBN1	protein kinase AMP-activated non-catalytic subunit beta 1(PRKAB1)	Homo sapiens	GO:0006468~protein phosphorylation,GO:0006633~fatty acid biosynthetic process,GO:0007050~cell cycle arrest,GO:0007165~signal transduction,GO:0010628~positive regulation of gene expression,GO:0016236~macroautophagy,GO:0045859~regulation of protein kinase activity,GO:0051291~protein heterooligomerization,GO:1901796~regulation of signal transduction by p53 class mediator,
O43741	protein kinase AMP-activated non-catalytic subunit beta 2(PRKAB2)	Homo sapiens	GO:0006468~protein phosphorylation,GO:0006633~fatty acid biosynthetic process,GO:0006853~carnitine shuttle,GO:0007050~cell cycle arrest,GO:0007165~signal transduction,GO:0016236~macroautophagy,GO:0042304~regulation of fatty acid biosynthetic process,GO:0045859~regulation of protein kinase activity,GO:1901796~regulation of signal transduction by p53 class mediator,
B5BU77	protein kinase C eta(PRKCH)	Homo sapiens	GO:0006468~protein phosphorylation,GO:0007165~signal transduction,GO:0010744~positive regulation of macrophage derived foam cell differentiation,GO:0018105~peptidyl-serine phosphorylation,GO:0030154~cell differentiation,GO:0030168~platelet activation,GO:0034351~negative regulation of glial cell apoptotic process,GO:0035556~intracellular signal transduction,GO:0045618~positive regulation of kerati…
A0A024R7J0	protein kinase cAMP-activated catalytic subunit alpha(PRKACA)	Homo sapiens	GO:0000086~G2/M transition of mitotic cell cycle,GO:0001707~mesoderm formation,GO:0001843~neural tube closure,GO:0002027~regulation of heart rate,GO:0002223~stimulatory C-type lectin receptor signaling pathway,GO:0003091~renal water homeostasis,GO:0006397~mRNA processing,GO:0006468~protein phosphorylation,GO:0007596~blood coagulation,GO:0010881~regulation of cardiac muscle contraction by regulati…
P36873	protein phosphatase 1 catalytic subunit gamma(PPP1CC)	Homo sapiens	GO:0005977~glycogen metabolic process,GO:0006470~protein dephosphorylation,GO:0007062~sister chromatid cohesion,GO:0030182~neuron differentiation,GO:0032922~circadian regulation of gene expression,GO:0042752~regulation of circadian rhythm,GO:0043153~entrainment of circadian clock by photoperiod,GO:0046822~regulation of nucleocytoplasmic transport,GO:0051301~cell division,
Q2L6I0	protein phosphatase 1 regulatory subunit 10(PPP1R10)	Homo sapiens	GO:0006351~transcription, DNA-templated,GO:0006606~protein import into nucleus,GO:0043086~negative regulation of catalytic activity,
B2RAH5	protein phosphatase 1 regulatory subunit 12A(PPP1R12A)	Homo sapiens	GO:0000086~G2/M transition of mitotic cell cycle,GO:0006470~protein dephosphorylation,GO:0007067~mitotic nuclear division,GO:0007165~signal transduction,GO:0030155~regulation of cell adhesion,GO:0035507~regulation of myosin-light-chain-phosphatase activity,GO:0035508~positive regulation of myosin-light-chain-phosphatase activity,GO:0035690~cellular response to drug,GO:0043086~negative regulation …
P53041	protein phosphatase 5 catalytic subunit(PPP5C)	Homo sapiens	GO:0000165~MAPK cascade,GO:0001933~negative regulation of protein phosphorylation,GO:0006281~DNA repair,GO:0006351~transcription, DNA-templated,GO:0006470~protein dephosphorylation,GO:0007067~mitotic nuclear division,GO:0010288~response to lead ion,GO:0016576~histone dephosphorylation,GO:0043123~positive regulation of I-kappaB kinase/NF-kappaB signaling,GO:0043278~response to morphine,GO:0051291~…
P49593	protein phosphatase, Mg2+/Mn2+ dependent 1F(PPM1F)	Homo sapiens	GO:0006469~negative regulation of protein kinase activity,GO:0010628~positive regulation of gene expression,GO:0010634~positive regulation of epithelial cell migration,GO:0010811~positive regulation of cell-substrate adhesion,GO:0016576~histone dephosphorylation,GO:0033137~negative regulation of peptidyl-serine phosphorylation,GO:0035690~cellular response to drug,GO:0035970~peptidyl-threonine dep…
P06454	prothymosin, alpha(PTMA)	Homo sapiens	GO:0006351~transcription, DNA-templated,GO:0043486~histone exchange,
Q9Y5G1	protocadherin gamma subfamily B, 3(PCDHGB3)	Homo sapiens	GO:0007156~homophilic cell adhesion via plasma membrane adhesion molecules,
B3KRB2	pseudouridylate synthase 7 (putative)(PUS7)	Homo sapiens	GO:0001522~pseudouridine synthesis,GO:0008033~tRNA processing,
Q53H96	pyrroline-5-carboxylate reductase-like(PYCRL)	Homo sapiens	GO:0006561~proline biosynthetic process,GO:0008652~cellular amino acid biosynthetic process,GO:0055114~oxidation-reduction process,GO:0055129~L-proline biosynthetic process,
P08134	ras homolog family member C(RHOC)	Homo sapiens	GO:0000910~cytokinesis,GO:0007264~small GTPase mediated signal transduction,GO:0043123~positive regulation of I-kappaB kinase/NF-kappaB signaling,GO:0043297~apical junction assembly,GO:0044319~wound healing, spreading of cells,GO:0051056~regulation of small GTPase mediated signal transduction,GO:0060193~positive regulation of lipase activity,GO:1902766~skeletal muscle satellite cell migration,
K7EP86	ras homolog family member T1(RHOT1)	Homo sapiens	GO:0007005~mitochondrion organization,GO:0007264~small GTPase mediated signal transduction,GO:0019725~cellular homeostasis,GO:0047497~mitochondrion transport along microtubule,GO:0051056~regulation of small GTPase mediated signal transduction,GO:0097345~mitochondrial outer membrane permeabilization,
Q8WXD0	relaxin/insulin like family peptide receptor 2(RXFP2)	Homo sapiens	GO:0001556~oocyte maturation,GO:0007188~adenylate cyclase-modulating G-protein coupled receptor signaling pathway,GO:0007189~adenylate cyclase-activating G-protein coupled receptor signaling pathway,GO:0007193~adenylate cyclase-inhibiting G-protein coupled receptor signaling pathway,GO:0008285~negative regulation of cell proliferation,GO:0008584~male gonad development,GO:0030819~positive regulati…
P35251	replication factor C subunit 1(RFC1)	Homo sapiens	GO:0000122~negative regulation of transcription from RNA polymerase II promoter,GO:0000722~telomere maintenance via recombination,GO:0006260~DNA replication,GO:0006261~DNA-dependent DNA replication,GO:0006283~transcription-coupled nucleotide-excision repair,GO:0006296~nucleotide-excision repair, DNA incision, 5'-to lesion,GO:0006297~nucleotide-excision repair, DNA gap filling,GO:0006351~transcrip…
P27694	replication protein A1(RPA1)	Homo sapiens	GO:0000082~G1/S transition of mitotic cell cycle,GO:0000722~telomere maintenance via recombination,GO:0000723~telomere maintenance,GO:0000724~double-strand break repair via homologous recombination,GO:0006260~DNA replication,GO:0006261~DNA-dependent DNA replication,GO:0006281~DNA repair,GO:0006283~transcription-coupled nucleotide-excision repair,GO:0006284~base-excision repair,GO:0006289~nucleoti…
J3JS70	retinoid X receptor beta(RXRB)	Homo sapiens	GO:0006351~transcription, DNA-templated,GO:0006355~regulation of transcription, DNA-templated,GO:0006367~transcription initiation from RNA polymerase II promoter,GO:0043401~steroid hormone mediated signaling pathway,GO:0045944~positive regulation of transcription from RNA polymerase II promoter,GO:0048384~retinoic acid receptor signaling pathway,
Q53RX3	retinol dehydrogenase 14 (all-trans/9-cis/11-cis)(RDH14)	Homo sapiens	GO:0001649~osteoblast differentiation,GO:0042572~retinol metabolic process,GO:0055114~oxidation-reduction process,
Q6NTF9	rhomboid domain containing 2(RHBDD2)	Homo sapiens	GO:0006508~proteolysis,
P78345	ribonuclease P/MRP subunit p38(RPP38)	Homo sapiens	GO:0001682~tRNA 5'-leader removal,GO:0006364~rRNA processing,GO:0090502~RNA phosphodiester bond hydrolysis, endonucleolytic,
O76021	ribosomal L1 domain containing 1(RSL1D1)	Homo sapiens	GO:0000470~maturation of LSU-rRNA,GO:0001649~osteoblast differentiation,GO:0006412~translation,GO:0032880~regulation of protein localization,GO:0042981~regulation of apoptotic process,GO:0098609~cell-cell adhesion,GO:2000772~regulation of cellular senescence,
Q96FB5	ribosomal RNA adenine dimethylase domain containing 1(RRNAD1)	Homo sapiens	GO:0031167~rRNA methylation,
P62750	ribosomal protein L23a(RPL23A)	Homo sapiens	GO:0000027~ribosomal large subunit assembly,GO:0000184~nuclear-transcribed mRNA catabolic process, nonsense-mediated decay,GO:0006364~rRNA processing,GO:0006412~translation,GO:0006413~translational initiation,GO:0006614~SRP-dependent cotranslational protein targeting to membrane,GO:0008283~cell proliferation,GO:0019083~viral transcription,GO:0098609~cell-cell adhesion,
Q969Q0	ribosomal protein L36a like(RPL36AL)	Homo sapiens	GO:0006412~translation,
P62891	ribosomal protein L39(RPL39)	Homo sapiens	GO:0000184~nuclear-transcribed mRNA catabolic process, nonsense-mediated decay,GO:0002227~innate immune response in mucosa,GO:0006364~rRNA processing,GO:0006412~translation,GO:0006413~translational initiation,GO:0006614~SRP-dependent cotranslational protein targeting to membrane,GO:0019083~viral transcription,GO:0019731~antibacterial humoral response,GO:0050830~defense response to Gram-positive b…
Q6FGH5	ribosomal protein S21(RPS21)	Homo sapiens	GO:0000184~nuclear-transcribed mRNA catabolic process, nonsense-mediated decay,GO:0000447~endonucleolytic cleavage in ITS1 to separate SSU-rRNA from 5.8S rRNA and LSU-rRNA from tricistronic rRNA transcript (SSU-rRNA, 5.8S rRNA, LSU-rRNA),GO:0000461~endonucleolytic cleavage to generate mature 3'-end of SSU-rRNA from (SSU-rRNA, 5.8S rRNA, LSU-rRNA),GO:0006364~rRNA processing,GO:0006412~translation,…
P62273	ribosomal protein S29(RPS29)	Homo sapiens	GO:0000184~nuclear-transcribed mRNA catabolic process, nonsense-mediated decay,GO:0006364~rRNA processing,GO:0006412~translation,GO:0006413~translational initiation,GO:0006614~SRP-dependent cotranslational protein targeting to membrane,GO:0019083~viral transcription,
Q15418	ribosomal protein S6 kinase A1(RPS6KA1)	Homo sapiens	GO:0006468~protein phosphorylation,GO:0006915~apoptotic process,GO:0007049~cell cycle,GO:0007165~signal transduction,GO:0030307~positive regulation of cell growth,GO:0035556~intracellular signal transduction,GO:0043066~negative regulation of apoptotic process,GO:0043154~negative regulation of cysteine-type endopeptidase activity involved in apoptotic process,GO:0043555~regulation of translation i…
O15541	ring finger protein 113A(RNF113A)	Homo sapiens	GO:0034247~snoRNA splicing,GO:0045292~mRNA cis splicing, via spliceosome,
Q9H920	ring finger protein 121(RNF121)	Homo sapiens	GO:0016567~protein ubiquitination,GO:0030433~ER-associated ubiquitin-dependent protein catabolic process,GO:0030968~endoplasmic reticulum unfolded protein response,
A0A0G2JPP5	scribbled planar cell polarity protein(SCRIB)	Homo sapiens	GO:0001843~neural tube closure,GO:0001921~positive regulation of receptor recycling,GO:0008105~asymmetric protein localization,GO:0008283~cell proliferation,GO:0016032~viral process,GO:0016080~synaptic vesicle targeting,GO:0016337~single organismal cell-cell adhesion,GO:0016477~cell migration,GO:0021747~cochlear nucleus development,GO:0035089~establishment of apical/basal cell polarity,GO:0042060…
B5ME97	septin 10(SEPT10)	Homo sapiens	GO:0007049~cell cycle,GO:0051301~cell division,
O75494	serine and arginine rich splicing factor 10(SRSF10)	Homo sapiens	GO:0000244~spliceosomal tri-snRNP complex assembly,GO:0000375~RNA splicing, via transesterification reactions,GO:0000398~mRNA splicing, via spliceosome,GO:0006355~regulation of transcription, DNA-templated,GO:0006376~mRNA splice site selection,GO:0006406~mRNA export from nucleus,GO:0016482~cytosolic transport,GO:0048024~regulation of mRNA splicing, via spliceosome,GO:0048025~negative regulation o…
A0A024R8U5	serine and arginine rich splicing factor 2(SRSF2)	Homo sapiens	GO:0000381~regulation of alternative mRNA splicing, via spliceosome,GO:0000398~mRNA splicing, via spliceosome,GO:0006369~termination of RNA polymerase II transcription,GO:0006397~mRNA processing,GO:0006405~RNA export from nucleus,GO:0006406~mRNA export from nucleus,GO:0007067~mitotic nuclear division,GO:0008380~RNA splicing,GO:0031124~mRNA 3'-end processing,GO:0033197~response to vitamin E,GO:190…
O15269	serine palmitoyltransferase long chain base subunit 1(SPTLC1)	Homo sapiens	GO:0006665~sphingolipid metabolic process,GO:0006686~sphingomyelin biosynthetic process,GO:0009058~biosynthetic process,GO:0030148~sphingolipid biosynthetic process,GO:0046511~sphinganine biosynthetic process,GO:0046512~sphingosine biosynthetic process,GO:0046513~ceramide biosynthetic process,GO:1904504~positive regulation of lipophagy,
A0A024RD18	serine/threonine kinase 38(STK38)	Homo sapiens	GO:0006464~cellular protein modification process,GO:0006468~protein phosphorylation,GO:0018105~peptidyl-serine phosphorylation,GO:0035556~intracellular signal transduction,GO:0043407~negative regulation of MAP kinase activity,GO:0098609~cell-cell adhesion,
B4E0Y9	serine/threonine protein kinase 26(STK26)	Homo sapiens	GO:0000278~mitotic cell cycle,GO:0006468~protein phosphorylation,GO:0006921~cellular component disassembly involved in execution phase of apoptosis,GO:0023014~signal transduction by protein phosphorylation,GO:0030033~microvillus assembly,GO:0042542~response to hydrogen peroxide,GO:0042981~regulation of apoptotic process,GO:0045595~regulation of cell differentiation,GO:0046777~protein autophosphor…
Q9UQR0	sex comb on midleg-like 2 (Drosophila)(SCML2)	Homo sapiens	GO:0006351~transcription, DNA-templated,GO:0006355~regulation of transcription, DNA-templated,GO:0009653~anatomical structure morphogenesis,
B4DUJ9	signal sequence receptor subunit 2(SSR2)	Homo sapiens	GO:0006613~cotranslational protein targeting to membrane,
Q04837	single stranded DNA binding protein 1(SSBP1)	Homo sapiens	GO:0006260~DNA replication,GO:0007005~mitochondrion organization,GO:0051096~positive regulation of helicase activity,GO:0070584~mitochondrion morphogenesis,
A0MNP2	small nuclear ribonucleoprotein U5 subunit 40(SNRNP40)	Homo sapiens	GO:0000375~RNA splicing, via transesterification reactions,GO:0000398~mRNA splicing, via spliceosome,GO:0006396~RNA processing,GO:0008380~RNA splicing,
Q86YT5	solute carrier family 13 member 5(SLC13A5)	Homo sapiens	GO:0006814~sodium ion transport,GO:0015746~citrate transport,GO:0035674~tricarboxylic acid transmembrane transport,GO:0055085~transmembrane transport,GO:0071422~succinate transmembrane transport,
P50443	solute carrier family 26 member 2(SLC26A2)	Homo sapiens	GO:0001503~ossification,GO:0006811~ion transport,GO:0008272~sulfate transport,GO:0015701~bicarbonate transport,GO:0019532~oxalate transport,GO:0042391~regulation of membrane potential,GO:0050428~3'-phosphoadenosine 5'-phosphosulfate biosynthetic process,GO:0051453~regulation of intracellular pH,GO:1902358~sulfate transmembrane transport,GO:1902476~chloride transmembrane transport,
Q15043	solute carrier family 39 member 14(SLC39A14)	Homo sapiens	GO:0006882~cellular zinc ion homeostasis,GO:0071577~zinc II ion transmembrane transport,GO:0071578~zinc II ion transmembrane import,GO:1903874~ferrous iron transmembrane transport,
Q9NUM3	solute carrier family 39 member 9(SLC39A9)	Homo sapiens	GO:0006829~zinc II ion transport,GO:0055085~transmembrane transport,
O60504	sorbin and SH3 domain containing 3(SORBS3)	Homo sapiens	GO:0000122~negative regulation of transcription from RNA polymerase II promoter,GO:0006936~muscle contraction,GO:0007015~actin filament organization,GO:0007155~cell adhesion,GO:0031589~cell-substrate adhesion,GO:0043410~positive regulation of MAPK cascade,GO:0051495~positive regulation of cytoskeleton organization,GO:0051496~positive regulation of stress fiber assembly,
Q00796	sorbitol dehydrogenase(SORD)	Homo sapiens	GO:0006006~glucose metabolic process,GO:0006062~sorbitol catabolic process,GO:0006970~response to osmotic stress,GO:0009725~response to hormone,GO:0019640~glucuronate catabolic process to xylulose 5-phosphate,GO:0030317~sperm motility,GO:0031667~response to nutrient levels,GO:0042493~response to drug,GO:0046370~fructose biosynthetic process,GO:0046686~response to cadmium ion,GO:0046688~response t…
A0A024R9D8	sperm associated antigen 1(SPAG1)	Homo sapiens	GO:0007338~single fertilization,GO:0070286~axonemal dynein complex assembly,
P52788	spermine synthase(SMS)	Homo sapiens	GO:0006555~methionine metabolic process,GO:0006595~polyamine metabolic process,GO:0006597~spermine biosynthetic process,
Q15020	squamous cell carcinoma antigen recognized by T-cells 3(SART3)	Homo sapiens	GO:0000244~spliceosomal tri-snRNP complex assembly,GO:0000245~spliceosomal complex assembly,GO:0000387~spliceosomal snRNP assembly,GO:0000398~mRNA splicing, via spliceosome,GO:0000902~cell morphogenesis,GO:0006334~nucleosome assembly,GO:0006396~RNA processing,GO:0010468~regulation of gene expression,GO:0048872~homeostasis of number of cells,GO:0071425~hematopoietic stem cell proliferation,GO:1903…
P51687	sulfite oxidase(SUOX)	Homo sapiens	GO:0042128~nitrate assimilation,GO:0070221~sulfide oxidation, using sulfide:quinone oxidoreductase,
O75940	survival motor neuron domain containing 1(SMNDC1)	Homo sapiens	GO:0000375~RNA splicing, via transesterification reactions,GO:0006397~mRNA processing,GO:0006915~apoptotic process,
A0A024R2H7	tRNA nucleotidyl transferase 1(TRNT1)	Homo sapiens	GO:0001680~tRNA 3'-terminal CCA addition,GO:0006396~RNA processing,GO:0006626~protein targeting to mitochondrion,GO:0042780~tRNA 3'-end processing,GO:1990180~mitochondrial tRNA 3'-end processing,
E7EQB3	tRNA splicing endonuclease subunit 34(TSEN34)	Homo sapiens	GO:0000379~tRNA-type intron splice site recognition and cleavage,GO:0006388~tRNA splicing, via endonucleolytic cleavage and ligation,GO:0006397~mRNA processing,GO:0090502~RNA phosphodiester bond hydrolysis, endonucleolytic,
Q7RTX0	taste 1 receptor member 3(TAS1R3)	Homo sapiens	GO:0001582~detection of chemical stimulus involved in sensory perception of sweet taste,GO:0007186~G-protein coupled receptor signaling pathway,GO:0050916~sensory perception of sweet taste,GO:0050917~sensory perception of umami taste,
O95881	thioredoxin domain containing 12(TXNDC12)	Homo sapiens	GO:0030154~cell differentiation,GO:0045454~cell redox homeostasis,GO:0055114~oxidation-reduction process,GO:1902236~negative regulation of endoplasmic reticulum stress-induced intrinsic apoptotic signaling pathway,
B5BU32	thymidine kinase 1(TK1)	Homo sapiens	GO:0006139~nucleobase-containing compound metabolic process,GO:0006259~DNA metabolic process,GO:0009157~deoxyribonucleoside monophosphate biosynthetic process,GO:0009165~nucleotide biosynthetic process,GO:0016310~phosphorylation,GO:0043097~pyrimidine nucleoside salvage,GO:0046104~thymidine metabolic process,GO:0051289~protein homotetramerization,GO:0071897~DNA biosynthetic process,
Q9Y2W1	thyroid hormone receptor associated protein 3(THRAP3)	Homo sapiens	GO:0000381~regulation of alternative mRNA splicing, via spliceosome,GO:0000956~nuclear-transcribed mRNA catabolic process,GO:0006367~transcription initiation from RNA polymerase II promoter,GO:0006397~mRNA processing,GO:0007623~circadian rhythm,GO:0008380~RNA splicing,GO:0030518~intracellular steroid hormone receptor signaling pathway,GO:0030521~androgen receptor signaling pathway,GO:0042753~posi…
P11387	topoisomerase (DNA) I(TOP1)	Homo sapiens	GO:0006260~DNA replication,GO:0006265~DNA topological change,GO:0006338~chromatin remodeling,GO:0007059~chromosome segregation,GO:0007623~circadian rhythm,GO:0012501~programmed cell death,GO:0016032~viral process,GO:0016310~phosphorylation,GO:0016925~protein sumoylation,GO:0032922~circadian regulation of gene expression,GO:0040016~embryonic cleavage,GO:0042493~response to drug,
P11388	topoisomerase (DNA) II alpha(TOP2A)	Homo sapiens	GO:0000712~resolution of meiotic recombination intermediates,GO:0000819~sister chromatid segregation,GO:0002244~hematopoietic progenitor cell differentiation,GO:0006265~DNA topological change,GO:0006266~DNA ligation,GO:0006268~DNA unwinding involved in DNA replication,GO:0006312~mitotic recombination,GO:0006974~cellular response to DNA damage stimulus,GO:0007059~chromosome segregation,GO:0016925~…
Q02880	topoisomerase (DNA) II beta(TOP2B)	Homo sapiens	GO:0000712~resolution of meiotic recombination intermediates,GO:0000819~sister chromatid segregation,GO:0001764~neuron migration,GO:0006265~DNA topological change,GO:0006268~DNA unwinding involved in DNA replication,GO:0006312~mitotic recombination,GO:0007409~axonogenesis,GO:0016925~protein sumoylation,GO:0030900~forebrain development,GO:0044774~mitotic DNA integrity checkpoint,
Q86UE8	tousled like kinase 2(TLK2)	Homo sapiens	GO:0001672~regulation of chromatin assembly or disassembly,GO:0006468~protein phosphorylation,GO:0006974~cellular response to DNA damage stimulus,GO:0007049~cell cycle,GO:0007059~chromosome segregation,GO:0010507~negative regulation of autophagy,GO:0016569~covalent chromatin modification,GO:0018105~peptidyl-serine phosphorylation,GO:0032435~negative regulation of proteasomal ubiquitin-dependent p…
I3L0M9	transcription elongation factor B subunit 2(TCEB2)	Homo sapiens	GO:0006366~transcription from RNA polymerase II promoter,GO:0006368~transcription elongation from RNA polymerase II promoter,GO:0006461~protein complex assembly,GO:0016567~protein ubiquitination,GO:0061418~regulation of transcription from RNA polymerase II promoter in response to hypoxia,
Q14241	transcription elongation factor B subunit 3(TCEB3)	Homo sapiens	GO:0006351~transcription, DNA-templated,GO:0006355~regulation of transcription, DNA-templated,GO:0006357~regulation of transcription from RNA polymerase II promoter,GO:0006366~transcription from RNA polymerase II promoter,GO:0006368~transcription elongation from RNA polymerase II promoter,
A0A024RBV9	transducin beta like 1X-linked(TBL1X)	Homo sapiens	GO:0000122~negative regulation of transcription from RNA polymerase II promoter,GO:0006351~transcription, DNA-templated,GO:0006508~proteolysis,GO:0007605~sensory perception of sound,GO:0016575~histone deacetylation,GO:0043161~proteasome-mediated ubiquitin-dependent protein catabolic process,GO:0044255~cellular lipid metabolic process,GO:0045893~positive regulation of transcription, DNA-templated,…
Q13595	transformer 2 alpha homolog(TRA2A)	Homo sapiens	GO:0000398~mRNA splicing, via spliceosome,
O94826	translocase of outer mitochondrial membrane 70(TOMM70)	Homo sapiens	GO:0006626~protein targeting to mitochondrion,GO:0016236~macroautophagy,GO:0071806~protein transmembrane transport,
A0A024QYR3	transmembrane 9 superfamily member 4(TM9SF4)	Homo sapiens	GO:0001666~response to hypoxia,GO:0006909~phagocytosis,GO:0007155~cell adhesion,GO:0051453~regulation of intracellular pH,GO:0070072~vacuolar proton-transporting V-type ATPase complex assembly,GO:0070863~positive regulation of protein exit from endoplasmic reticulum,GO:2000010~positive regulation of protein localization to cell surface,
A0A024R7M0	transmembrane p24 trafficking protein 9(TMED9)	Homo sapiens	GO:0006810~transport,GO:0006888~ER to Golgi vesicle-mediated transport,GO:0006890~retrograde vesicle-mediated transport, Golgi to ER,GO:0007030~Golgi organization,GO:0010638~positive regulation of organelle organization,GO:0015031~protein transport,GO:0032527~protein exit from endoplasmic reticulum,GO:0034498~early endosome to Golgi transport,GO:0048205~COPI coating of Golgi vesicle,
Q9NVV0	transmembrane protein 38B(TMEM38B)	Homo sapiens	GO:0015672~monovalent inorganic cation transport,GO:0071805~potassium ion transmembrane transport,
P60174	triosephosphate isomerase 1(TPI1)	Homo sapiens	GO:0006094~gluconeogenesis,GO:0006096~glycolytic process,GO:0006098~pentose-phosphate shunt,GO:0007275~multicellular organism development,GO:0019563~glycerol catabolic process,GO:0046166~glyceraldehyde-3-phosphate biosynthetic process,GO:0061621~canonical glycolysis,
Q9C035	tripartite motif containing 5(TRIM5)	Homo sapiens	GO:0002218~activation of innate immune response,GO:0002221~pattern recognition receptor signaling pathway,GO:0006914~autophagy,GO:0031664~regulation of lipopolysaccharide-mediated signaling pathway,GO:0032880~regulation of protein localization,GO:0043123~positive regulation of I-kappaB kinase/NF-kappaB signaling,GO:0043410~positive regulation of MAPK cascade,GO:0045087~innate immune response,GO:0…
Q6IBS0	twinfilin actin binding protein 2(TWF2)	Homo sapiens	GO:0010592~positive regulation of lamellipodium assembly,GO:0010976~positive regulation of neuron projection development,GO:0030030~cell projection organization,GO:0030837~negative regulation of actin filament polymerization,GO:0032532~regulation of microvillus length,GO:0032956~regulation of actin cytoskeleton organization,GO:0042989~sequestering of actin monomers,GO:0045773~positive regulation …
P61981	tyrosine 3-monooxygenase/tryptophan 5-monooxygenase activation protein gamma(YWHAG)	Homo sapiens	GO:0000086~G2/M transition of mitotic cell cycle,GO:0006469~negative regulation of protein kinase activity,GO:0006605~protein targeting,GO:0009966~regulation of signal transduction,GO:0032869~cellular response to insulin stimulus,GO:0045664~regulation of neuron differentiation,GO:0048167~regulation of synaptic plasticity,GO:0061024~membrane organization,GO:0071901~negative regulation of protein s…
E7EX29	tyrosine 3-monooxygenase/tryptophan 5-monooxygenase activation protein zeta(YWHAZ)	Homo sapiens	GO:0006605~protein targeting,GO:0007165~signal transduction,GO:0010941~regulation of cell death,GO:0030168~platelet activation,GO:0043066~negative regulation of apoptotic process,GO:0043488~regulation of mRNA stability,GO:0051683~establishment of Golgi localization,GO:0061024~membrane organization,GO:0090168~Golgi reassembly,GO:0098609~cell-cell adhesion,GO:1900740~positive regulation of protein …
D6R956	ubiquitin C-terminal hydrolase L1(UCHL1)	Homo sapiens	GO:0002931~response to ischemia,GO:0006511~ubiquitin-dependent protein catabolic process,GO:0007412~axon target recognition,GO:0007628~adult walking behavior,GO:0008283~cell proliferation,GO:0016241~regulation of macroautophagy,GO:0016579~protein deubiquitination,GO:0019233~sensory perception of pain,GO:0019896~axonal transport of mitochondrion,GO:0021762~substantia nigra development,GO:0042755~e…
P51668	ubiquitin conjugating enzyme E2 D1(UBE2D1)	Homo sapiens	GO:0000122~negative regulation of transcription from RNA polymerase II promoter,GO:0000209~protein polyubiquitination,GO:0002223~stimulatory C-type lectin receptor signaling pathway,GO:0006511~ubiquitin-dependent protein catabolic process,GO:0030509~BMP signaling pathway,GO:0031145~anaphase-promoting complex-dependent catabolic process,GO:0031398~positive regulation of protein ubiquitination,GO:0…
Q8IWV7	ubiquitin protein ligase E3 component n-recognin 1(UBR1)	Homo sapiens	GO:0016567~protein ubiquitination,GO:0030163~protein catabolic process,GO:0032007~negative regulation of TOR signaling,GO:0071233~cellular response to leucine,GO:0071596~ubiquitin-dependent protein catabolic process via the N-end rule pathway,
O95071	ubiquitin protein ligase E3 component n-recognin 5(UBR5)	Homo sapiens	GO:0000209~protein polyubiquitination,GO:0006281~DNA repair,GO:0006511~ubiquitin-dependent protein catabolic process,GO:0006974~cellular response to DNA damage stimulus,GO:0008283~cell proliferation,GO:0033160~positive regulation of protein import into nucleus, translocation,GO:0035413~positive regulation of catenin import into nucleus,GO:0042787~protein ubiquitination involved in ubiquitin-depen…
Q93008	ubiquitin specific peptidase 9, X-linked(USP9X)	Homo sapiens	GO:0000122~negative regulation of transcription from RNA polymerase II promoter,GO:0001764~neuron migration,GO:0006511~ubiquitin-dependent protein catabolic process,GO:0007059~chromosome segregation,GO:0007067~mitotic nuclear division,GO:0007179~transforming growth factor beta receptor signaling pathway,GO:0007292~female gamete generation,GO:0016579~protein deubiquitination,GO:0030509~BMP signali…
E9PDK2	unkempt family like zinc finger(UNKL)	Homo sapiens	GO:0000209~protein polyubiquitination,
Q8TCY9	upregulator of cell proliferation(URGCP)	Homo sapiens	GO:0007049~cell cycle,
P17480	upstream binding transcription factor, RNA polymerase I(UBTF)	Homo sapiens	GO:0006356~regulation of transcription from RNA polymerase I promoter,GO:0006360~transcription from RNA polymerase I promoter,GO:0006361~transcription initiation from RNA polymerase I promoter,GO:0006362~transcription elongation from RNA polymerase I promoter,GO:0006363~termination of RNA polymerase I transcription,GO:0045943~positive regulation of transcription from RNA polymerase I promoter,GO:…
E5KTA5	uracil DNA glycosylase(UNG)	Homo sapiens	GO:0006281~DNA repair,GO:0006284~base-excision repair,GO:0016032~viral process,GO:0016446~somatic hypermutation of immunoglobulin genes,GO:0016447~somatic recombination of immunoglobulin gene segments,GO:0043066~negative regulation of apoptotic process,GO:0045008~depyrimidination,GO:0045830~positive regulation of isotype switching,GO:0097510~base-excision repair, AP site formation via deaminated …
Q8IV63	vaccinia related kinase 3(VRK3)	Homo sapiens	GO:0008360~regulation of cell shape,GO:0018105~peptidyl-serine phosphorylation,GO:0032516~positive regulation of phosphoprotein phosphatase activity,GO:0070373~negative regulation of ERK1 and ERK2 cascade,
Q9NP79	vesicle trafficking 1(VTA1)	Homo sapiens	GO:0006914~autophagy,GO:0015031~protein transport,GO:0016197~endosomal transport,GO:0019058~viral life cycle,GO:0036258~multivesicular body assembly,GO:0046755~viral budding,GO:0071985~multivesicular body sorting pathway,GO:1904903~ESCRT III complex disassembly,
O95785	widely interspaced zinc finger motifs(WIZ)	Homo sapiens	GO:0010571~positive regulation of nuclear cell cycle DNA replication,GO:0050821~protein stabilization,GO:0070208~protein heterotrimerization,
Q8N5A5	zinc finger CCCH-type and G-patch domain containing(ZGPAT)	Homo sapiens	GO:0000122~negative regulation of transcription from RNA polymerase II promoter,GO:0006351~transcription, DNA-templated,GO:0007175~negative regulation of epidermal growth factor-activated receptor activity,GO:0045892~negative regulation of transcription, DNA-templated,
C9J6P4	zinc finger CCCH-type containing, antiviral 1(ZC3HAV1)	Homo sapiens	GO:0009615~response to virus,GO:0032481~positive regulation of type I interferon production,GO:0032727~positive regulation of interferon-alpha production,GO:0032728~positive regulation of interferon-beta production,GO:0039507~suppression by virus of host molecular function,GO:0043123~positive regulation of I-kappaB kinase/NF-kappaB signaling,GO:0045071~negative regulation of viral genome replicat…
A0A0C4DFM7	zinc finger CCHC-type containing 11(ZCCHC11)	Homo sapiens	GO:0001816~cytokine production,GO:0010586~miRNA metabolic process,GO:0010587~miRNA catabolic process,GO:0019827~stem cell population maintenance,GO:0031054~pre-miRNA processing,GO:0031123~RNA 3'-end processing,GO:0031664~regulation of lipopolysaccharide-mediated signaling pathway,GO:0032088~negative regulation of NF-kappaB transcription factor activity,GO:0032755~positive regulation of interleuki…
Q9NUE0	zinc finger DHHC-type containing 18(ZDHHC18)	Homo sapiens	GO:0018345~protein palmitoylation,GO:0034613~cellular protein localization,
B2RNR6	zinc finger RNA binding protein(ZFR)	Homo sapiens	GO:0007275~multicellular organism development,
A0A0D9SEJ8	zinc finger protein 280B(ZNF280B)	Homo sapiens	GO:0000122~negative regulation of transcription from RNA polymerase II promoter,GO:0006351~transcription, DNA-templated,GO:0007411~axon guidance,GO:0045892~negative regulation of transcription, DNA-templated,
D6RJ07	zinc finger protein 346(ZNF346)	Homo sapiens	GO:0043065~positive regulation of apoptotic process,GO:0072332~intrinsic apoptotic signaling pathway by p53 class mediator,
Q969S3	zinc finger protein 622(ZNF622)	Homo sapiens	GO:0008631~intrinsic apoptotic signaling pathway in response to oxidative stress,GO:0033674~positive regulation of kinase activity,GO:0042273~ribosomal large subunit biogenesis,GO:0043065~positive regulation of apoptotic process,GO:0043410~positive regulation of MAPK cascade,GO:0046330~positive regulation of JNK cascade,
A0A0G2JMG9	zinc finger protein 66(ZNF66)	Homo sapiens	GO:0006351~transcription, DNA-templated,GO:0006355~regulation of transcription, DNA-templated,

## Sheet: CC_mapping
ID	Gene Name	Species	GOTERM_CC_DIRECT
Q99943	1-acylglycerol-3-phosphate O-acyltransferase 1(AGPAT1)	Homo sapiens	GO:0005783~endoplasmic reticulum,GO:0005789~endoplasmic reticulum membrane,GO:0016020~membrane,GO:0016021~integral component of membrane,
Q9NUQ2	1-acylglycerol-3-phosphate O-acyltransferase 5(AGPAT5)	Homo sapiens	GO:0005635~nuclear envelope,GO:0005739~mitochondrion,GO:0005741~mitochondrial outer membrane,GO:0005789~endoplasmic reticulum membrane,GO:0016021~integral component of membrane,
Q969T7	5'-nucleotidase, cytosolic IIIB(NT5C3B)	Homo sapiens	GO:0005737~cytoplasm,GO:0005829~cytosol,
O60825	6-phosphofructo-2-kinase/fructose-2,6-biphosphatase 2(PFKFB2)	Homo sapiens	GO:0005829~cytosol,
Q96II5	A-Raf proto-oncogene, serine/threonine kinase(ARAF)	Homo sapiens	GO:0005622~intracellular,GO:0005739~mitochondrion,GO:0005829~cytosol,
Q53F62	ADP ribosylation factor GTPase activating protein 1(ARFGAP1)	Homo sapiens	GO:0005794~Golgi apparatus,GO:0005829~cytosol,GO:0014069~postsynaptic density,GO:0045202~synapse,
Q9NP61	ADP ribosylation factor GTPase activating protein 3(ARFGAP3)	Homo sapiens	GO:0000139~Golgi membrane,GO:0005737~cytoplasm,GO:0005794~Golgi apparatus,GO:0005829~cytosol,GO:0016020~membrane,
B3KVH4	AKT serine/threonine kinase 1(AKT1)	Homo sapiens	GO:0005634~nucleus,GO:0005654~nucleoplasm,GO:0005737~cytoplasm,GO:0005739~mitochondrion,GO:0005819~spindle,GO:0005829~cytosol,GO:0005886~plasma membrane,GO:0005911~cell-cell junction,GO:0015630~microtubule cytoskeleton,GO:0031982~vesicle,GO:0036064~ciliary basal body,GO:0043234~protein complex,GO:0098794~postsynapse,
P61163	ARP1 actin-related protein 1 homolog A, centractin alpha(ACTR1A)	Homo sapiens	GO:0005737~cytoplasm,GO:0005813~centrosome,GO:0005829~cytosol,GO:0005869~dynactin complex,GO:0005875~microtubule associated complex,GO:0015630~microtubule cytoskeleton,GO:0043209~myelin sheath,GO:0070062~extracellular exosome,GO:1990752~microtubule end,
R9Y6A5	ATP synthase F0 subunit 8(ATP8)	Homo sapiens	GO:0000276~mitochondrial proton-transporting ATP synthase complex, coupling factor F(o),GO:0005739~mitochondrion,GO:0005743~mitochondrial inner membrane,GO:0005753~mitochondrial proton-transporting ATP synthase complex,GO:0016021~integral component of membrane,
Q5CZH6	ATPase H+ transporting V0 subunit a1(ATP6V0A1)	Homo sapiens	GO:0000220~vacuolar proton-transporting V-type ATPase, V0 domain,GO:0005623~cell,GO:0005654~nucleoplasm,GO:0005737~cytoplasm,GO:0005794~Golgi apparatus,GO:0005886~plasma membrane,GO:0010008~endosome membrane,GO:0016021~integral component of membrane,GO:0016471~vacuolar proton-transporting V-type ATPase complex,GO:0030670~phagocytic vesicle membrane,GO:0033179~proton-transporting V-type ATPase, V0…
Q9Y487	ATPase H+ transporting V0 subunit a2(ATP6V0A2)	Homo sapiens	GO:0000220~vacuolar proton-transporting V-type ATPase, V0 domain,GO:0001669~acrosomal vesicle,GO:0005737~cytoplasm,GO:0005765~lysosomal membrane,GO:0005886~plasma membrane,GO:0005925~focal adhesion,GO:0010008~endosome membrane,GO:0016021~integral component of membrane,GO:0016471~vacuolar proton-transporting V-type ATPase complex,GO:0030670~phagocytic vesicle membrane,GO:0033179~proton-transportin…
P54709	ATPase Na+/K+ transporting subunit beta 3(ATP1B3)	Homo sapiens	GO:0005886~plasma membrane,GO:0005890~sodium:potassium-exchanging ATPase complex,GO:0005901~caveola,GO:0042470~melanosome,GO:0070062~extracellular exosome,
A0A024RDX3	ATPase copper transporting beta(ATP7B)	Homo sapiens	GO:0000139~Golgi membrane,GO:0005739~mitochondrion,GO:0005770~late endosome,GO:0005802~trans-Golgi network,GO:0005887~integral component of plasma membrane,GO:0016020~membrane,GO:0016021~integral component of membrane,GO:0016323~basolateral plasma membrane,GO:0031410~cytoplasmic vesicle,GO:0032588~trans-Golgi network membrane,GO:0048471~perinuclear region of cytoplasm,
Q9NVI7	ATPase family, AAA domain containing 3A(ATAD3A)	Homo sapiens	GO:0005739~mitochondrion,GO:0005743~mitochondrial inner membrane,GO:0016021~integral component of membrane,GO:0042645~mitochondrial nucleoid,
Q5T9A4	ATPase family, AAA domain containing 3B(ATAD3B)	Homo sapiens	GO:0005743~mitochondrial inner membrane,
P23634	ATPase plasma membrane Ca2+ transporting 4(ATP2B4)	Homo sapiens	GO:0005886~plasma membrane,GO:0005887~integral component of plasma membrane,GO:0005901~caveola,GO:0016020~membrane,GO:0016021~integral component of membrane,GO:0016323~basolateral plasma membrane,GO:0030018~Z disc,GO:0030315~T-tubule,GO:0036126~sperm flagellum,GO:0043005~neuron projection,GO:0043231~intracellular membrane-bounded organelle,GO:0043234~protein complex,GO:0097228~sperm principal pie…
Q86V81	Aly/REF export factor(ALYREF)	Homo sapiens	GO:0000346~transcription export complex,GO:0000784~nuclear chromosome, telomeric region,GO:0005634~nucleus,GO:0005654~nucleoplasm,GO:0005829~cytosol,GO:0016020~membrane,GO:0016607~nuclear speck,GO:0035145~exon-exon junction complex,GO:0043231~intracellular membrane-bounded organelle,GO:0070062~extracellular exosome,GO:0071013~catalytic step 2 spliceosome,
Q15057	ArfGAP with coiled-coil, ankyrin repeat and PH domains 2(ACAP2)	Homo sapiens	GO:0010008~endosome membrane,GO:0016020~membrane,
Q6PJG6	BRCA1 associated ATM activator 1(BRAT1)	Homo sapiens	GO:0005634~nucleus,GO:0005737~cytoplasm,GO:0016020~membrane,
Q9P287	BRCA2 and CDKN1A interacting protein(BCCIP)	Homo sapiens	GO:0005634~nucleus,GO:0019908~nuclear cyclin-dependent protein kinase holoenzyme complex,
Q8WUW1	BRICK1, SCAR/WAVE actin nucleating complex subunit(BRK1)	Homo sapiens	GO:0005829~cytosol,GO:0005856~cytoskeleton,GO:0030027~lamellipodium,GO:0031209~SCAR complex,GO:0070062~extracellular exosome,
Q8TDN6	BRX1, biogenesis of ribosomes(BRIX1)	Homo sapiens	GO:0005634~nucleus,GO:0005730~nucleolus,
Q9BX70	BTB domain containing 2(BTBD2)	Homo sapiens	GO:0000932~cytoplasmic mRNA processing body,GO:0019005~SCF ubiquitin ligase complex,
O60566	BUB1 mitotic checkpoint serine/threonine kinase B(BUB1B)	Homo sapiens	GO:0000776~kinetochore,GO:0000777~condensed chromosome kinetochore,GO:0000778~condensed nuclear chromosome kinetochore,GO:0000940~condensed chromosome outer kinetochore,GO:0005680~anaphase-promoting complex,GO:0005737~cytoplasm,GO:0005815~microtubule organizing center,GO:0005829~cytosol,GO:0048471~perinuclear region of cytoplasm,GO:0051233~spindle midzone,
H9MHP6	C-C motif chemokine receptor 5 (gene/pseudogene)(CCR5)	Homo sapiens	GO:0005737~cytoplasm,GO:0005768~endosome,GO:0005886~plasma membrane,GO:0005887~integral component of plasma membrane,GO:0009897~external side of plasma membrane,GO:0009986~cell surface,GO:0016021~integral component of membrane,
E9PR17	CD59 molecule(CD59)	Homo sapiens	GO:0000139~Golgi membrane,GO:0005615~extracellular space,GO:0005789~endoplasmic reticulum membrane,GO:0005886~plasma membrane,GO:0005925~focal adhesion,GO:0009986~cell surface,GO:0012507~ER to Golgi transport vesicle membrane,GO:0016020~membrane,GO:0031362~anchored component of external side of plasma membrane,GO:0031982~vesicle,GO:0033116~endoplasmic reticulum-Golgi intermediate compartment memb…
B4DL54	CHURC1-FNTB readthrough(CHURC1-FNTB)	Homo sapiens	GO:0005829~cytosol,GO:0005875~microtubule associated complex,GO:0005965~protein farnesyltransferase complex,
Q9UNS2	COP9 signalosome subunit 3(COPS3)	Homo sapiens	GO:0005634~nucleus,GO:0005654~nucleoplasm,GO:0005737~cytoplasm,GO:0008180~COP9 signalosome,
Q92905	COP9 signalosome subunit 5(COPS5)	Homo sapiens	GO:0005634~nucleus,GO:0005654~nucleoplasm,GO:0005737~cytoplasm,GO:0005852~eukaryotic translation initiation factor 3 complex,GO:0008021~synaptic vesicle,GO:0008180~COP9 signalosome,GO:0030054~cell junction,GO:0048471~perinuclear region of cytoplasm,
Q9HCG8	CWC22 spliceosome associated protein homolog(CWC22)	Homo sapiens	GO:0005654~nucleoplasm,GO:0005681~spliceosomal complex,GO:0005737~cytoplasm,GO:0005794~Golgi apparatus,GO:0016607~nuclear speck,GO:0071006~U2-type catalytic step 1 spliceosome,GO:0071013~catalytic step 2 spliceosome,
H3BQK0	DEAD-box helicase 19B(DDX19B)	Homo sapiens	GO:0005634~nucleus,GO:0005635~nuclear envelope,GO:0005643~nuclear pore,GO:0005737~cytoplasm,GO:0016020~membrane,GO:0031965~nuclear membrane,GO:0070062~extracellular exosome,
Q96GQ7	DEAD-box helicase 27(DDX27)	Homo sapiens	GO:0005694~chromosome,GO:0005730~nucleolus,
J3KTA4	DEAD-box helicase 5(DDX5)	Homo sapiens	GO:0005634~nucleus,GO:0005654~nucleoplasm,GO:0005730~nucleolus,GO:0016020~membrane,GO:0030529~intracellular ribonucleoprotein complex,GO:0031012~extracellular matrix,GO:0070062~extracellular exosome,GO:0071013~catalytic step 2 spliceosome,
Q5SQH4	DEAH-box helicase 16(DHX16)	Homo sapiens	GO:0005634~nucleus,GO:0005654~nucleoplasm,GO:0005681~spliceosomal complex,GO:0005737~cytoplasm,
B7Z8F4	DEAH-box helicase 8(DHX8)	Homo sapiens	GO:0005634~nucleus,GO:0005654~nucleoplasm,GO:0005681~spliceosomal complex,GO:0005737~cytoplasm,GO:0071013~catalytic step 2 spliceosome,
G3V1S3	DENN domain containing 5B(DENND5B)	Homo sapiens	GO:0016020~membrane,GO:0016021~integral component of membrane,
F6R6M7	DExD-box helicase 39B(DDX39B)	Homo sapiens	GO:0000346~transcription export complex,GO:0005634~nucleus,GO:0005654~nucleoplasm,GO:0005681~spliceosomal complex,GO:0005687~U4 snRNP,GO:0005688~U6 snRNP,GO:0005737~cytoplasm,GO:0016363~nuclear matrix,GO:0016607~nuclear speck,GO:0043234~protein complex,
Q9Y2R4	DExD-box helicase 52(DDX52)	Homo sapiens	GO:0005634~nucleus,GO:0005654~nucleoplasm,GO:0005730~nucleolus,GO:0016020~membrane,
A0A087WYN9	DExH-box helicase 29(DHX29)	Homo sapiens	GO:0005634~nucleus,GO:0005739~mitochondrion,GO:0005913~cell-cell adherens junction,GO:0016282~eukaryotic 43S preinitiation complex,
P18858	DNA ligase 1(LIG1)	Homo sapiens	GO:0005634~nucleus,GO:0005654~nucleoplasm,GO:0005739~mitochondrion,GO:0005794~Golgi apparatus,GO:0043231~intracellular membrane-bounded organelle,
P49916	DNA ligase 3(LIG3)	Homo sapiens	GO:0005634~nucleus,GO:0005654~nucleoplasm,GO:0005739~mitochondrion,GO:0070421~DNA ligase III-XRCC1 complex,
P06746	DNA polymerase beta(POLB)	Homo sapiens	GO:0005634~nucleus,GO:0005654~nucleoplasm,GO:0005737~cytoplasm,GO:0005874~microtubule,GO:0005876~spindle microtubule,GO:0043234~protein complex,
Q5F1R6	DnaJ heat shock protein family (Hsp40) member C21(DNAJC21)	Homo sapiens	GO:0005730~nucleolus,GO:0005840~ribosome,
H7C2Q8	EBNA1 binding protein 2(EBNA1BP2)	Homo sapiens	GO:0005634~nucleus,GO:0005730~nucleolus,GO:0030687~preribosome, large subunit precursor,GO:0034399~nuclear periphery,
D3DR65	ER lipid raft associated 1(ERLIN1)	Homo sapiens	GO:0005783~endoplasmic reticulum,GO:0005789~endoplasmic reticulum membrane,GO:0016021~integral component of membrane,GO:0043234~protein complex,
Q92889	ERCC excision repair 4, endonuclease catalytic subunit(ERCC4)	Homo sapiens	GO:0000109~nucleotide-excision repair complex,GO:0000110~nucleotide-excision repair factor 1 complex,GO:0000781~chromosome, telomeric region,GO:0000784~nuclear chromosome, telomeric region,GO:0005634~nucleus,GO:0005654~nucleoplasm,GO:0005669~transcription factor TFIID complex,GO:0070522~ERCC4-ERCC1 complex,
B4DRQ6	EYA transcriptional coactivator and phosphatase 4(EYA4)	Homo sapiens	GO:0005634~nucleus,GO:0005737~cytoplasm,
Q9UKB1	F-box and WD repeat domain containing 11(FBXW11)	Homo sapiens	GO:0000151~ubiquitin ligase complex,GO:0005634~nucleus,GO:0005813~centrosome,GO:0005829~cytosol,GO:0019005~SCF ubiquitin ligase complex,
Q9NXK8	F-box and leucine rich repeat protein 12(FBXL12)	Homo sapiens	GO:0000151~ubiquitin ligase complex,GO:0005737~cytoplasm,GO:0016021~integral component of membrane,
Q96EF6	F-box protein 17(FBXO17)	Homo sapiens	GO:0019005~SCF ubiquitin ligase complex,
A0A024RBR2	F-box protein 21(FBXO21)	Homo sapiens	GO:0000151~ubiquitin ligase complex,
Q13045	FLII, actin remodeling protein(FLII)	Homo sapiens	GO:0005654~nucleoplasm,GO:0005737~cytoplasm,GO:0005815~microtubule organizing center,GO:0005903~brush border,GO:0005925~focal adhesion,
A0A0S2Z5C9	FtsJ RNA methyltransferase homolog 1 (E. coli)(FTSJ1)	Homo sapiens	GO:0005737~cytoplasm,
Q9UBI6	G protein subunit gamma 12(GNG12)	Homo sapiens	GO:0005834~heterotrimeric G-protein complex,GO:0005884~actin filament,GO:0005886~plasma membrane,GO:0070062~extracellular exosome,
A0A024RDJ3	GAR1 ribonucleoprotein(GAR1)	Homo sapiens	GO:0000784~nuclear chromosome, telomeric region,GO:0005634~nucleus,GO:0005654~nucleoplasm,GO:0005697~telomerase holoenzyme complex,GO:0005730~nucleolus,GO:0031429~box H/ACA snoRNP complex,GO:0072589~box H/ACA scaRNP complex,GO:0090661~box H/ACA telomerase RNP complex,
A0A024R7M6	GATA zinc finger domain containing 2A(GATAD2A)	Homo sapiens	GO:0005634~nucleus,GO:0005654~nucleoplasm,GO:0016581~NuRD complex,GO:0016607~nuclear speck,
A0A0A6YYF3	GPR75-ASB3 readthrough(GPR75-ASB3)	Homo sapiens	GO:0000151~ubiquitin ligase complex,GO:0005622~intracellular,GO:0005634~nucleus,GO:0005737~cytoplasm,
I1E4Y6	GRB10 interacting GYF protein 2(GIGYF2)	Homo sapiens	GO:0005913~cell-cell adherens junction,GO:0016020~membrane,
O00178	GTP binding protein 1(GTPBP1)	Homo sapiens	GO:0000177~cytoplasmic exosome (RNase complex),GO:0005622~intracellular,GO:0005829~cytosol,GO:0016020~membrane,
A4D1E9	GTP binding protein 10(GTPBP10)	Homo sapiens	GO:0005694~chromosome,GO:0005730~nucleolus,GO:0005739~mitochondrion,
D2CFK9	GTP binding protein 4(GTPBP4)	Homo sapiens	GO:0005634~nucleus,GO:0005730~nucleolus,GO:0005737~cytoplasm,GO:0005794~Golgi apparatus,GO:0016020~membrane,GO:0031965~nuclear membrane,GO:0048471~perinuclear region of cytoplasm,
P07305	H1 histone family member 0(H1F0)	Homo sapiens	GO:0000786~nucleosome,GO:0000790~nuclear chromatin,GO:0005634~nucleus,GO:0005654~nucleoplasm,GO:0005719~nuclear euchromatin,GO:0005794~Golgi apparatus,GO:0015629~actin cytoskeleton,
O75367	H2A histone family member Y(H2AFY)	Homo sapiens	GO:0000228~nuclear chromosome,GO:0000784~nuclear chromosome, telomeric region,GO:0000786~nucleosome,GO:0000790~nuclear chromatin,GO:0000793~condensed chromosome,GO:0001739~sex chromatin,GO:0001740~Barr body,GO:0005634~nucleus,GO:0005721~pericentric heterochromatin,GO:0005730~nucleolus,GO:0035098~ESC/E(Z) complex,GO:0070062~extracellular exosome,
Q9BUP3	HIV-1 Tat interactive protein 2(HTATIP2)	Homo sapiens	GO:0005634~nucleus,GO:0005635~nuclear envelope,GO:0005654~nucleoplasm,GO:0005737~cytoplasm,GO:0016020~membrane,
S4R3N1	HSPE1-MOB4 readthrough(HSPE1-MOB4)	Homo sapiens	GO:0005737~cytoplasm,
B8ZZB6	IWS1, SUPT6H interacting protein(IWS1)	Homo sapiens	GO:0005634~nucleus,GO:0005654~nucleoplasm,
P24390	KDEL endoplasmic reticulum protein retention receptor 1(KDELR1)	Homo sapiens	GO:0000139~Golgi membrane,GO:0005783~endoplasmic reticulum,GO:0005789~endoplasmic reticulum membrane,GO:0005793~endoplasmic reticulum-Golgi intermediate compartment,GO:0005801~cis-Golgi network,GO:0016020~membrane,GO:0016021~integral component of membrane,GO:0030133~transport vesicle,GO:0030663~COPI-coated vesicle membrane,GO:0033116~endoplasmic reticulum-Golgi intermediate compartment membrane,
O60870	Kin17 DNA and RNA binding protein(KIN)	Homo sapiens	GO:0005634~nucleus,GO:0005737~cytoplasm,GO:0016363~nuclear matrix,GO:0043231~intracellular membrane-bounded organelle,
Q07954	LDL receptor related protein 1(LRP1)	Homo sapiens	GO:0005730~nucleolus,GO:0005737~cytoplasm,GO:0005765~lysosomal membrane,GO:0005768~endosome,GO:0005886~plasma membrane,GO:0005887~integral component of plasma membrane,GO:0005905~clathrin-coated pit,GO:0005925~focal adhesion,GO:0016021~integral component of membrane,GO:0030136~clathrin-coated vesicle,GO:0030425~dendrite,GO:0030666~endocytic vesicle membrane,GO:0043025~neuronal cell body,GO:004323…
Q8NC56	LEM domain containing 2(LEMD2)	Homo sapiens	GO:0005639~integral component of nuclear inner membrane,GO:0016020~membrane,GO:0016021~integral component of membrane,GO:0031965~nuclear membrane,
A0A024R1S8	LIM and SH3 protein 1(LASP1)	Homo sapiens	GO:0005737~cytoplasm,GO:0005913~cell-cell adherens junction,GO:0005925~focal adhesion,GO:0030864~cortical actin cytoskeleton,GO:0070062~extracellular exosome,
Q9NQ29	LUC7 like(LUC7L)	Homo sapiens	GO:0005685~U1 snRNP,GO:0071004~U2-type prespliceosome,
B3KTN5	LanC like 2(LANCL2)	Homo sapiens	GO:0005634~nucleus,GO:0005737~cytoplasm,GO:0005829~cytosol,GO:0005886~plasma membrane,GO:0030864~cortical actin cytoskeleton,
Q05BW2	MAX dimerization protein 3(MXD3)	Homo sapiens	GO:0005634~nucleus,
A0A068BUJ5	MTND2(ND2)	Homo sapiens	GO:0005739~mitochondrion,GO:0005743~mitochondrial inner membrane,GO:0005747~mitochondrial respiratory chain complex I,GO:0014069~postsynaptic density,GO:0016021~integral component of membrane,GO:0070469~respiratory chain,
Q9HCE1	Mov10 RISC complex RNA helicase(MOV10)	Homo sapiens	GO:0000932~cytoplasmic mRNA processing body,GO:0005615~extracellular space,GO:0005829~cytosol,
B3KS28	N(alpha)-acetyltransferase 30, NatC catalytic subunit(NAA30)	Homo sapiens	GO:0005737~cytoplasm,GO:0005844~polysome,GO:0031417~NatC complex,
Q9H0A0	N-acetyltransferase 10(NAT10)	Homo sapiens	GO:0000784~nuclear chromosome, telomeric region,GO:0005634~nucleus,GO:0005654~nucleoplasm,GO:0005697~telomerase holoenzyme complex,GO:0005730~nucleolus,GO:0016020~membrane,
Q8WUY8	N-acetyltransferase 14 (putative)(NAT14)	Homo sapiens	GO:0005634~nucleus,GO:0016021~integral component of membrane,
P29372	N-methylpurine DNA glycosylase(MPG)	Homo sapiens	GO:0005654~nucleoplasm,GO:0016021~integral component of membrane,GO:0042645~mitochondrial nucleoid,
Q15738	NAD(P) dependent steroid dehydrogenase-like(NSDHL)	Homo sapiens	GO:0005783~endoplasmic reticulum,GO:0005789~endoplasmic reticulum membrane,GO:0005811~lipid particle,GO:0016021~integral component of membrane,GO:0043231~intracellular membrane-bounded organelle,
O00217	NADH:ubiquinone oxidoreductase core subunit S8(NDUFS8)	Homo sapiens	GO:0005739~mitochondrion,GO:0005747~mitochondrial respiratory chain complex I,GO:0005759~mitochondrial matrix,GO:0016020~membrane,
Q16795	NADH:ubiquinone oxidoreductase subunit A9(NDUFA9)	Homo sapiens	GO:0005634~nucleus,GO:0005654~nucleoplasm,GO:0005739~mitochondrion,GO:0005747~mitochondrial respiratory chain complex I,GO:0005759~mitochondrial matrix,GO:0031966~mitochondrial membrane,
O75380	NADH:ubiquinone oxidoreductase subunit S6(NDUFS6)	Homo sapiens	GO:0005743~mitochondrial inner membrane,GO:0005747~mitochondrial respiratory chain complex I,GO:0070469~respiratory chain,
Q9UHB4	NADPH dependent diflavin oxidoreductase 1(NDOR1)	Homo sapiens	GO:0005634~nucleus,GO:0005737~cytoplasm,GO:0005829~cytosol,GO:0045111~intermediate filament cytoskeleton,GO:0048471~perinuclear region of cytoplasm,
Q9HC98	NIMA related kinase 6(NEK6)	Homo sapiens	GO:0000922~spindle pole,GO:0005634~nucleus,GO:0005654~nucleoplasm,GO:0005737~cytoplasm,GO:0005815~microtubule organizing center,GO:0005829~cytosol,GO:0005874~microtubule,GO:0016607~nuclear speck,GO:0043231~intracellular membrane-bounded organelle,
A0A0C4DG91	NME/NM23 nucleoside diphosphate kinase 6(NME6)	Homo sapiens	GO:0005739~mitochondrion,
Q9Y2X3	NOP58 ribonucleoprotein(NOP58)	Homo sapiens	GO:0005634~nucleus,GO:0005654~nucleoplasm,GO:0005730~nucleolus,GO:0005732~small nucleolar ribonucleoprotein complex,GO:0005737~cytoplasm,GO:0015030~Cajal body,GO:0016020~membrane,GO:0031428~box C/D snoRNP complex,GO:0032040~small-subunit processome,GO:0070761~pre-snoRNP complex,
Q9H7Z3	NRDE-2, necessary for RNA interference, domain containing(NRDE2)	Homo sapiens	GO:0071013~catalytic step 2 spliceosome,
Q96BN8	OTU deubiquitinase with linear linkage specificity(OTULIN)	Homo sapiens	GO:0005737~cytoplasm,GO:0005829~cytosol,GO:0071797~LUBAC complex,
A0A024RE04	PCI domain containing 2(PCID2)	Homo sapiens	GO:0005643~nuclear pore,GO:0035327~transcriptionally active chromatin,GO:0070390~transcription export complex 2,
A0A024RDE8	PDZ and LIM domain 5(PDLIM5)	Homo sapiens	GO:0005737~cytoplasm,GO:0005829~cytosol,GO:0005913~cell-cell adherens junction,GO:0014069~postsynaptic density,GO:0015629~actin cytoskeleton,GO:0016020~membrane,GO:0043005~neuron projection,GO:0045211~postsynaptic membrane,
Q9NR12	PDZ and LIM domain 7(PDLIM7)	Homo sapiens	GO:0001725~stress fiber,GO:0001726~ruffle,GO:0005634~nucleus,GO:0005737~cytoplasm,GO:0005911~cell-cell junction,GO:0005925~focal adhesion,GO:0015629~actin cytoskeleton,
A0A024R1U2	PHD finger protein 5A(PHF5A)	Homo sapiens	GO:0005654~nucleoplasm,GO:0005686~U2 snRNP,GO:0005689~U12-type spliceosomal complex,GO:0016363~nuclear matrix,GO:0016607~nuclear speck,GO:0071011~precatalytic spliceosome,GO:0071013~catalytic step 2 spliceosome,
O95707	POP4 homolog, ribonuclease P/MRP subunit(POP4)	Homo sapiens	GO:0000172~ribonuclease MRP complex,GO:0005654~nucleoplasm,GO:0005655~nucleolar ribonuclease P complex,GO:0030677~ribonuclease P complex,
Q96PU8	QKI, KH domain containing RNA binding(QKI)	Homo sapiens	GO:0005634~nucleus,GO:0005737~cytoplasm,
Q8WUD1	RAB2B, member RAS oncogene family(RAB2B)	Homo sapiens	GO:0000139~Golgi membrane,GO:0005622~intracellular,GO:0005789~endoplasmic reticulum membrane,GO:0005886~plasma membrane,GO:0070062~extracellular exosome,
Q92930	RAB8B, member RAS oncogene family(RAB8B)	Homo sapiens	GO:0005622~intracellular,GO:0005739~mitochondrion,GO:0005778~peroxisomal membrane,GO:0005886~plasma membrane,GO:0030670~phagocytic vesicle membrane,GO:0045335~phagocytic vesicle,GO:0048471~perinuclear region of cytoplasm,GO:0051286~cell tip,GO:0070062~extracellular exosome,
O43502	RAD51 paralog C(RAD51C)	Homo sapiens	GO:0000794~condensed nuclear chromosome,GO:0005634~nucleus,GO:0005654~nucleoplasm,GO:0005657~replication fork,GO:0005737~cytoplasm,GO:0005739~mitochondrion,GO:0033063~Rad51B-Rad51C-Rad51D-XRCC2 complex,GO:0033065~Rad51C-XRCC3 complex,GO:0048471~perinuclear region of cytoplasm,GO:0048476~Holliday junction resolvase complex,
Q53GL6	RALY heterogeneous nuclear ribonucleoprotein(RALY)	Homo sapiens	GO:0005634~nucleus,GO:0071013~catalytic step 2 spliceosome,
P11234	RAS like proto-oncogene B(RALB)	Homo sapiens	GO:0000145~exocyst,GO:0005622~intracellular,GO:0005776~autophagosome,GO:0005886~plasma membrane,GO:0030496~midbody,GO:0070062~extracellular exosome,
A0A024RAL2	RAS p21 protein activator 1(RASA1)	Homo sapiens	GO:0001726~ruffle,GO:0005737~cytoplasm,GO:0005829~cytosol,GO:0031235~intrinsic component of the cytoplasmic side of the plasma membrane,
Q09028	RB binding protein 4, chromatin remodeling factor(RBBP4)	Homo sapiens	GO:0000790~nuclear chromatin,GO:0005634~nucleus,GO:0005654~nucleoplasm,GO:0016580~Sin3 complex,GO:0016581~NuRD complex,GO:0016589~NURF complex,GO:0033186~CAF-1 complex,GO:0035098~ESC/E(Z) complex,GO:0043234~protein complex,
Q16576	RB binding protein 7, chromatin remodeling factor(RBBP7)	Homo sapiens	GO:0005634~nucleus,GO:0005654~nucleoplasm,GO:0016581~NuRD complex,GO:0035098~ESC/E(Z) complex,
O15160	RNA polymerase I subunit C(POLR1C)	Homo sapiens	GO:0005654~nucleoplasm,GO:0005666~DNA-directed RNA polymerase III complex,GO:0005736~DNA-directed RNA polymerase I complex,GO:0005829~cytosol,
Q92541	RTF1 homolog, Paf1/RNA polymerase II complex component(RTF1)	Homo sapiens	GO:0005730~nucleolus,GO:0016593~Cdc73/Paf1 complex,
A0A024R136	Rac GTPase activating protein 1(RACGAP1)	Homo sapiens	GO:0001669~acrosomal vesicle,GO:0005622~intracellular,GO:0005634~nucleus,GO:0005654~nucleoplasm,GO:0005737~cytoplasm,GO:0005829~cytosol,GO:0005874~microtubule,GO:0030496~midbody,GO:0031234~extrinsic component of cytoplasmic side of plasma membrane,GO:0032154~cleavage furrow,GO:0051233~spindle midzone,GO:0070062~extracellular exosome,GO:0072686~mitotic spindle,GO:0097149~centralspindlin complex,
B3KNU0	Rap1 GTPase-GDP dissociation stimulator 1(RAP1GDS1)	Homo sapiens	GO:0005739~mitochondrion,GO:0005783~endoplasmic reticulum,GO:0005829~cytosol,GO:0070062~extracellular exosome,
J3KRY1	Rho GDP dissociation inhibitor alpha(ARHGDIA)	Homo sapiens	GO:0001772~immunological synapse,GO:0005615~extracellular space,GO:0005634~nucleus,GO:0005737~cytoplasm,GO:0005829~cytosol,GO:0005856~cytoskeleton,GO:0070062~extracellular exosome,
P85298	Rho GTPase activating protein 8(ARHGAP8)	Homo sapiens	GO:0005737~cytoplasm,GO:0005829~cytosol,
Q8IZE3	SCY1 like pseudokinase 3(SCYL3)	Homo sapiens	GO:0005737~cytoplasm,GO:0005794~Golgi apparatus,GO:0030027~lamellipodium,
I1VE18	SEC22 homolog B, vesicle trafficking protein (gene/pseudogene)(SEC22B)	Homo sapiens	GO:0000139~Golgi membrane,GO:0005789~endoplasmic reticulum membrane,GO:0005793~endoplasmic reticulum-Golgi intermediate compartment,GO:0012507~ER to Golgi transport vesicle membrane,GO:0016020~membrane,GO:0016021~integral component of membrane,GO:0030133~transport vesicle,GO:0031201~SNARE complex,GO:0033116~endoplasmic reticulum-Golgi intermediate compartment membrane,GO:0042470~melanosome,
Q53H47	SET domain and mariner transposase fusion gene(SETMAR)	Homo sapiens	GO:0000793~condensed chromosome,GO:0005634~nucleus,GO:0035861~site of double-strand break,
Q7Z6B7	SLIT-ROBO Rho GTPase activating protein 1(SRGAP1)	Homo sapiens	GO:0005737~cytoplasm,GO:0005829~cytosol,
Q15796	SMAD family member 2(SMAD2)	Homo sapiens	GO:0000790~nuclear chromatin,GO:0005634~nucleus,GO:0005654~nucleoplasm,GO:0005667~transcription factor complex,GO:0005737~cytoplasm,GO:0005829~cytosol,GO:0016021~integral component of membrane,GO:0032444~activin responsive factor complex,GO:0071141~SMAD protein complex,GO:0071144~SMAD2-SMAD3 protein complex,
Q9HCE7	SMAD specific E3 ubiquitin protein ligase 1(SMURF1)	Homo sapiens	GO:0005634~nucleus,GO:0005654~nucleoplasm,GO:0005737~cytoplasm,GO:0005739~mitochondrion,GO:0005829~cytosol,GO:0005886~plasma membrane,GO:0030424~axon,GO:0043025~neuronal cell body,GO:0070062~extracellular exosome,
O95295	SNAP associated protein(SNAPIN)	Homo sapiens	GO:0000139~Golgi membrane,GO:0005730~nucleolus,GO:0005765~lysosomal membrane,GO:0005794~Golgi apparatus,GO:0008021~synaptic vesicle,GO:0030054~cell junction,GO:0030141~secretory granule,GO:0030672~synaptic vesicle membrane,GO:0031083~BLOC-1 complex,GO:0043234~protein complex,GO:0045202~synapse,GO:0048471~perinuclear region of cytoplasm,GO:1904115~axon cytoplasm,
B1AHD1	SNU13 homolog, small nuclear ribonucleoprotein (U4/U6.U5)(SNU13)	Homo sapiens	GO:0001651~dense fibrillar component,GO:0005634~nucleus,GO:0005654~nucleoplasm,GO:0005730~nucleolus,GO:0022625~cytosolic large ribosomal subunit,GO:0030529~intracellular ribonucleoprotein complex,GO:0031428~box C/D snoRNP complex,GO:0032040~small-subunit processome,GO:0043234~protein complex,GO:0046540~U4/U6 x U5 tri-snRNP complex,GO:0071011~precatalytic spliceosome,
Q8WW59	SPRY domain containing 4(SPRYD4)	Homo sapiens	GO:0005634~nucleus,GO:0005739~mitochondrion,
Q9Y5B9	SPT16 homolog, facilitates chromatin remodeling subunit(SUPT16H)	Homo sapiens	GO:0005634~nucleus,GO:0005654~nucleoplasm,GO:0005694~chromosome,GO:0035101~FACT complex,
Q9UH65	SWAP switching B-cell complex 70kDa subunit(SWAP70)	Homo sapiens	GO:0005634~nucleus,GO:0005737~cytoplasm,GO:0005856~cytoskeleton,GO:0005886~plasma membrane,GO:0005913~cell-cell adherens junction,GO:0030027~lamellipodium,
O60264	SWI/SNF related, matrix associated, actin dependent regulator of chromatin, subfamily a, member 5(SMARCA5)	Homo sapiens	GO:0000793~condensed chromosome,GO:0005634~nucleus,GO:0005654~nucleoplasm,GO:0005677~chromatin silencing complex,GO:0005730~nucleolus,GO:0016589~NURF complex,GO:0031213~RSF complex,GO:0043596~nuclear replication fork,
Q9UHD2	TANK binding kinase 1(TBK1)	Homo sapiens	GO:0005737~cytoplasm,GO:0005829~cytosol,GO:0010008~endosome membrane,
Q92804	TATA-box binding protein associated factor 15(TAF15)	Homo sapiens	GO:0005634~nucleus,GO:0005654~nucleoplasm,GO:0005730~nucleolus,GO:0005737~cytoplasm,
O43422	THAP domain containing 12(THAP12)	Homo sapiens	GO:0005634~nucleus,GO:0005654~nucleoplasm,GO:0005737~cytoplasm,
Q8NI27	THO complex 2(THOC2)	Homo sapiens	GO:0000346~transcription export complex,GO:0000347~THO complex,GO:0000445~THO complex part of transcription export complex,GO:0000784~nuclear chromosome, telomeric region,GO:0005654~nucleoplasm,GO:0016607~nuclear speck,
I3L0A0	TMEM189-UBE2V1 readthrough(TMEM189-UBE2V1)	Homo sapiens	GO:0000151~ubiquitin ligase complex,GO:0005634~nucleus,GO:0005737~cytoplasm,GO:0005789~endoplasmic reticulum membrane,GO:0005829~cytosol,GO:0016021~integral component of membrane,GO:0031371~ubiquitin conjugating enzyme complex,GO:0035370~UBC13-UEV1A complex,GO:0043234~protein complex,GO:0070062~extracellular exosome,
A0A024R6N1	TNF receptor associated factor 3(TRAF3)	Homo sapiens	GO:0005739~mitochondrion,GO:0005768~endosome,GO:0005829~cytosol,GO:0009898~cytoplasmic side of plasma membrane,GO:0035631~CD40 receptor complex,
A0A024R598	UBX domain protein 1(UBXN1)	Homo sapiens	GO:0000502~proteasome complex,GO:0005634~nucleus,GO:0005737~cytoplasm,GO:0005783~endoplasmic reticulum,GO:0005829~cytosol,GO:0030425~dendrite,GO:0034098~VCP-NPL4-UFD1 AAA ATPase complex,GO:0043025~neuronal cell body,
H0Y8P4	UTP15, small subunit processome component(UTP15)	Homo sapiens	GO:0001650~fibrillar center,GO:0005634~nucleus,GO:0005654~nucleoplasm,GO:0005730~nucleolus,GO:0005737~cytoplasm,GO:0030054~cell junction,
Q92558	WAS protein family member 1(WASF1)	Homo sapiens	GO:0005741~mitochondrial outer membrane,GO:0005856~cytoskeleton,GO:0005925~focal adhesion,GO:0015629~actin cytoskeleton,GO:0030027~lamellipodium,GO:0031209~SCAR complex,GO:0045202~synapse,
Q8IWB7	WD repeat and FYVE domain containing 1(WDFY1)	Homo sapiens	GO:0005634~nucleus,GO:0005769~early endosome,GO:0005829~cytosol,
Q9BZH6	WD repeat domain 11(WDR11)	Homo sapiens	GO:0005634~nucleus,GO:0005737~cytoplasm,GO:0005765~lysosomal membrane,GO:0015630~microtubule cytoskeleton,GO:0016020~membrane,GO:0016021~integral component of membrane,
Q8NI36	WD repeat domain 36(WDR36)	Homo sapiens	GO:0005654~nucleoplasm,GO:0005730~nucleolus,GO:0032040~small-subunit processome,GO:0034388~Pwp2p-containing subcomplex of 90S preribosome,
B1AJZ6	Wnt family member 4(WNT4)	Homo sapiens	GO:0005576~extracellular region,GO:0005578~proteinaceous extracellular matrix,GO:0005615~extracellular space,GO:0005737~cytoplasm,GO:0005788~endoplasmic reticulum lumen,GO:0005796~Golgi lumen,GO:0005886~plasma membrane,GO:0009986~cell surface,GO:0030666~endocytic vesicle membrane,GO:0070062~extracellular exosome,
P98170	X-linked inhibitor of apoptosis(XIAP)	Homo sapiens	GO:0005634~nucleus,GO:0005654~nucleoplasm,GO:0005737~cytoplasm,GO:0005829~cytosol,GO:0005876~spindle microtubule,
Q59HH7	X-ray repair cross complementing 1(XRCC1)	Homo sapiens	GO:0005634~nucleus,GO:0005654~nucleoplasm,
O43542	X-ray repair cross complementing 3(XRCC3)	Homo sapiens	GO:0000784~nuclear chromosome, telomeric region,GO:0005634~nucleus,GO:0005654~nucleoplasm,GO:0005657~replication fork,GO:0005737~cytoplasm,GO:0005739~mitochondrion,GO:0033063~Rad51B-Rad51C-Rad51D-XRCC2 complex,GO:0033065~Rad51C-XRCC3 complex,GO:0048471~perinuclear region of cytoplasm,
P16989	Y-box binding protein 3(YBX3)	Homo sapiens	GO:0005634~nucleus,GO:0005737~cytoplasm,GO:0005844~polysome,GO:0005923~bicellular tight junction,GO:0048471~perinuclear region of cytoplasm,
P49750	YLP motif containing 1(YLPM1)	Homo sapiens	GO:0005634~nucleus,GO:0005654~nucleoplasm,GO:0005737~cytoplasm,GO:0016607~nuclear speck,
Q9H6S0	YTH domain containing 2(YTHDC2)	Homo sapiens	GO:0005634~nucleus,GO:0005783~endoplasmic reticulum,
A2RRL9	Z-DNA binding protein 1(ZBP1)	Homo sapiens	GO:0005634~nucleus,GO:0005737~cytoplasm,GO:0005829~cytosol,
V9HW87	abhydrolase domain containing 14B(ABHD14B)	Homo sapiens	GO:0005634~nucleus,GO:0005730~nucleolus,GO:0005737~cytoplasm,GO:0005829~cytosol,GO:0070062~extracellular exosome,
F8WAL6	abl interactor 2(ABI2)	Homo sapiens	GO:0005737~cytoplasm,GO:0005829~cytosol,GO:0005856~cytoskeleton,GO:0030027~lamellipodium,GO:0030175~filopodium,GO:0031209~SCAR complex,
Q13085	acetyl-CoA carboxylase alpha(ACACA)	Homo sapiens	GO:0005730~nucleolus,GO:0005737~cytoplasm,GO:0005739~mitochondrion,GO:0005829~cytosol,GO:0015629~actin cytoskeleton,GO:0070062~extracellular exosome,
Q92688	acidic nuclear phosphoprotein 32 family member B(ANP32B)	Homo sapiens	GO:0005634~nucleus,GO:0005730~nucleolus,GO:0005737~cytoplasm,GO:0070062~extracellular exosome,
P21399	aconitase 1(ACO1)	Homo sapiens	GO:0005623~cell,GO:0005737~cytoplasm,GO:0005739~mitochondrion,GO:0005783~endoplasmic reticulum,GO:0005794~Golgi apparatus,GO:0005829~cytosol,GO:0070062~extracellular exosome,
K7EM38	actin gamma 1(ACTG1)	Homo sapiens	GO:0005615~extracellular space,GO:0005634~nucleus,GO:0005829~cytosol,GO:0005856~cytoskeleton,GO:0005886~plasma membrane,GO:0005925~focal adhesion,GO:0016020~membrane,GO:0030016~myofibril,GO:0031012~extracellular matrix,GO:0031941~filamentous actin,GO:0043209~myelin sheath,GO:0070062~extracellular exosome,GO:0072562~blood microparticle,GO:0097433~dense body,
O96019	actin like 6A(ACTL6A)	Homo sapiens	GO:0000790~nuclear chromatin,GO:0005634~nucleus,GO:0005654~nucleoplasm,GO:0005886~plasma membrane,GO:0016514~SWI/SNF complex,GO:0031011~Ino80 complex,GO:0035267~NuA4 histone acetyltransferase complex,GO:0043234~protein complex,GO:0071564~npBAF complex,
O15511	actin related protein 2/3 complex subunit 5(ARPC5)	Homo sapiens	GO:0005737~cytoplasm,GO:0005829~cytosol,GO:0005885~Arp2/3 protein complex,GO:0005925~focal adhesion,GO:0015629~actin cytoskeleton,GO:0043005~neuron projection,GO:0070062~extracellular exosome,
Q8TDG2	actin related protein T1(ACTRT1)	Homo sapiens	GO:0005737~cytoplasm,GO:0005856~cytoskeleton,
P68032	actin, alpha, cardiac muscle 1(ACTC1)	Homo sapiens	GO:0005615~extracellular space,GO:0005737~cytoplasm,GO:0005829~cytosol,GO:0005884~actin filament,GO:0005925~focal adhesion,GO:0016020~membrane,GO:0030017~sarcomere,GO:0030027~lamellipodium,GO:0030175~filopodium,GO:0031674~I band,GO:0042643~actomyosin, actin portion,GO:0044297~cell body,GO:0070062~extracellular exosome,GO:0072562~blood microparticle,
Q9NPJ3	acyl-CoA thioesterase 13(ACOT13)	Homo sapiens	GO:0005634~nucleus,GO:0005739~mitochondrion,GO:0005819~spindle,GO:0005829~cytosol,GO:0070062~extracellular exosome,
Q9BXS5	adaptor related protein complex 1 mu 1 subunit(AP1M1)	Homo sapiens	GO:0000139~Golgi membrane,GO:0005765~lysosomal membrane,GO:0005829~cytosol,GO:0016020~membrane,GO:0030131~clathrin adaptor complex,GO:0030659~cytoplasmic vesicle membrane,GO:0030669~clathrin-coated endocytic vesicle membrane,GO:0032588~trans-Golgi network membrane,GO:0070062~extracellular exosome,
A0A140VJE8	adaptor related protein complex 2 beta 1 subunit(AP2B1)	Homo sapiens	GO:0005802~trans-Golgi network,GO:0005829~cytosol,GO:0005886~plasma membrane,GO:0016020~membrane,GO:0030117~membrane coat,GO:0030122~AP-2 adaptor complex,GO:0030131~clathrin adaptor complex,GO:0030666~endocytic vesicle membrane,GO:0030669~clathrin-coated endocytic vesicle membrane,GO:0036020~endolysosome membrane,GO:0043231~intracellular membrane-bounded organelle,
Q96CW1	adaptor related protein complex 2 mu 1 subunit(AP2M1)	Homo sapiens	GO:0005739~mitochondrion,GO:0005765~lysosomal membrane,GO:0005829~cytosol,GO:0005886~plasma membrane,GO:0030122~AP-2 adaptor complex,GO:0030131~clathrin adaptor complex,GO:0030666~endocytic vesicle membrane,GO:0030669~clathrin-coated endocytic vesicle membrane,GO:0036020~endolysosome membrane,GO:0043195~terminal bouton,GO:0070062~extracellular exosome,
A0A024R098	adenosine monophosphate deaminase 2(AMPD2)	Homo sapiens	GO:0005829~cytosol,
J3KPS3	aldolase, fructose-bisphosphate A(ALDOA)	Homo sapiens	GO:0005576~extracellular region,GO:0005615~extracellular space,GO:0005634~nucleus,GO:0005829~cytosol,GO:0005913~cell-cell adherens junction,GO:0015629~actin cytoskeleton,GO:0016020~membrane,GO:0031093~platelet alpha granule lumen,GO:0031430~M band,GO:0031674~I band,GO:0070062~extracellular exosome,
Q9UJX3	anaphase promoting complex subunit 7(ANAPC7)	Homo sapiens	GO:0005634~nucleus,GO:0005654~nucleoplasm,GO:0005680~anaphase-promoting complex,GO:0005829~cytosol,
Q8IWZ3	ankyrin repeat and KH domain containing 1(ANKHD1)	Homo sapiens	GO:0005654~nucleoplasm,GO:0005737~cytoplasm,
M4VP52	apolipoprotein B mRNA editing enzyme catalytic subunit 3C(APOBEC3C)	Homo sapiens	GO:0005634~nucleus,GO:0005737~cytoplasm,
Q9UKV3	apoptotic chromatin condensation inducer 1(ACIN1)	Homo sapiens	GO:0005634~nucleus,GO:0005654~nucleoplasm,GO:0005730~nucleolus,GO:0005737~cytoplasm,GO:0005829~cytosol,GO:0005886~plasma membrane,GO:0016607~nuclear speck,GO:0061574~ASAP complex,
Q7Z2E3	aprataxin(APTX)	Homo sapiens	GO:0000785~chromatin,GO:0000790~nuclear chromatin,GO:0005634~nucleus,GO:0005654~nucleoplasm,GO:0005730~nucleolus,GO:0005737~cytoplasm,
B2RAD8	argonaute 1, RISC catalytic component(AGO1)	Homo sapiens	GO:0000932~cytoplasmic mRNA processing body,GO:0005634~nucleus,GO:0005654~nucleoplasm,GO:0005737~cytoplasm,GO:0005829~cytosol,GO:0005844~polysome,GO:0016442~RISC complex,GO:0030529~intracellular ribonucleoprotein complex,GO:0035068~micro-ribonucleoprotein complex,GO:0070578~RISC-loading complex,
Q9Y4X5	ariadne RBR E3 ubiquitin protein ligase 1(ARIH1)	Homo sapiens	GO:0000151~ubiquitin ligase complex,GO:0005737~cytoplasm,GO:0005829~cytosol,GO:0015030~Cajal body,GO:0016604~nuclear body,GO:0019005~SCF ubiquitin ligase complex,GO:0031462~Cul2-RING ubiquitin ligase complex,GO:0031463~Cul3-RING ubiquitin ligase complex,GO:0031464~Cul4A-RING E3 ubiquitin ligase complex,GO:0097413~Lewy body,
Q8N2F6	armadillo repeat containing 10(ARMC10)	Homo sapiens	GO:0005739~mitochondrion,GO:0005789~endoplasmic reticulum membrane,GO:0016021~integral component of membrane,
Q8N5I2	arrestin domain containing 1(ARRDC1)	Homo sapiens	GO:0005886~plasma membrane,GO:0031410~cytoplasmic vesicle,GO:0070062~extracellular exosome,
B7SBB1	aryl hydrocarbon receptor interacting protein(AIP)	Homo sapiens	GO:0005654~nucleoplasm,GO:0005737~cytoplasm,GO:0005829~cytosol,GO:0005886~plasma membrane,GO:0016020~membrane,GO:0034751~aryl hydrocarbon receptor complex,
Q12797	aspartate beta-hydroxylase(ASPH)	Homo sapiens	GO:0005783~endoplasmic reticulum,GO:0005789~endoplasmic reticulum membrane,GO:0005886~plasma membrane,GO:0014701~junctional sarcoplasmic reticulum membrane,GO:0016020~membrane,GO:0016021~integral component of membrane,GO:0030176~integral component of endoplasmic reticulum membrane,GO:0032541~cortical endoplasmic reticulum,GO:0033017~sarcoplasmic reticulum membrane,GO:0033018~sarcoplasmic reticulu…
Q9UBB4	ataxin 10(ATXN10)	Homo sapiens	GO:0005615~extracellular space,GO:0005737~cytoplasm,GO:0005829~cytosol,GO:0005886~plasma membrane,GO:0016020~membrane,GO:0030425~dendrite,GO:0043025~neuronal cell body,GO:0048471~perinuclear region of cytoplasm,
Q99700	ataxin 2(ATXN2)	Homo sapiens	GO:0005654~nucleoplasm,GO:0005737~cytoplasm,GO:0005794~Golgi apparatus,GO:0005802~trans-Golgi network,GO:0005844~polysome,GO:0010494~cytoplasmic stress granule,GO:0016020~membrane,GO:0030529~intracellular ribonucleoprotein complex,GO:0048471~perinuclear region of cytoplasm,
O14965	aurora kinase A(AURKA)	Homo sapiens	GO:0000780~condensed nuclear chromosome, centromeric region,GO:0005634~nucleus,GO:0005654~nucleoplasm,GO:0005813~centrosome,GO:0005814~centriole,GO:0005819~spindle,GO:0005829~cytosol,GO:0005874~microtubule,GO:0005876~spindle microtubule,GO:0005929~cilium,GO:0015630~microtubule cytoskeleton,GO:0030496~midbody,GO:0031616~spindle pole centrosome,GO:0032133~chromosome passenger complex,GO:0042585~ger…
Q5U676	beta-1,3-glucuronyltransferase 3(B3GAT3)	Homo sapiens	GO:0000139~Golgi membrane,GO:0005794~Golgi apparatus,GO:0005801~cis-Golgi network,GO:0016020~membrane,GO:0016021~integral component of membrane,GO:0070062~extracellular exosome,
A8K3R2	block of proliferation 1(BOP1)	Homo sapiens	GO:0005634~nucleus,GO:0005654~nucleoplasm,GO:0005730~nucleolus,GO:0005737~cytoplasm,GO:0030529~intracellular ribonucleoprotein complex,GO:0030687~preribosome, large subunit precursor,GO:0070545~PeBoW complex,
Q9H3K6	bolA family member 2(BOLA2)	Homo sapiens	GO:0070062~extracellular exosome,
A0A024RAV0	branched chain amino acid transaminase 1(BCAT1)	Homo sapiens	GO:0005739~mitochondrion,GO:0005829~cytosol,
Q15059	bromodomain containing 3(BRD3)	Homo sapiens	GO:0005634~nucleus,
Q13895	bystin like(BYSL)	Homo sapiens	GO:0005634~nucleus,GO:0005654~nucleoplasm,GO:0005730~nucleolus,GO:0005737~cytoplasm,GO:0005829~cytosol,GO:0016020~membrane,GO:0043231~intracellular membrane-bounded organelle,GO:0045177~apical part of cell,
E9PBG7	calcium/calmodulin dependent protein kinase II delta(CAMK2D)	Homo sapiens	GO:0005634~nucleus,GO:0005654~nucleoplasm,GO:0005737~cytoplasm,GO:0005829~cytosol,GO:0005886~plasma membrane,GO:0014704~intercalated disc,GO:0016020~membrane,GO:0016529~sarcoplasmic reticulum,GO:0030315~T-tubule,GO:0030666~endocytic vesicle membrane,GO:0031594~neuromuscular junction,GO:0033017~sarcoplasmic reticulum membrane,GO:0034704~calcium channel complex,GO:0043025~neuronal cell body,GO:0043…
A0A0A0MT11	calcium/calmodulin dependent protein kinase II gamma(CAMK2G)	Homo sapiens	GO:0005654~nucleoplasm,GO:0005829~cytosol,GO:0005886~plasma membrane,GO:0014069~postsynaptic density,GO:0016020~membrane,GO:0030666~endocytic vesicle membrane,GO:0033017~sarcoplasmic reticulum membrane,
E9PGZ1	caldesmon 1(CALD1)	Homo sapiens	GO:0005829~cytosol,GO:0005856~cytoskeleton,GO:0005886~plasma membrane,GO:0005913~cell-cell adherens junction,GO:0015629~actin cytoskeleton,GO:0030016~myofibril,GO:0030478~actin cap,
B2RDI5	calpain 1(CAPN1)	Homo sapiens	GO:0005622~intracellular,GO:0005737~cytoplasm,GO:0005739~mitochondrion,GO:0005764~lysosome,GO:0005829~cytosol,GO:0005886~plasma membrane,GO:0005925~focal adhesion,GO:0016020~membrane,GO:0070062~extracellular exosome,
O75808	calpain 15(CAPN15)	Homo sapiens	GO:0005737~cytoplasm,
A0A024R1X0	cancer susceptibility candidate 3(CASC3)	Homo sapiens	GO:0005654~nucleoplasm,GO:0005829~cytosol,GO:0016607~nuclear speck,GO:0030529~intracellular ribonucleoprotein complex,GO:0035145~exon-exon junction complex,GO:0048471~perinuclear region of cytoplasm,
P35219	carbonic anhydrase 8(CA8)	Homo sapiens	GO:0005737~cytoplasm,
P16152	carbonyl reductase 1(CBR1)	Homo sapiens	GO:0005829~cytosol,GO:0070062~extracellular exosome,GO:1903561~extracellular vesicle,
Q8N4J0	carnosine N-methyltransferase 1(CARNMT1)	Homo sapiens	GO:0005634~nucleus,GO:0005829~cytosol,
B8XPJ8	catechol-O-methyltransferase(COMT)	Homo sapiens	GO:0005739~mitochondrion,GO:0005829~cytosol,GO:0005886~plasma membrane,GO:0016020~membrane,GO:0016021~integral component of membrane,GO:0030424~axon,GO:0043197~dendritic spine,GO:0044297~cell body,GO:0045211~postsynaptic membrane,GO:0070062~extracellular exosome,
Q8IX12	cell division cycle and apoptosis regulator 1(CCAR1)	Homo sapiens	GO:0005654~nucleoplasm,GO:0048471~perinuclear region of cytoplasm,
P49368	chaperonin containing TCP1 subunit 3(CCT3)	Homo sapiens	GO:0002199~zona pellucida receptor complex,GO:0005737~cytoplasm,GO:0005829~cytosol,GO:0005832~chaperonin-containing T-complex,GO:0005856~cytoskeleton,GO:0005874~microtubule,GO:0005886~plasma membrane,GO:0043209~myelin sheath,GO:0044297~cell body,GO:0070062~extracellular exosome,
B4DT73	checkpoint kinase 1(CHEK1)	Homo sapiens	GO:0000781~chromosome, telomeric region,GO:0000785~chromatin,GO:0000794~condensed nuclear chromosome,GO:0005615~extracellular space,GO:0005634~nucleus,GO:0005654~nucleoplasm,GO:0005657~replication fork,GO:0005813~centrosome,GO:0005829~cytosol,GO:0043231~intracellular membrane-bounded organelle,
Q96RY8	chloride voltage-gated channel 7(CLCN7)	Homo sapiens	GO:0005765~lysosomal membrane,GO:0016020~membrane,GO:0016021~integral component of membrane,GO:0031410~cytoplasmic vesicle,
A0A024R0C0	choline/ethanolamine phosphotransferase 1(CEPT1)	Homo sapiens	GO:0005789~endoplasmic reticulum membrane,GO:0016021~integral component of membrane,GO:0031965~nuclear membrane,
Q9P2E5	chondroitin polymerizing factor 2(CHPF2)	Homo sapiens	GO:0000139~Golgi membrane,GO:0016020~membrane,GO:0016021~integral component of membrane,GO:0032580~Golgi cisterna membrane,
Q9Y3Y2	chromatin target of PRMT1(CHTOP)	Homo sapiens	GO:0000346~transcription export complex,GO:0005654~nucleoplasm,GO:0005730~nucleolus,GO:0016607~nuclear speck,GO:0043231~intracellular membrane-bounded organelle,
Q8TDI0	chromodomain helicase DNA binding protein 5(CHD5)	Homo sapiens	GO:0000792~heterochromatin,GO:0005634~nucleus,GO:0016020~membrane,GO:0016581~NuRD complex,
Q96JM3	chromosome alignment maintaining phosphoprotein 1(CHAMP1)	Homo sapiens	GO:0000777~condensed chromosome kinetochore,GO:0000793~condensed chromosome,GO:0005634~nucleus,GO:0005654~nucleoplasm,GO:0005737~cytoplasm,GO:0005819~spindle,
H0Y896	cilia and flagella associated protein 44(CFAP44)	Homo sapiens	GO:0042995~cell projection,
A0A0S2Z5H3	clathrin interactor 1(CLINT1)	Homo sapiens	GO:0005654~nucleoplasm,GO:0005794~Golgi apparatus,GO:0005829~cytosol,GO:0005913~cell-cell adherens junction,GO:0016020~membrane,GO:0030136~clathrin-coated vesicle,GO:0043231~intracellular membrane-bounded organelle,GO:0048471~perinuclear region of cytoplasm,
Q92989	cleavage and polyadenylation factor I subunit 1(CLP1)	Homo sapiens	GO:0000214~tRNA-intron endonuclease complex,GO:0005634~nucleus,GO:0005654~nucleoplasm,GO:0005737~cytoplasm,GO:0005849~mRNA cleavage factor complex,
Q10570	cleavage and polyadenylation specific factor 1(CPSF1)	Homo sapiens	GO:0005634~nucleus,GO:0005654~nucleoplasm,GO:0005847~mRNA cleavage and polyadenylation specificity factor complex,
Q9BQ75	cms1 ribosomal small subunit homolog (yeast)(CMSS1)	Homo sapiens	GO:0005634~nucleus,GO:0030686~90S preribosome,
Q5T5S1	coiled-coil domain containing 183(CCDC183)	Homo sapiens	GO:0005930~axoneme,
Q567U6	coiled-coil domain containing 93(CCDC93)	Homo sapiens	GO:0005769~early endosome,
Q9UBL6	copine 7(CPNE7)	Homo sapiens	GO:0005634~nucleus,GO:0005737~cytoplasm,GO:0005886~plasma membrane,GO:0070062~extracellular exosome,
A0A0A0MTN0	cullin 2(CUL2)	Homo sapiens	GO:0005654~nucleoplasm,GO:0005730~nucleolus,GO:0005829~cytosol,GO:0030891~VCB complex,GO:0031461~cullin-RING ubiquitin ligase complex,GO:0031462~Cul2-RING ubiquitin ligase complex,
P14635	cyclin B1(CCNB1)	Homo sapiens	GO:0000922~spindle pole,GO:0000942~condensed nuclear chromosome outer kinetochore,GO:0005634~nucleus,GO:0005654~nucleoplasm,GO:0005737~cytoplasm,GO:0005813~centrosome,GO:0005829~cytosol,GO:0016020~membrane,
Q00534	cyclin dependent kinase 6(CDK6)	Homo sapiens	GO:0000307~cyclin-dependent protein kinase holoenzyme complex,GO:0001726~ruffle,GO:0005634~nucleus,GO:0005654~nucleoplasm,GO:0005737~cytoplasm,GO:0005813~centrosome,GO:0005829~cytosol,
Q5EBM0	cytidine/uridine monophosphate kinase 2(CMPK2)	Homo sapiens	GO:0005634~nucleus,GO:0005654~nucleoplasm,GO:0005739~mitochondrion,GO:0005829~cytosol,
A0A0Y0LWT9	cytochrome c oxidase III(COX3)	Homo sapiens	GO:0005739~mitochondrion,GO:0005743~mitochondrial inner membrane,GO:0016021~integral component of membrane,GO:0045277~respiratory chain complex IV,
H0UI06	cytochrome c oxidase subunit 7A2(COX7A2)	Homo sapiens	GO:0005746~mitochondrial respiratory chain,GO:0016021~integral component of membrane,GO:0070062~extracellular exosome,
A0A059RM34	cytochrome c oxidase subunit I(COX1)	Homo sapiens	GO:0005739~mitochondrion,GO:0005743~mitochondrial inner membrane,GO:0005751~mitochondrial respiratory chain complex IV,GO:0016021~integral component of membrane,GO:0045277~respiratory chain complex IV,GO:0070469~respiratory chain,
D3YPT7	cytochrome c oxidase subunit II(COX2)	Homo sapiens	GO:0005739~mitochondrion,GO:0005743~mitochondrial inner membrane,GO:0016020~membrane,GO:0016021~integral component of membrane,GO:0045277~respiratory chain complex IV,GO:0070062~extracellular exosome,GO:0070469~respiratory chain,
Q7L576	cytoplasmic FMR1 interacting protein 1(CYFIP1)	Homo sapiens	GO:0001726~ruffle,GO:0005829~cytosol,GO:0005845~mRNA cap binding complex,GO:0005925~focal adhesion,GO:0030027~lamellipodium,GO:0031209~SCAR complex,GO:0043005~neuron projection,GO:0045202~synapse,GO:0048471~perinuclear region of cytoplasm,GO:0070062~extracellular exosome,
Q92466	damage specific DNA binding protein 2(DDB2)	Homo sapiens	GO:0005634~nucleus,GO:0005654~nucleoplasm,GO:0030054~cell junction,GO:0031465~Cul4B-RING E3 ubiquitin ligase complex,GO:0043234~protein complex,GO:0080008~Cul4-RING E3 ubiquitin ligase complex,
Q9UK59	debranching RNA lariats 1(DBR1)	Homo sapiens	GO:0005634~nucleus,
A0A024R3A2	defective in cullin neddylation 1 domain containing 5(DCUN1D5)	Homo sapiens	GO:0000151~ubiquitin ligase complex,GO:0016021~integral component of membrane,
Q53F55	deoxythymidylate kinase(DTYMK)	Homo sapiens	GO:0005634~nucleus,GO:0005739~mitochondrion,GO:0005758~mitochondrial intermembrane space,GO:0005759~mitochondrial matrix,GO:0005829~cytosol,
Q9GZP9	derlin 2(DERL2)	Homo sapiens	GO:0005769~early endosome,GO:0005770~late endosome,GO:0005783~endoplasmic reticulum,GO:0005789~endoplasmic reticulum membrane,GO:0016020~membrane,GO:0016021~integral component of membrane,GO:0030176~integral component of endoplasmic reticulum membrane,GO:0044322~endoplasmic reticulum quality control compartment,
A1L4Q0	diacylglycerol kinase epsilon(DGKE)	Homo sapiens	GO:0005622~intracellular,GO:0005737~cytoplasm,GO:0005886~plasma membrane,GO:0016020~membrane,GO:0016021~integral component of membrane,
L8EC67	diacylglycerol kinase kappa(DGKK)	Homo sapiens	GO:0005737~cytoplasm,GO:0005886~plasma membrane,
Q8NCG7	diacylglycerol lipase beta(DAGLB)	Homo sapiens	GO:0005765~lysosomal membrane,GO:0005886~plasma membrane,GO:0016021~integral component of membrane,
Q9BPU6	dihydropyrimidinase like 5(DPYSL5)	Homo sapiens	GO:0005737~cytoplasm,GO:0005829~cytosol,GO:0030425~dendrite,GO:0043025~neuronal cell body,
Q86TI2	dipeptidyl peptidase 9(DPP9)	Homo sapiens	GO:0005634~nucleus,GO:0005737~cytoplasm,GO:0005829~cytosol,
Q14689	disco interacting protein 2 homolog A(DIP2A)	Homo sapiens	GO:0005634~nucleus,GO:0009986~cell surface,
B2RAL9	dual specificity phosphatase 9(DUSP9)	Homo sapiens	GO:0005634~nucleus,GO:0005737~cytoplasm,GO:0005829~cytosol,
Q13627	dual specificity tyrosine phosphorylation regulated kinase 1A(DYRK1A)	Homo sapiens	GO:0005634~nucleus,GO:0005654~nucleoplasm,GO:0016607~nuclear speck,GO:0030529~intracellular ribonucleoprotein complex,
Q14204	dynein cytoplasmic 1 heavy chain 1(DYNC1H1)	Homo sapiens	GO:0005813~centrosome,GO:0005829~cytosol,GO:0005868~cytoplasmic dynein complex,GO:0005874~microtubule,GO:0016020~membrane,GO:0030175~filopodium,GO:0030286~dynein complex,GO:0031012~extracellular matrix,GO:0070062~extracellular exosome,
Q9HCE0	ectopic P-granules autophagy protein 5 homolog(EPG5)	Homo sapiens	GO:0005737~cytoplasm,
A0A0U1RRM6	enabled homolog (Drosophila)(ENAH)	Homo sapiens	GO:0005737~cytoplasm,GO:0005829~cytosol,GO:0005856~cytoskeleton,GO:0005886~plasma membrane,GO:0005925~focal adhesion,GO:0030027~lamellipodium,GO:0030054~cell junction,GO:0030175~filopodium,GO:0045202~synapse,
P98172	ephrin B1(EFNB1)	Homo sapiens	GO:0005634~nucleus,GO:0005737~cytoplasm,GO:0005886~plasma membrane,GO:0005887~integral component of plasma membrane,GO:0045121~membrane raft,GO:0045202~synapse,GO:0070062~extracellular exosome,
Q6FGZ3	epoxide hydrolase 1(EPHX1)	Homo sapiens	GO:0005789~endoplasmic reticulum membrane,GO:0016021~integral component of membrane,GO:0031090~organelle membrane,
O43491	erythrocyte membrane protein band 4.1 like 2(EPB41L2)	Homo sapiens	GO:0005634~nucleus,GO:0005654~nucleoplasm,GO:0005737~cytoplasm,GO:0005856~cytoskeleton,GO:0005886~plasma membrane,GO:0005925~focal adhesion,GO:0008091~spectrin,GO:0008180~COP9 signalosome,GO:0019898~extrinsic component of membrane,GO:0030054~cell junction,GO:0070062~extracellular exosome,
P11171	erythrocyte membrane protein band 4.1(EPB41)	Homo sapiens	GO:0005634~nucleus,GO:0005737~cytoplasm,GO:0005856~cytoskeleton,GO:0005886~plasma membrane,GO:0008091~spectrin,GO:0014731~spectrin-associated cytoskeleton,GO:0019898~extrinsic component of membrane,GO:0030054~cell junction,GO:0030863~cortical cytoskeleton,GO:0043234~protein complex,
O00418	eukaryotic elongation factor 2 kinase(EEF2K)	Homo sapiens	GO:0005737~cytoplasm,GO:0005829~cytosol,GO:0014069~postsynaptic density,
E7ERK9	eukaryotic translation initiation factor 2B subunit delta(EIF2B4)	Homo sapiens	GO:0005737~cytoplasm,GO:0005829~cytosol,GO:0005851~eukaryotic translation initiation factor 2B complex,
Q9NR50	eukaryotic translation initiation factor 2B subunit gamma(EIF2B3)	Homo sapiens	GO:0005737~cytoplasm,GO:0005829~cytosol,GO:0005851~eukaryotic translation initiation factor 2B complex,
B3KS98	eukaryotic translation initiation factor 3 subunit H(EIF3H)	Homo sapiens	GO:0005829~cytosol,GO:0005852~eukaryotic translation initiation factor 3 complex,GO:0016020~membrane,GO:0016282~eukaryotic 43S preinitiation complex,GO:0033290~eukaryotic 48S preinitiation complex,GO:0070062~extracellular exosome,GO:0071541~eukaryotic translation initiation factor 3 complex, eIF3m,
P55010	eukaryotic translation initiation factor 5(EIF5)	Homo sapiens	GO:0005634~nucleus,GO:0005737~cytoplasm,GO:0005829~cytosol,GO:0005886~plasma membrane,GO:0005913~cell-cell adherens junction,
P56537	eukaryotic translation initiation factor 6(EIF6)	Homo sapiens	GO:0005634~nucleus,GO:0005654~nucleoplasm,GO:0005730~nucleolus,GO:0005737~cytoplasm,GO:0005829~cytosol,GO:0030687~preribosome, large subunit precursor,GO:0070062~extracellular exosome,
A5PLM5	exosome component 9(EXOSC9)	Homo sapiens	GO:0000176~nuclear exosome (RNase complex),GO:0000177~cytoplasmic exosome (RNase complex),GO:0000178~exosome (RNase complex),GO:0000228~nuclear chromosome,GO:0005634~nucleus,GO:0005654~nucleoplasm,GO:0005730~nucleolus,GO:0005737~cytoplasm,GO:0005829~cytosol,GO:0070062~extracellular exosome,
Q8N612	family with sequence similarity 160 member A2(FAM160A2)	Homo sapiens	GO:0005829~cytosol,GO:0070695~FHF complex,
A0A024RAL9	family with sequence similarity 172 member A(FAM172A)	Homo sapiens	GO:0005576~extracellular region,GO:0005783~endoplasmic reticulum,
Q5VUD6	family with sequence similarity 69 member B(FAM69B)	Homo sapiens	GO:0005789~endoplasmic reticulum membrane,GO:0016021~integral component of membrane,
B2RBI0	fatty acyl-CoA reductase 2(FAR2)	Homo sapiens	GO:0005777~peroxisome,GO:0005778~peroxisomal membrane,GO:0005782~peroxisomal matrix,GO:0005789~endoplasmic reticulum membrane,GO:0016021~integral component of membrane,
A0A0A0MSZ4	ferredoxin reductase(FDXR)	Homo sapiens	GO:0005739~mitochondrion,GO:0005743~mitochondrial inner membrane,GO:0005759~mitochondrial matrix,
O15520	fibroblast growth factor 10(FGF10)	Homo sapiens	GO:0005576~extracellular region,GO:0005615~extracellular space,GO:0005634~nucleus,GO:0005886~plasma membrane,GO:0009986~cell surface,GO:0031012~extracellular matrix,
A0A087WUF6	fibroblast growth factor 2(FGF2)	Homo sapiens	GO:0005576~extracellular region,GO:0005615~extracellular space,GO:0005634~nucleus,GO:0005737~cytoplasm,
P51570	galactokinase 1(GALK1)	Homo sapiens	GO:0005737~cytoplasm,GO:0005829~cytosol,GO:0016020~membrane,GO:0070062~extracellular exosome,
P57678	gem nuclear organelle associated protein 4(GEMIN4)	Homo sapiens	GO:0005634~nucleus,GO:0005654~nucleoplasm,GO:0005730~nucleolus,GO:0005737~cytoplasm,GO:0005829~cytosol,GO:0016020~membrane,GO:0030532~small nuclear ribonucleoprotein complex,GO:0032797~SMN complex,GO:0034719~SMN-Sm protein complex,GO:0070062~extracellular exosome,GO:0097504~Gemini of coiled bodies,
P11413	glucose-6-phosphate dehydrogenase(G6PD)	Homo sapiens	GO:0005634~nucleus,GO:0005737~cytoplasm,GO:0005813~centrosome,GO:0005815~microtubule organizing center,GO:0005829~cytosol,GO:0009898~cytoplasmic side of plasma membrane,GO:0016020~membrane,GO:0043231~intracellular membrane-bounded organelle,GO:0070062~extracellular exosome,
Q6ZQY3	glutamate decarboxylase like 1(GADL1)	Homo sapiens	GO:0005829~cytosol,
A0A024R6R2	glutamic--pyruvic transaminase 2(GPT2)	Homo sapiens	GO:0005739~mitochondrion,GO:0005759~mitochondrial matrix,
A0A024R6W0	glutamic-oxaloacetic transaminase 2(GOT2)	Homo sapiens	GO:0005739~mitochondrion,GO:0005743~mitochondrial inner membrane,GO:0005759~mitochondrial matrix,GO:0005886~plasma membrane,GO:0009986~cell surface,GO:0043204~perikaryon,GO:0043209~myelin sheath,GO:0043234~protein complex,GO:0070062~extracellular exosome,
Q9NXS2	glutaminyl-peptide cyclotransferase like(QPCTL)	Homo sapiens	GO:0000139~Golgi membrane,GO:0005794~Golgi apparatus,GO:0016020~membrane,GO:0016021~integral component of membrane,
Q86UL3	glycerol-3-phosphate acyltransferase 4(GPAT4)	Homo sapiens	GO:0005783~endoplasmic reticulum,GO:0005789~endoplasmic reticulum membrane,GO:0016020~membrane,GO:0016021~integral component of membrane,
O43292	glycosylphosphatidylinositol anchor attachment 1(GPAA1)	Homo sapiens	GO:0005789~endoplasmic reticulum membrane,GO:0016020~membrane,GO:0042765~GPI-anchor transamidase complex,
Q9UJY4	golgi associated, gamma adaptin ear containing, ARF binding protein 2(GGA2)	Homo sapiens	GO:0005622~intracellular,GO:0005794~Golgi apparatus,GO:0005802~trans-Golgi network,GO:0010008~endosome membrane,GO:0030131~clathrin adaptor complex,GO:0030136~clathrin-coated vesicle,
Q92896	golgi glycoprotein 1(GLG1)	Homo sapiens	GO:0000139~Golgi membrane,GO:0005578~proteinaceous extracellular matrix,GO:0005794~Golgi apparatus,GO:0005886~plasma membrane,GO:0016020~membrane,GO:0016021~integral component of membrane,GO:0070062~extracellular exosome,
Q13439	golgin A4(GOLGA4)	Homo sapiens	GO:0000139~Golgi membrane,GO:0005654~nucleoplasm,GO:0005737~cytoplasm,GO:0005794~Golgi apparatus,GO:0005802~trans-Golgi network,GO:0005829~cytosol,GO:0043231~intracellular membrane-bounded organelle,GO:0070062~extracellular exosome,
A0A087X0T7	golgin A6 family-like 10(GOLGA6L10)	Homo sapiens	GO:0005794~Golgi apparatus,
Q14789	golgin B1(GOLGB1)	Homo sapiens	GO:0000139~Golgi membrane,GO:0005793~endoplasmic reticulum-Golgi intermediate compartment,GO:0005794~Golgi apparatus,GO:0005795~Golgi stack,GO:0005801~cis-Golgi network,GO:0016020~membrane,GO:0016021~integral component of membrane,
B7ZLW2	helicase with zinc finger(HELZ)	Homo sapiens	GO:0005634~nucleus,GO:0016020~membrane,GO:0016021~integral component of membrane,
Q5SSJ5	heterochromatin protein 1 binding protein 3(HP1BP3)	Homo sapiens	GO:0000786~nucleosome,GO:0005634~nucleus,GO:0005694~chromosome,
B4DDB6	heterogeneous nuclear ribonucleoprotein A3(HNRNPA3)	Homo sapiens	GO:0005634~nucleus,GO:0005654~nucleoplasm,GO:0005737~cytoplasm,GO:0019013~viral nucleocapsid,GO:0030529~intracellular ribonucleoprotein complex,GO:0035770~ribonucleoprotein granule,GO:0043005~neuron projection,GO:0071013~catalytic step 2 spliceosome,GO:1990124~messenger ribonucleoprotein complex,
A0A024RDF6	heterogeneous nuclear ribonucleoprotein D like(HNRNPDL)	Homo sapiens	GO:0005634~nucleus,GO:0005654~nucleoplasm,GO:0005681~spliceosomal complex,GO:0005737~cytoplasm,GO:0019013~viral nucleocapsid,GO:0030529~intracellular ribonucleoprotein complex,GO:0070062~extracellular exosome,
O43390, Q6MZS5	heterogeneous nuclear ribonucleoprotein R(HNRNPR)	Homo sapiens	GO:0005654~nucleoplasm,GO:0005681~spliceosomal complex,GO:0005730~nucleolus,GO:0005783~endoplasmic reticulum,GO:0019013~viral nucleocapsid,GO:0030425~dendrite,GO:0030426~growth cone,GO:0030529~intracellular ribonucleoprotein complex,GO:0043679~axon terminus,GO:0071013~catalytic step 2 spliceosome,
Q9BUJ2	heterogeneous nuclear ribonucleoprotein U like 1(HNRNPUL1)	Homo sapiens	GO:0005634~nucleus,GO:0005654~nucleoplasm,GO:0019013~viral nucleocapsid,GO:0030529~intracellular ribonucleoprotein complex,
F5H6H0	high mobility group AT-hook 2(HMGA2)	Homo sapiens	GO:0000228~nuclear chromosome,GO:0000785~chromatin,GO:0005634~nucleus,GO:0005654~nucleoplasm,GO:0032993~protein-DNA complex,GO:0035985~senescence-associated heterochromatin focus,GO:0071141~SMAD protein complex,
B2R5B3	histone cluster 1 H2A family member g(HIST1H2AG)	Homo sapiens	GO:0000786~nucleosome,GO:0000790~nuclear chromatin,GO:0005634~nucleus,GO:0070062~extracellular exosome,
P68431	histone cluster 1 H3 family member a(HIST1H3A)	Homo sapiens	GO:0000228~nuclear chromosome,GO:0000784~nuclear chromosome, telomeric region,GO:0000786~nucleosome,GO:0000788~nuclear nucleosome,GO:0005576~extracellular region,GO:0005634~nucleus,GO:0005654~nucleoplasm,GO:0005913~cell-cell adherens junction,GO:0016020~membrane,GO:0043234~protein complex,GO:0070062~extracellular exosome,
A0A024QZ26	histone deacetylase 6(HDAC6)	Homo sapiens	GO:0000118~histone deacetylase complex,GO:0005634~nucleus,GO:0005737~cytoplasm,GO:0005771~multivesicular body,GO:0005829~cytosol,GO:0005874~microtubule,GO:0005875~microtubule associated complex,GO:0005881~cytoplasmic microtubule,GO:0005901~caveola,GO:0016234~inclusion body,GO:0016235~aggresome,GO:0030286~dynein complex,GO:0030424~axon,GO:0030425~dendrite,GO:0031252~cell leading edge,GO:0043204~pe…
O15397	importin 8(IPO8)	Homo sapiens	GO:0005622~intracellular,GO:0005635~nuclear envelope,GO:0005654~nucleoplasm,GO:0005829~cytosol,
O14732	inositol monophosphatase 2(IMPA2)	Homo sapiens	GO:0005737~cytoplasm,GO:0005829~cytosol,
Q96PE3	inositol polyphosphate-4-phosphatase type I A(INPP4A)	Homo sapiens	GO:0005737~cytoplasm,GO:0005829~cytosol,
P52294	karyopherin subunit alpha 1(KPNA1)	Homo sapiens	GO:0005634~nucleus,GO:0005643~nuclear pore,GO:0005654~nucleoplasm,GO:0005737~cytoplasm,GO:0005829~cytosol,GO:0030425~dendrite,
Q9BVA0	katanin regulatory subunit B1(KATNB1)	Homo sapiens	GO:0000922~spindle pole,GO:0005634~nucleus,GO:0005737~cytoplasm,GO:0005813~centrosome,GO:0005874~microtubule,GO:0005886~plasma membrane,GO:0008352~katanin complex,GO:0015630~microtubule cytoskeleton,GO:0016020~membrane,GO:0030424~axon,GO:0030426~growth cone,GO:0030496~midbody,GO:0043025~neuronal cell body,
P04259	keratin 6B(KRT6B)	Homo sapiens	GO:0045095~keratin filament,GO:0070062~extracellular exosome,
F8W1S1	keratin 74(KRT74)	Homo sapiens	GO:0005737~cytoplasm,GO:0045095~keratin filament,GO:0070062~extracellular exosome,
Q8N6L1	keratinocyte associated protein 2(KRTCAP2)	Homo sapiens	GO:0008250~oligosaccharyltransferase complex,GO:0016021~integral component of membrane,
O60333	kinesin family member 1B(KIF1B)	Homo sapiens	GO:0005739~mitochondrion,GO:0005871~kinesin complex,GO:0005874~microtubule,GO:0005875~microtubule associated complex,GO:0030659~cytoplasmic vesicle membrane,GO:0031410~cytoplasmic vesicle,GO:0043005~neuron projection,GO:1904115~axon cytoplasm,
Q02241	kinesin family member 23(KIF23)	Homo sapiens	GO:0005622~intracellular,GO:0005634~nucleus,GO:0005654~nucleoplasm,GO:0005813~centrosome,GO:0005819~spindle,GO:0005829~cytosol,GO:0005871~kinesin complex,GO:0005874~microtubule,GO:0005925~focal adhesion,GO:0030496~midbody,GO:0045171~intercellular bridge,GO:0072686~mitotic spindle,GO:0097149~centralspindlin complex,
V9HW29	kinesin family member 5B(KIF5B)	Homo sapiens	GO:0005737~cytoplasm,GO:0005815~microtubule organizing center,GO:0005871~kinesin complex,GO:0005874~microtubule,GO:0005913~cell-cell adherens junction,GO:0016020~membrane,GO:0030139~endocytic vesicle,GO:0031982~vesicle,GO:0035253~ciliary rootlet,GO:0044295~axonal growth cone,GO:0048471~perinuclear region of cytoplasm,
Q03252	lamin B2(LMNB2)	Homo sapiens	GO:0005637~nuclear inner membrane,GO:0005638~lamin filament,
A0A024R892	leucine rich repeat containing 8 family member A(LRRC8A)	Homo sapiens	GO:0005886~plasma membrane,GO:0009986~cell surface,GO:0016020~membrane,GO:0016021~integral component of membrane,GO:0034702~ion channel complex,
Q9UFC0	leucine rich repeats and WD repeat domain containing 1(LRWD1)	Homo sapiens	GO:0000776~kinetochore,GO:0000777~condensed chromosome kinetochore,GO:0005634~nucleus,GO:0005664~nuclear origin of replication recognition complex,GO:0005721~pericentric heterochromatin,GO:0005737~cytoplasm,GO:0005815~microtubule organizing center,GO:0031933~telomeric heterochromatin,
O95251	lysine acetyltransferase 7(KAT7)	Homo sapiens	GO:0000123~histone acetyltransferase complex,GO:0005634~nucleus,GO:0005654~nucleoplasm,GO:0005730~nucleolus,GO:0005737~cytoplasm,
I3VM53	lysine demethylase 2A(KDM2A)	Homo sapiens	GO:0005634~nucleus,GO:0005654~nucleoplasm,GO:0005730~nucleolus,
Q6UWP7	lysocardiolipin acyltransferase 1(LCLAT1)	Homo sapiens	GO:0005789~endoplasmic reticulum membrane,GO:0016020~membrane,GO:0016021~integral component of membrane,
Q14728	major facilitator superfamily domain containing 10(MFSD10)	Homo sapiens	GO:0016021~integral component of membrane,GO:0030659~cytoplasmic vesicle membrane,GO:0031526~brush border membrane,
X2L7S8	major histocompatibility complex, class I, A(HLA-A)	Homo sapiens	GO:0000139~Golgi membrane,GO:0005783~endoplasmic reticulum,GO:0005794~Golgi apparatus,GO:0005797~Golgi medial cisterna,GO:0005886~plasma membrane,GO:0005887~integral component of plasma membrane,GO:0009986~cell surface,GO:0012507~ER to Golgi transport vesicle membrane,GO:0016020~membrane,GO:0016021~integral component of membrane,GO:0030670~phagocytic vesicle membrane,GO:0031901~early endosome mem…
V6A6E5	major histocompatibility complex, class I, C(HLA-C)	Homo sapiens	GO:0000139~Golgi membrane,GO:0005576~extracellular region,GO:0005783~endoplasmic reticulum,GO:0005794~Golgi apparatus,GO:0005886~plasma membrane,GO:0005887~integral component of plasma membrane,GO:0009986~cell surface,GO:0012507~ER to Golgi transport vesicle membrane,GO:0016020~membrane,GO:0016021~integral component of membrane,GO:0030670~phagocytic vesicle membrane,GO:0031901~early endosome memb…
Q9H000	makorin ring finger protein 2(MKRN2)	Homo sapiens	GO:0005622~intracellular,
P40925	malate dehydrogenase 1(MDH1)	Homo sapiens	GO:0005615~extracellular space,GO:0005737~cytoplasm,GO:0005739~mitochondrion,GO:0005813~centrosome,GO:0005829~cytosol,GO:0043209~myelin sheath,GO:0070062~extracellular exosome,
O95822	malonyl-CoA decarboxylase(MLYCD)	Homo sapiens	GO:0005737~cytoplasm,GO:0005739~mitochondrion,GO:0005759~mitochondrial matrix,GO:0005777~peroxisome,GO:0005782~peroxisomal matrix,
P84157	matrix remodeling associated 7(MXRA7)	Homo sapiens	GO:0016021~integral component of membrane,
Q15648	mediator complex subunit 1(MED1)	Homo sapiens	GO:0000151~ubiquitin ligase complex,GO:0000785~chromatin,GO:0005634~nucleus,GO:0005654~nucleoplasm,GO:0005730~nucleolus,GO:0016020~membrane,GO:0016592~mediator complex,GO:0032993~protein-DNA complex,
Q9Y2X0	mediator complex subunit 16(MED16)	Homo sapiens	GO:0005634~nucleus,GO:0005654~nucleoplasm,GO:0016020~membrane,GO:0016592~mediator complex,
Q9NVC6	mediator complex subunit 17(MED17)	Homo sapiens	GO:0000151~ubiquitin ligase complex,GO:0005634~nucleus,GO:0005654~nucleoplasm,GO:0005667~transcription factor complex,GO:0016020~membrane,GO:0016592~mediator complex,
A0A024R4V4	megalencephalic leukoencephalopathy with subcortical cysts 1(MLC1)	Homo sapiens	GO:0005737~cytoplasm,GO:0005764~lysosome,GO:0005768~endosome,GO:0005769~early endosome,GO:0005783~endoplasmic reticulum,GO:0005886~plasma membrane,GO:0005901~caveola,GO:0005911~cell-cell junction,GO:0016021~integral component of membrane,GO:0016323~basolateral plasma membrane,GO:0016324~apical plasma membrane,GO:0030136~clathrin-coated vesicle,GO:0031410~cytoplasmic vesicle,GO:0045121~membrane ra…
Q13330	metastasis associated 1(MTA1)	Homo sapiens	GO:0005634~nucleus,GO:0005635~nuclear envelope,GO:0005654~nucleoplasm,GO:0005737~cytoplasm,GO:0005874~microtubule,GO:0043231~intracellular membrane-bounded organelle,GO:0070062~extracellular exosome,
P53582	methionyl aminopeptidase 1(METAP1)	Homo sapiens	GO:0005634~nucleus,GO:0005737~cytoplasm,GO:0005829~cytosol,GO:0022626~cytosolic ribosome,
F5H2F4	methylenetetrahydrofolate dehydrogenase, cyclohydrolase and formyltetrahydrofolate synthetase 1(MTHFD1)	Homo sapiens	GO:0005739~mitochondrion,GO:0005829~cytosol,GO:0016020~membrane,GO:0070062~extracellular exosome,
Q05DJ2	methylthioadenosine phosphorylase(MTAP)	Homo sapiens	GO:0005634~nucleus,GO:0005737~cytoplasm,GO:0005829~cytosol,GO:0070062~extracellular exosome,
Q86U44	methyltransferase like 3(METTL3)	Homo sapiens	GO:0005634~nucleus,GO:0005654~nucleoplasm,GO:0016607~nuclear speck,GO:0036396~MIS complex,
Q8WV92	microtubule interacting and trafficking domain containing 1(MITD1)	Homo sapiens	GO:0019898~extrinsic component of membrane,GO:0030496~midbody,GO:0031902~late endosome membrane,GO:0043231~intracellular membrane-bounded organelle,GO:0070062~extracellular exosome,
Q7Z434	mitochondrial antiviral signaling protein(MAVS)	Homo sapiens	GO:0005739~mitochondrion,GO:0005741~mitochondrial outer membrane,GO:0005778~peroxisomal membrane,GO:0016021~integral component of membrane,GO:0031966~mitochondrial membrane,
A0A024RCX4	mitochondrial carrier 1(MTCH1)	Homo sapiens	GO:0005622~intracellular,GO:0005739~mitochondrion,GO:0005743~mitochondrial inner membrane,GO:0016020~membrane,GO:0016021~integral component of membrane,
Q9BQP7	mitochondrial genome maintenance exonuclease 1(MGME1)	Homo sapiens	GO:0005739~mitochondrion,
Q9HC36	mitochondrial rRNA methyltransferase 3(MRM3)	Homo sapiens	GO:0005739~mitochondrion,
Q7Z7H8	mitochondrial ribosomal protein L10(MRPL10)	Homo sapiens	GO:0005654~nucleoplasm,GO:0005739~mitochondrion,GO:0005743~mitochondrial inner membrane,GO:0005762~mitochondrial large ribosomal subunit,GO:0005840~ribosome,GO:0030529~intracellular ribonucleoprotein complex,
Q6P1L8	mitochondrial ribosomal protein L14(MRPL14)	Homo sapiens	GO:0005739~mitochondrion,GO:0005743~mitochondrial inner membrane,GO:0005762~mitochondrial large ribosomal subunit,GO:0005840~ribosome,
Q9BYC9	mitochondrial ribosomal protein L20(MRPL20)	Homo sapiens	GO:0005739~mitochondrion,GO:0005743~mitochondrial inner membrane,GO:0005761~mitochondrial ribosome,GO:0005762~mitochondrial large ribosomal subunit,GO:0005840~ribosome,
J3KQY1	mitochondrial ribosomal protein L22(MRPL22)	Homo sapiens	GO:0005739~mitochondrion,GO:0005743~mitochondrial inner membrane,GO:0005762~mitochondrial large ribosomal subunit,GO:0015934~large ribosomal subunit,
Q8TCC3	mitochondrial ribosomal protein L30(MRPL30)	Homo sapiens	GO:0005739~mitochondrion,GO:0005743~mitochondrial inner membrane,GO:0005762~mitochondrial large ribosomal subunit,GO:0015934~large ribosomal subunit,
X6RAY8	mitochondrial ribosomal protein L4(MRPL4)	Homo sapiens	GO:0005739~mitochondrion,GO:0005743~mitochondrial inner membrane,GO:0005762~mitochondrial large ribosomal subunit,GO:0005840~ribosome,GO:0022626~cytosolic ribosome,
A0A024R473	mitochondrial ribosomal protein L44(MRPL44)	Homo sapiens	GO:0005634~nucleus,GO:0005743~mitochondrial inner membrane,GO:0005840~ribosome,
A0A024RD03	mitochondrial ribosomal protein S10(MRPS10)	Homo sapiens	GO:0005739~mitochondrion,GO:0005743~mitochondrial inner membrane,GO:0005840~ribosome,
P82921	mitochondrial ribosomal protein S21(MRPS21)	Homo sapiens	GO:0005743~mitochondrial inner membrane,GO:0005763~mitochondrial small ribosomal subunit,GO:0005840~ribosome,
P82663	mitochondrial ribosomal protein S25(MRPS25)	Homo sapiens	GO:0005739~mitochondrion,GO:0005743~mitochondrial inner membrane,GO:0005840~ribosome,
Q9BYN8	mitochondrial ribosomal protein S26(MRPS26)	Homo sapiens	GO:0005654~nucleoplasm,GO:0005739~mitochondrion,GO:0005743~mitochondrial inner membrane,GO:0005763~mitochondrial small ribosomal subunit,
Q3KRB4	mitochondrial ribosomal protein S33(MRPS33)	Homo sapiens	GO:0005739~mitochondrion,GO:0005743~mitochondrial inner membrane,GO:0005763~mitochondrial small ribosomal subunit,GO:0005840~ribosome,
P82673	mitochondrial ribosomal protein S35(MRPS35)	Homo sapiens	GO:0005737~cytoplasm,GO:0005739~mitochondrion,GO:0005743~mitochondrial inner membrane,GO:0005763~mitochondrial small ribosomal subunit,
Q16539	mitogen-activated protein kinase 14(MAPK14)	Homo sapiens	GO:0000922~spindle pole,GO:0005622~intracellular,GO:0005634~nucleus,GO:0005654~nucleoplasm,GO:0005737~cytoplasm,GO:0005739~mitochondrion,GO:0005829~cytosol,GO:0070062~extracellular exosome,
A1L4K2	mitogen-activated protein kinase 8(MAPK8)	Homo sapiens	GO:0005622~intracellular,GO:0005634~nucleus,GO:0005654~nucleoplasm,GO:0005739~mitochondrion,GO:0005829~cytosol,
A8K602	mitogen-activated protein kinase kinase kinase kinase 3(MAP4K3)	Homo sapiens	GO:0005622~intracellular,GO:0005737~cytoplasm,
O95819	mitogen-activated protein kinase kinase kinase kinase 4(MAP4K4)	Homo sapiens	GO:0005737~cytoplasm,
Q8NB16	mixed lineage kinase domain like(MLKL)	Homo sapiens	GO:0005737~cytoplasm,GO:0005829~cytosol,GO:0005886~plasma membrane,
A0A0A0MQX8	muscleblind like splicing regulator 1(MBNL1)	Homo sapiens	GO:0005634~nucleus,GO:0005654~nucleoplasm,GO:0005737~cytoplasm,GO:0005813~centrosome,GO:0010494~cytoplasmic stress granule,
P20585	mutS homolog 3(MSH3)	Homo sapiens	GO:0000228~nuclear chromosome,GO:0005654~nucleoplasm,GO:0016020~membrane,GO:0032302~MutSbeta complex,
A0A0A0MRM8	myosin VI(MYO6)	Homo sapiens	GO:0001726~ruffle,GO:0005634~nucleus,GO:0005654~nucleoplasm,GO:0005737~cytoplasm,GO:0005765~lysosomal membrane,GO:0005794~Golgi apparatus,GO:0005829~cytosol,GO:0005886~plasma membrane,GO:0005902~microvillus,GO:0005905~clathrin-coated pit,GO:0005913~cell-cell adherens junction,GO:0005938~cell cortex,GO:0016020~membrane,GO:0016023~cytoplasmic, membrane-bounded vesicle,GO:0016459~myosin complex,GO:0…
A0A0J9YY01	myosin XVB(MYO15B)	Homo sapiens	GO:0005737~cytoplasm,GO:0005856~cytoskeleton,GO:0005903~brush border,GO:0016459~myosin complex,
Q9C0I1	myotubularin related protein 12(MTMR12)	Homo sapiens	GO:0005737~cytoplasm,
P46934	neural precursor cell expressed, developmentally down-regulated 4, E3 ubiquitin protein ligase(NEDD4)	Homo sapiens	GO:0000151~ubiquitin ligase complex,GO:0000785~chromatin,GO:0005634~nucleus,GO:0005737~cytoplasm,GO:0005794~Golgi apparatus,GO:0005829~cytosol,GO:0005886~plasma membrane,GO:0005938~cell cortex,GO:0016327~apicolateral plasma membrane,GO:0048471~perinuclear region of cytoplasm,GO:0070062~extracellular exosome,
A0A1B0GVY1	neural precursor cell expressed, developmentally down-regulated 4-like, E3 ubiquitin protein ligase(NEDD4L)	Homo sapiens	GO:0005622~intracellular,GO:0005634~nucleus,GO:0005654~nucleoplasm,GO:0005737~cytoplasm,GO:0005829~cytosol,GO:0005886~plasma membrane,GO:0070062~extracellular exosome,
Q9UBB6	neurochondrin(NCDN)	Homo sapiens	GO:0005634~nucleus,GO:0005829~cytosol,GO:0016020~membrane,GO:0030424~axon,GO:0030425~dendrite,GO:0043025~neuronal cell body,
A0A024R3M7	neurogranin(NRGN)	Homo sapiens	GO:0005634~nucleus,GO:0012510~trans-Golgi network transport vesicle membrane,GO:0014069~postsynaptic density,GO:0030424~axon,GO:0031966~mitochondrial membrane,GO:0043025~neuronal cell body,GO:0044327~dendritic spine head,
Q9NVX2	notchless homolog 1(NLE1)	Homo sapiens	GO:0005634~nucleus,GO:0005730~nucleolus,GO:0005840~ribosome,
P49321	nuclear autoantigenic sperm protein(NASP)	Homo sapiens	GO:0000790~nuclear chromatin,GO:0005634~nucleus,GO:0005654~nucleoplasm,GO:0005737~cytoplasm,GO:0043234~protein complex,
B7Z4T6	nuclear factor I C(NFIC)	Homo sapiens	GO:0005634~nucleus,GO:0005730~nucleolus,
Q9BW27	nucleoporin 85(NUP85)	Homo sapiens	GO:0000776~kinetochore,GO:0000777~condensed chromosome kinetochore,GO:0005635~nuclear envelope,GO:0005819~spindle,GO:0005829~cytosol,GO:0016020~membrane,GO:0031080~nuclear pore outer ring,GO:0031965~nuclear membrane,
H3BVG0	nucleoporin 93(NUP93)	Homo sapiens	GO:0005635~nuclear envelope,GO:0005643~nuclear pore,GO:0016020~membrane,GO:0031965~nuclear membrane,GO:0034399~nuclear periphery,
Q8NFP7	nudix hydrolase 10(NUDT10)	Homo sapiens	GO:0005634~nucleus,GO:0005737~cytoplasm,GO:0005829~cytosol,
A0A024R411	origin recognition complex subunit 2(ORC2)	Homo sapiens	GO:0000784~nuclear chromosome, telomeric region,GO:0000792~heterochromatin,GO:0000808~origin recognition complex,GO:0000939~condensed chromosome inner kinetochore,GO:0005634~nucleus,GO:0005654~nucleoplasm,GO:0005664~nuclear origin of replication recognition complex,GO:0005813~centrosome,GO:0016020~membrane,
A0A087WU39	parkin RBR E3 ubiquitin protein ligase(PARK2)	Homo sapiens	GO:0000151~ubiquitin ligase complex,GO:0005634~nucleus,GO:0005737~cytoplasm,GO:0005739~mitochondrion,GO:0005783~endoplasmic reticulum,GO:0005794~Golgi apparatus,GO:0005829~cytosol,GO:0016235~aggresome,GO:0019005~SCF ubiquitin ligase complex,GO:0043005~neuron projection,GO:0043234~protein complex,GO:0048471~perinuclear region of cytoplasm,GO:0071797~LUBAC complex,GO:0097413~Lewy body,GO:0098793~pr…
J3KNQ4	parvin alpha(PARVA)	Homo sapiens	GO:0005634~nucleus,GO:0005737~cytoplasm,GO:0005829~cytosol,GO:0005856~cytoskeleton,GO:0005886~plasma membrane,GO:0005913~cell-cell adherens junction,GO:0005925~focal adhesion,GO:0015629~actin cytoskeleton,GO:0030018~Z disc,GO:0030027~lamellipodium,
B3KM34	peptidase, mitochondrial processing beta subunit(PMPCB)	Homo sapiens	GO:0005750~mitochondrial respiratory chain complex III,GO:0005759~mitochondrial matrix,
Q6GMV3	peptidyl-tRNA hydrolase domain containing 1(PTRHD1)	Homo sapiens	GO:0070062~extracellular exosome,
Q9Y5Y5	peroxisomal biogenesis factor 16(PEX16)	Homo sapiens	GO:0005777~peroxisome,GO:0005778~peroxisomal membrane,GO:0005779~integral component of peroxisomal membrane,GO:0005783~endoplasmic reticulum,GO:0005789~endoplasmic reticulum membrane,GO:0016020~membrane,
K7EPH2	phenylalanyl-tRNA synthetase alpha subunit(FARSA)	Homo sapiens	GO:0005737~cytoplasm,GO:0005829~cytosol,GO:0009328~phenylalanine-tRNA ligase complex,GO:0016020~membrane,
A0A024QYR6	phosphatase and tensin homolog(PTEN)	Homo sapiens	GO:0005576~extracellular region,GO:0005634~nucleus,GO:0005654~nucleoplasm,GO:0005737~cytoplasm,GO:0005739~mitochondrion,GO:0005829~cytosol,GO:0005886~plasma membrane,GO:0009898~cytoplasmic side of plasma membrane,GO:0016324~apical plasma membrane,GO:0016605~PML body,GO:0035749~myelin sheath adaxonal region,GO:0042995~cell projection,GO:0043005~neuron projection,GO:0043197~dendritic spine,GO:00432…
Q99447	phosphate cytidylyltransferase 2, ethanolamine(PCYT2)	Homo sapiens	GO:0005789~endoplasmic reticulum membrane,
Q8NEB9	phosphatidylinositol 3-kinase catalytic subunit type 3(PIK3C3)	Homo sapiens	GO:0005622~intracellular,GO:0005770~late endosome,GO:0005829~cytosol,GO:0005930~axoneme,GO:0005942~phosphatidylinositol 3-kinase complex,GO:0016020~membrane,GO:0030496~midbody,GO:0030670~phagocytic vesicle membrane,GO:0035032~phosphatidylinositol 3-kinase complex, class III,GO:0044754~autolysosome,
Q9BTU6	phosphatidylinositol 4-kinase type 2 alpha(PI4K2A)	Homo sapiens	GO:0005739~mitochondrion,GO:0005765~lysosomal membrane,GO:0005768~endosome,GO:0005794~Golgi apparatus,GO:0005829~cytosol,GO:0005887~integral component of plasma membrane,GO:0016020~membrane,GO:0030054~cell junction,GO:0030425~dendrite,GO:0030672~synaptic vesicle membrane,GO:0031083~BLOC-1 complex,GO:0031224~intrinsic component of membrane,GO:0031410~cytoplasmic vesicle,GO:0031901~early endosome m…
Q8TCG2	phosphatidylinositol 4-kinase type 2 beta(PI4K2B)	Homo sapiens	GO:0005737~cytoplasm,GO:0005829~cytosol,GO:0016020~membrane,
A0A024RC97	phosphatidylserine synthase 2(PTDSS2)	Homo sapiens	GO:0005789~endoplasmic reticulum membrane,GO:0016020~membrane,GO:0016021~integral component of membrane,
O95394	phosphoglucomutase 3(PGM3)	Homo sapiens	GO:0005829~cytosol,
A0A024R7N6	phosphoinositide-3-kinase regulatory subunit 2(PIK3R2)	Homo sapiens	GO:0005634~nucleus,GO:0005829~cytosol,GO:0005942~phosphatidylinositol 3-kinase complex,
A0A024R0Q4	phospholipase D family member 3(PLD3)	Homo sapiens	GO:0005789~endoplasmic reticulum membrane,GO:0016021~integral component of membrane,GO:0070062~extracellular exosome,
A0A140VK41	phosphoribosyl pyrophosphate synthetase 2(PRPS2)	Homo sapiens	GO:0002189~ribose phosphate diphosphokinase complex,GO:0043234~protein complex,GO:0070062~extracellular exosome,
Q3B7A7	phosphoribosylglycinamide formyltransferase, phosphoribosylglycinamide synthetase, phosphoribosylaminoimidazole synthetase(GART)	Homo sapiens	GO:0005737~cytoplasm,GO:0005829~cytosol,GO:0016021~integral component of membrane,GO:0070062~extracellular exosome,
Q9H8W4	pleckstrin homology and FYVE domain containing 2(PLEKHF2)	Homo sapiens	GO:0005783~endoplasmic reticulum,GO:0030133~transport vesicle,GO:0031901~early endosome membrane,
O43660	pleiotropic regulator 1(PLRG1)	Homo sapiens	GO:0000974~Prp19 complex,GO:0005634~nucleus,GO:0005654~nucleoplasm,GO:0005662~DNA replication factor A complex,GO:0005730~nucleolus,GO:0016021~integral component of membrane,GO:0016607~nuclear speck,GO:0031965~nuclear membrane,GO:0071011~precatalytic spliceosome,GO:0071013~catalytic step 2 spliceosome,GO:0080008~Cul4-RING E3 ubiquitin ligase complex,
Q96T60	polynucleotide kinase 3'-phosphatase(PNKP)	Homo sapiens	GO:0005634~nucleus,GO:0005654~nucleoplasm,GO:0005730~nucleolus,GO:0005739~mitochondrion,GO:0016020~membrane,
A0A140VJM4	potassium channel tetramerization domain containing 12(KCTD12)	Homo sapiens	GO:0030054~cell junction,GO:0042734~presynaptic membrane,GO:0045211~postsynaptic membrane,GO:0070062~extracellular exosome,
Q9UJ96	potassium voltage-gated channel modifier subfamily G member 2(KCNG2)	Homo sapiens	GO:0005886~plasma membrane,GO:0008076~voltage-gated potassium channel complex,GO:0070062~extracellular exosome,
A8K434	potassium voltage-gated channel subfamily J member 16(KCNJ16)	Homo sapiens	GO:0005886~plasma membrane,GO:0005887~integral component of plasma membrane,GO:0008076~voltage-gated potassium channel complex,GO:0016020~membrane,GO:0016021~integral component of membrane,GO:0016323~basolateral plasma membrane,
O60925	prefoldin subunit 1(PFDN1)	Homo sapiens	GO:0016272~prefoldin complex,
Q99471	prefoldin subunit 5(PFDN5)	Homo sapiens	GO:0005634~nucleus,GO:0005737~cytoplasm,GO:0016272~prefoldin complex,
Q9H300	presenilin associated rhomboid like(PARL)	Homo sapiens	GO:0005634~nucleus,GO:0005739~mitochondrion,GO:0005743~mitochondrial inner membrane,GO:0016021~integral component of membrane,
P12273	prolactin induced protein(PIP)	Homo sapiens	GO:0005576~extracellular region,GO:0005615~extracellular space,GO:0005634~nucleus,GO:0016324~apical plasma membrane,GO:0070062~extracellular exosome,
A0A024RB32	prostaglandin E synthase 3(PTGES3)	Homo sapiens	GO:0000781~chromosome, telomeric region,GO:0005634~nucleus,GO:0005654~nucleoplasm,GO:0005697~telomerase holoenzyme complex,GO:0005737~cytoplasm,GO:0005829~cytosol,GO:0070062~extracellular exosome,
A6XMV9	protease, serine 2(PRSS2)	Homo sapiens	GO:0005576~extracellular region,GO:0005615~extracellular space,GO:0031012~extracellular matrix,
F5H0C4	proteasomal ATPase associated factor 1(PAAF1)	Homo sapiens	GO:0000502~proteasome complex,GO:0016021~integral component of membrane,
P25786	proteasome subunit alpha 1(PSMA1)	Homo sapiens	GO:0000502~proteasome complex,GO:0005634~nucleus,GO:0005654~nucleoplasm,GO:0005737~cytoplasm,GO:0005813~centrosome,GO:0005829~cytosol,GO:0005839~proteasome core complex,GO:0005844~polysome,GO:0016021~integral component of membrane,GO:0019773~proteasome core complex, alpha-subunit complex,GO:0070062~extracellular exosome,
P25789	proteasome subunit alpha 4(PSMA4)	Homo sapiens	GO:0000502~proteasome complex,GO:0000932~cytoplasmic mRNA processing body,GO:0005634~nucleus,GO:0005654~nucleoplasm,GO:0005737~cytoplasm,GO:0005829~cytosol,GO:0005839~proteasome core complex,GO:0019773~proteasome core complex, alpha-subunit complex,GO:0043231~intracellular membrane-bounded organelle,GO:0070062~extracellular exosome,
P49720	proteasome subunit beta 3(PSMB3)	Homo sapiens	GO:0000502~proteasome complex,GO:0005634~nucleus,GO:0005654~nucleoplasm,GO:0005737~cytoplasm,GO:0005739~mitochondrion,GO:0005794~Golgi apparatus,GO:0005829~cytosol,GO:0005839~proteasome core complex,GO:0015629~actin cytoskeleton,GO:0019774~proteasome core complex, beta-subunit complex,GO:0070062~extracellular exosome,
P28070	proteasome subunit beta 4(PSMB4)	Homo sapiens	GO:0000502~proteasome complex,GO:0005634~nucleus,GO:0005654~nucleoplasm,GO:0005737~cytoplasm,GO:0005829~cytosol,GO:0005839~proteasome core complex,GO:0070062~extracellular exosome,
O60678	protein arginine methyltransferase 3(PRMT3)	Homo sapiens	GO:0005737~cytoplasm,GO:0005829~cytosol,GO:0005840~ribosome,GO:0016021~integral component of membrane,
A0A024RBN1	protein kinase AMP-activated non-catalytic subunit beta 1(PRKAB1)	Homo sapiens	GO:0005634~nucleus,GO:0005654~nucleoplasm,GO:0005829~cytosol,GO:0031588~nucleotide-activated protein kinase complex,
O43741	protein kinase AMP-activated non-catalytic subunit beta 2(PRKAB2)	Homo sapiens	GO:0005654~nucleoplasm,GO:0005829~cytosol,GO:0031588~nucleotide-activated protein kinase complex,
B5BU77	protein kinase C eta(PRKCH)	Homo sapiens	GO:0005622~intracellular,GO:0005737~cytoplasm,GO:0005829~cytosol,GO:0005886~plasma membrane,GO:0005911~cell-cell junction,GO:0070062~extracellular exosome,
A0A024R7J0	protein kinase cAMP-activated catalytic subunit alpha(PRKACA)	Homo sapiens	GO:0001669~acrosomal vesicle,GO:0005634~nucleus,GO:0005654~nucleoplasm,GO:0005739~mitochondrion,GO:0005813~centrosome,GO:0005829~cytosol,GO:0005886~plasma membrane,GO:0005952~cAMP-dependent protein kinase complex,GO:0016020~membrane,GO:0016607~nuclear speck,GO:0031514~motile cilium,GO:0031588~nucleotide-activated protein kinase complex,GO:0031594~neuromuscular junction,GO:0034704~calcium channel …
P36873	protein phosphatase 1 catalytic subunit gamma(PPP1CC)	Homo sapiens	GO:0000777~condensed chromosome kinetochore,GO:0000784~nuclear chromosome, telomeric region,GO:0005634~nucleus,GO:0005730~nucleolus,GO:0005737~cytoplasm,GO:0005739~mitochondrion,GO:0005741~mitochondrial outer membrane,GO:0005829~cytosol,GO:0005925~focal adhesion,GO:0016607~nuclear speck,GO:0030496~midbody,GO:0032154~cleavage furrow,GO:0043197~dendritic spine,GO:0043234~protein complex,GO:0070688~…
Q2L6I0	protein phosphatase 1 regulatory subunit 10(PPP1R10)	Homo sapiens	GO:0000784~nuclear chromosome, telomeric region,GO:0000785~chromatin,GO:0005634~nucleus,GO:0005654~nucleoplasm,GO:0072357~PTW/PP1 phosphatase complex,
B2RAH5	protein phosphatase 1 regulatory subunit 12A(PPP1R12A)	Homo sapiens	GO:0000776~kinetochore,GO:0005654~nucleoplasm,GO:0005737~cytoplasm,GO:0005813~centrosome,GO:0005829~cytosol,GO:0005925~focal adhesion,GO:0015629~actin cytoskeleton,GO:0030018~Z disc,GO:0031672~A band,GO:0043292~contractile fiber,GO:0072357~PTW/PP1 phosphatase complex,
Q6IN85	protein phosphatase 4 regulatory subunit 3A(PPP4R3A)	Homo sapiens	GO:0005634~nucleus,GO:0005737~cytoplasm,GO:0005815~microtubule organizing center,
P53041	protein phosphatase 5 catalytic subunit(PPP5C)	Homo sapiens	GO:0005634~nucleus,GO:0005654~nucleoplasm,GO:0005737~cytoplasm,GO:0005829~cytosol,GO:0005886~plasma membrane,GO:0043204~perikaryon,GO:0043231~intracellular membrane-bounded organelle,GO:0043234~protein complex,GO:0071944~cell periphery,GO:1990635~proximal dendrite,
P49593	protein phosphatase, Mg2+/Mn2+ dependent 1F(PPM1F)	Homo sapiens	GO:0005829~cytosol,GO:0043234~protein complex,GO:0048471~perinuclear region of cytoplasm,
P06454	prothymosin, alpha(PTMA)	Homo sapiens	GO:0005634~nucleus,GO:0005654~nucleoplasm,GO:0005737~cytoplasm,GO:0070062~extracellular exosome,
Q9Y5G1	protocadherin gamma subfamily B, 3(PCDHGB3)	Homo sapiens	GO:0005886~plasma membrane,GO:0016021~integral component of membrane,
B3KRB2	pseudouridylate synthase 7 (putative)(PUS7)	Homo sapiens	GO:0005634~nucleus,
Q53H96	pyrroline-5-carboxylate reductase-like(PYCRL)	Homo sapiens	GO:0005829~cytosol,
P08134	ras homolog family member C(RHOC)	Homo sapiens	GO:0005622~intracellular,GO:0005634~nucleus,GO:0005829~cytosol,GO:0005886~plasma membrane,GO:0032154~cleavage furrow,GO:0070062~extracellular exosome,
K7EP86	ras homolog family member T1(RHOT1)	Homo sapiens	GO:0005622~intracellular,GO:0005739~mitochondrion,GO:0005829~cytosol,GO:0005886~plasma membrane,GO:0016020~membrane,GO:0016021~integral component of membrane,GO:0031307~integral component of mitochondrial outer membrane,
Q8WXD0	relaxin/insulin like family peptide receptor 2(RXFP2)	Homo sapiens	GO:0005886~plasma membrane,GO:0016021~integral component of membrane,
P35251	replication factor C subunit 1(RFC1)	Homo sapiens	GO:0005634~nucleus,GO:0005654~nucleoplasm,GO:0005663~DNA replication factor C complex,GO:0005730~nucleolus,GO:0005737~cytoplasm,GO:0070062~extracellular exosome,
P27694	replication protein A1(RPA1)	Homo sapiens	GO:0000784~nuclear chromosome, telomeric region,GO:0005634~nucleus,GO:0005654~nucleoplasm,GO:0005662~DNA replication factor A complex,GO:0016605~PML body,
J3JS70	retinoid X receptor beta(RXRB)	Homo sapiens	GO:0005581~collagen trimer,GO:0005634~nucleus,GO:0005654~nucleoplasm,GO:0005840~ribosome,
Q53RX3	retinol dehydrogenase 14 (all-trans/9-cis/11-cis)(RDH14)	Homo sapiens	GO:0005634~nucleus,GO:0005739~mitochondrion,GO:0005765~lysosomal membrane,GO:0005783~endoplasmic reticulum,GO:0005789~endoplasmic reticulum membrane,GO:0016020~membrane,
Q6NTF9	rhomboid domain containing 2(RHBDD2)	Homo sapiens	GO:0000139~Golgi membrane,GO:0016021~integral component of membrane,GO:0048471~perinuclear region of cytoplasm,
P78345	ribonuclease P/MRP subunit p38(RPP38)	Homo sapiens	GO:0005634~nucleus,GO:0005654~nucleoplasm,GO:0005655~nucleolar ribonuclease P complex,GO:0005730~nucleolus,
O76021	ribosomal L1 domain containing 1(RSL1D1)	Homo sapiens	GO:0005730~nucleolus,GO:0005913~cell-cell adherens junction,GO:0016020~membrane,GO:0022625~cytosolic large ribosomal subunit,GO:0030686~90S preribosome,
Q96FB5	ribosomal RNA adenine dimethylase domain containing 1(RRNAD1)	Homo sapiens	GO:0016021~integral component of membrane,
P62750	ribosomal protein L23a(RPL23A)	Homo sapiens	GO:0005634~nucleus,GO:0005730~nucleolus,GO:0005737~cytoplasm,GO:0005829~cytosol,GO:0005840~ribosome,GO:0005913~cell-cell adherens junction,GO:0022625~cytosolic large ribosomal subunit,GO:0031932~TORC2 complex,GO:0070062~extracellular exosome,
Q969Q0	ribosomal protein L36a like(RPL36AL)	Homo sapiens	GO:0005634~nucleus,GO:0022625~cytosolic large ribosomal subunit,
P62891	ribosomal protein L39(RPL39)	Homo sapiens	GO:0005615~extracellular space,GO:0005829~cytosol,GO:0022625~cytosolic large ribosomal subunit,
Q6FGH5	ribosomal protein S21(RPS21)	Homo sapiens	GO:0005654~nucleoplasm,GO:0005737~cytoplasm,GO:0005829~cytosol,GO:0005840~ribosome,GO:0015935~small ribosomal subunit,GO:0022627~cytosolic small ribosomal subunit,
P62273	ribosomal protein S29(RPS29)	Homo sapiens	GO:0005654~nucleoplasm,GO:0005737~cytoplasm,GO:0005829~cytosol,GO:0005840~ribosome,GO:0005925~focal adhesion,GO:0015935~small ribosomal subunit,GO:0022627~cytosolic small ribosomal subunit,GO:0070062~extracellular exosome,
Q15418	ribosomal protein S6 kinase A1(RPS6KA1)	Homo sapiens	GO:0005634~nucleus,GO:0005654~nucleoplasm,GO:0005737~cytoplasm,GO:0005829~cytosol,
O15541	ring finger protein 113A(RNF113A)	Homo sapiens	GO:0005684~U2-type spliceosomal complex,
Q9H920	ring finger protein 121(RNF121)	Homo sapiens	GO:0000139~Golgi membrane,GO:0005789~endoplasmic reticulum membrane,GO:0016021~integral component of membrane,
A0A0G2JPP5	scribbled planar cell polarity protein(SCRIB)	Homo sapiens	GO:0005654~nucleoplasm,GO:0005737~cytoplasm,GO:0005886~plasma membrane,GO:0005911~cell-cell junction,GO:0005913~cell-cell adherens junction,GO:0016323~basolateral plasma membrane,GO:0030027~lamellipodium,GO:0030054~cell junction,GO:0031252~cell leading edge,GO:0034750~Scrib-APC-beta-catenin complex,GO:0035748~myelin sheath abaxonal region,GO:0042734~presynaptic membrane,GO:0044291~cell-cell conta…
B5ME97	septin 10(SEPT10)	Homo sapiens	GO:0005737~cytoplasm,GO:0005856~cytoskeleton,
O75494	serine and arginine rich splicing factor 10(SRSF10)	Homo sapiens	GO:0005634~nucleus,GO:0005654~nucleoplasm,GO:0005737~cytoplasm,GO:0005829~cytosol,GO:0016607~nuclear speck,GO:0030425~dendrite,GO:0043025~neuronal cell body,GO:0043679~axon terminus,
A0A024R8U5	serine and arginine rich splicing factor 2(SRSF2)	Homo sapiens	GO:0005634~nucleus,GO:0005654~nucleoplasm,GO:0005681~spliceosomal complex,GO:0016605~PML body,GO:0016607~nuclear speck,GO:0035061~interchromatin granule,GO:0070062~extracellular exosome,
O15269	serine palmitoyltransferase long chain base subunit 1(SPTLC1)	Homo sapiens	GO:0005789~endoplasmic reticulum membrane,GO:0016021~integral component of membrane,GO:0017059~serine C-palmitoyltransferase complex,GO:0035339~SPOTS complex,
A0A024RD18	serine/threonine kinase 38(STK38)	Homo sapiens	GO:0005634~nucleus,GO:0005737~cytoplasm,GO:0005913~cell-cell adherens junction,GO:0070688~MLL5-L complex,
B4E0Y9	serine/threonine protein kinase 26(STK26)	Homo sapiens	GO:0000139~Golgi membrane,GO:0005634~nucleus,GO:0005737~cytoplasm,GO:0005794~Golgi apparatus,GO:0005798~Golgi-associated vesicle,GO:0005813~centrosome,GO:0005829~cytosol,GO:0016324~apical plasma membrane,GO:0048471~perinuclear region of cytoplasm,GO:0070062~extracellular exosome,GO:0071944~cell periphery,
Q9UQR0	sex comb on midleg-like 2 (Drosophila)(SCML2)	Homo sapiens	GO:0005634~nucleus,GO:0031519~PcG protein complex,
B4DUJ9	signal sequence receptor subunit 2(SSR2)	Homo sapiens	GO:0005783~endoplasmic reticulum,GO:0005789~endoplasmic reticulum membrane,GO:0016021~integral component of membrane,
Q04837	single stranded DNA binding protein 1(SSBP1)	Homo sapiens	GO:0005634~nucleus,GO:0005739~mitochondrion,GO:0005759~mitochondrial matrix,GO:0042645~mitochondrial nucleoid,GO:0070062~extracellular exosome,
A0MNP2	small nuclear ribonucleoprotein U5 subunit 40(SNRNP40)	Homo sapiens	GO:0005654~nucleoplasm,GO:0005682~U5 snRNP,GO:0005732~small nucleolar ribonucleoprotein complex,GO:0005737~cytoplasm,GO:0071011~precatalytic spliceosome,GO:0071013~catalytic step 2 spliceosome,
Q86YT5	solute carrier family 13 member 5(SLC13A5)	Homo sapiens	GO:0005886~plasma membrane,GO:0005887~integral component of plasma membrane,GO:0016021~integral component of membrane,
P50443	solute carrier family 26 member 2(SLC26A2)	Homo sapiens	GO:0005886~plasma membrane,GO:0005887~integral component of plasma membrane,GO:0016020~membrane,GO:0016021~integral component of membrane,GO:0070062~extracellular exosome,
Q15043	solute carrier family 39 member 14(SLC39A14)	Homo sapiens	GO:0005783~endoplasmic reticulum,GO:0005794~Golgi apparatus,GO:0005886~plasma membrane,GO:0005887~integral component of plasma membrane,GO:0016021~integral component of membrane,GO:0030027~lamellipodium,
Q9NUM3	solute carrier family 39 member 9(SLC39A9)	Homo sapiens	GO:0016021~integral component of membrane,
O60504	sorbin and SH3 domain containing 3(SORBS3)	Homo sapiens	GO:0005634~nucleus,GO:0005829~cytosol,GO:0005856~cytoskeleton,GO:0005925~focal adhesion,
Q00796	sorbitol dehydrogenase(SORD)	Homo sapiens	GO:0005615~extracellular space,GO:0005829~cytosol,GO:0016020~membrane,GO:0031514~motile cilium,GO:0031966~mitochondrial membrane,GO:0070062~extracellular exosome,
A0A024R9D8	sperm associated antigen 1(SPAG1)	Homo sapiens	GO:0005654~nucleoplasm,GO:0005737~cytoplasm,GO:0015630~microtubule cytoskeleton,
P52788	spermine synthase(SMS)	Homo sapiens	GO:0005829~cytosol,GO:0070062~extracellular exosome,
Q15020	squamous cell carcinoma antigen recognized by T-cells 3(SART3)	Homo sapiens	GO:0005634~nucleus,GO:0005654~nucleoplasm,GO:0005691~U6atac snRNP,GO:0005737~cytoplasm,GO:0015030~Cajal body,GO:0016607~nuclear speck,GO:0046540~U4/U6 x U5 tri-snRNP complex,GO:0071001~U4/U6 snRNP,GO:0071002~U4atac/U6atac snRNP,
P51687	sulfite oxidase(SUOX)	Homo sapiens	GO:0005739~mitochondrion,GO:0005758~mitochondrial intermembrane space,GO:0005759~mitochondrial matrix,
O75940	survival motor neuron domain containing 1(SMNDC1)	Homo sapiens	GO:0005634~nucleus,GO:0005681~spliceosomal complex,GO:0005737~cytoplasm,GO:0015030~Cajal body,GO:0016607~nuclear speck,
A0A024R8T9	synaptogyrin 2(SYNGR2)	Homo sapiens	GO:0008021~synaptic vesicle,GO:0016021~integral component of membrane,GO:0030672~synaptic vesicle membrane,GO:0031594~neuromuscular junction,GO:0070062~extracellular exosome,
A0A024R2H7	tRNA nucleotidyl transferase 1(TRNT1)	Homo sapiens	GO:0005622~intracellular,GO:0005654~nucleoplasm,GO:0005739~mitochondrion,GO:0005759~mitochondrial matrix,
E7EQB3	tRNA splicing endonuclease subunit 34(TSEN34)	Homo sapiens	GO:0000214~tRNA-intron endonuclease complex,GO:0005634~nucleus,GO:0005654~nucleoplasm,GO:0005730~nucleolus,
Q7RTX0	taste 1 receptor member 3(TAS1R3)	Homo sapiens	GO:0005886~plasma membrane,GO:0016021~integral component of membrane,GO:1903767~sweet taste receptor complex,
O95881	thioredoxin domain containing 12(TXNDC12)	Homo sapiens	GO:0005788~endoplasmic reticulum lumen,
B5BU32	thymidine kinase 1(TK1)	Homo sapiens	GO:0005829~cytosol,
Q9Y2W1	thyroid hormone receptor associated protein 3(THRAP3)	Homo sapiens	GO:0005634~nucleus,GO:0005654~nucleoplasm,GO:0016592~mediator complex,GO:0016607~nuclear speck,GO:0035145~exon-exon junction complex,GO:0070062~extracellular exosome,
P11387	topoisomerase (DNA) I(TOP1)	Homo sapiens	GO:0000228~nuclear chromosome,GO:0000932~cytoplasmic mRNA processing body,GO:0005634~nucleus,GO:0005654~nucleoplasm,GO:0005694~chromosome,GO:0005730~nucleolus,GO:0031298~replication fork protection complex,GO:0043204~perikaryon,
P11388	topoisomerase (DNA) II alpha(TOP2A)	Homo sapiens	GO:0000228~nuclear chromosome,GO:0000793~condensed chromosome,GO:0005634~nucleus,GO:0005654~nucleoplasm,GO:0005730~nucleolus,GO:0005737~cytoplasm,GO:0005814~centriole,GO:0009295~nucleoid,GO:0009330~DNA topoisomerase complex (ATP-hydrolyzing),GO:0019035~viral integration complex,GO:0043234~protein complex,
Q02880	topoisomerase (DNA) II beta(TOP2B)	Homo sapiens	GO:0000792~heterochromatin,GO:0005634~nucleus,GO:0005654~nucleoplasm,GO:0005730~nucleolus,GO:0005737~cytoplasm,GO:0005829~cytosol,GO:0009295~nucleoid,GO:0009330~DNA topoisomerase complex (ATP-hydrolyzing),
Q86UE8	tousled like kinase 2(TLK2)	Homo sapiens	GO:0005634~nucleus,GO:0005882~intermediate filament,GO:0030054~cell junction,GO:0048471~perinuclear region of cytoplasm,
I3L0M9	transcription elongation factor B subunit 2(TCEB2)	Homo sapiens	GO:0005654~nucleoplasm,GO:0005829~cytosol,GO:0030891~VCB complex,GO:0031462~Cul2-RING ubiquitin ligase complex,GO:0031466~Cul5-RING ubiquitin ligase complex,GO:0070062~extracellular exosome,GO:0070449~elongin complex,
Q14241	transcription elongation factor B subunit 3(TCEB3)	Homo sapiens	GO:0005615~extracellular space,GO:0005634~nucleus,GO:0005654~nucleoplasm,GO:0016021~integral component of membrane,GO:0070449~elongin complex,
A0A024RBV9	transducin beta like 1X-linked(TBL1X)	Homo sapiens	GO:0000118~histone deacetylase complex,GO:0005634~nucleus,GO:0005654~nucleoplasm,GO:0005876~spindle microtubule,GO:0017053~transcriptional repressor complex,
Q13595	transformer 2 alpha homolog(TRA2A)	Homo sapiens	GO:0005634~nucleus,GO:0005730~nucleolus,GO:0043231~intracellular membrane-bounded organelle,
O94826	translocase of outer mitochondrial membrane 70(TOMM70)	Homo sapiens	GO:0005739~mitochondrion,GO:0005741~mitochondrial outer membrane,GO:0005742~mitochondrial outer membrane translocase complex,GO:0016020~membrane,GO:0016021~integral component of membrane,GO:0070062~extracellular exosome,
A0A024QYR3	transmembrane 9 superfamily member 4(TM9SF4)	Homo sapiens	GO:0005769~early endosome,GO:0005794~Golgi apparatus,GO:0016021~integral component of membrane,
A0A024R7M0	transmembrane p24 trafficking protein 9(TMED9)	Homo sapiens	GO:0000139~Golgi membrane,GO:0005783~endoplasmic reticulum,GO:0005789~endoplasmic reticulum membrane,GO:0005793~endoplasmic reticulum-Golgi intermediate compartment,GO:0005794~Golgi apparatus,GO:0016021~integral component of membrane,GO:0030133~transport vesicle,GO:0030140~trans-Golgi network transport vesicle,GO:0033116~endoplasmic reticulum-Golgi intermediate compartment membrane,GO:0070062~ext…
Q9NVV0	transmembrane protein 38B(TMEM38B)	Homo sapiens	GO:0005634~nucleus,GO:0016020~membrane,GO:0016021~integral component of membrane,GO:0031965~nuclear membrane,GO:0033017~sarcoplasmic reticulum membrane,
P60174	triosephosphate isomerase 1(TPI1)	Homo sapiens	GO:0005615~extracellular space,GO:0005634~nucleus,GO:0005829~cytosol,GO:0070062~extracellular exosome,
Q96LD4	tripartite motif containing 47(TRIM47)	Homo sapiens	GO:0005622~intracellular,GO:0005634~nucleus,GO:0005737~cytoplasm,
Q9C035	tripartite motif containing 5(TRIM5)	Homo sapiens	GO:0000932~cytoplasmic mRNA processing body,GO:0005622~intracellular,GO:0005634~nucleus,GO:0005737~cytoplasm,GO:0005829~cytosol,GO:1990462~omegasome,
Q6IBS0	twinfilin actin binding protein 2(TWF2)	Homo sapiens	GO:0005622~intracellular,GO:0005737~cytoplasm,GO:0005856~cytoskeleton,GO:0005913~cell-cell adherens junction,GO:0030016~myofibril,GO:0030027~lamellipodium,GO:0030175~filopodium,GO:0030426~growth cone,GO:0032420~stereocilium,GO:0048471~perinuclear region of cytoplasm,GO:0070062~extracellular exosome,
P61981	tyrosine 3-monooxygenase/tryptophan 5-monooxygenase activation protein gamma(YWHAG)	Homo sapiens	GO:0005739~mitochondrion,GO:0005829~cytosol,GO:0005925~focal adhesion,GO:0016020~membrane,GO:0030659~cytoplasmic vesicle membrane,GO:0043209~myelin sheath,GO:0070062~extracellular exosome,
E7EX29	tyrosine 3-monooxygenase/tryptophan 5-monooxygenase activation protein zeta(YWHAZ)	Homo sapiens	GO:0005615~extracellular space,GO:0005634~nucleus,GO:0005654~nucleoplasm,GO:0005737~cytoplasm,GO:0005739~mitochondrion,GO:0005829~cytosol,GO:0005913~cell-cell adherens junction,GO:0005925~focal adhesion,GO:0030659~cytoplasmic vesicle membrane,GO:0042470~melanosome,GO:0070062~extracellular exosome,GO:0072562~blood microparticle,
D6R956	ubiquitin C-terminal hydrolase L1(UCHL1)	Homo sapiens	GO:0005622~intracellular,GO:0005654~nucleoplasm,GO:0005737~cytoplasm,GO:0005789~endoplasmic reticulum membrane,GO:0005829~cytosol,GO:0005886~plasma membrane,GO:0043025~neuronal cell body,GO:0043209~myelin sheath,GO:0044306~neuron projection terminus,GO:0070062~extracellular exosome,GO:1904115~axon cytoplasm,
P51668	ubiquitin conjugating enzyme E2 D1(UBE2D1)	Homo sapiens	GO:0000151~ubiquitin ligase complex,GO:0005654~nucleoplasm,GO:0005737~cytoplasm,GO:0005829~cytosol,GO:0043234~protein complex,
Q8IWV7	ubiquitin protein ligase E3 component n-recognin 1(UBR1)	Homo sapiens	GO:0000151~ubiquitin ligase complex,GO:0000502~proteasome complex,GO:0005737~cytoplasm,GO:0005829~cytosol,
O95071	ubiquitin protein ligase E3 component n-recognin 5(UBR5)	Homo sapiens	GO:0005634~nucleus,GO:0005654~nucleoplasm,GO:0005737~cytoplasm,GO:0016020~membrane,GO:0016021~integral component of membrane,
Q93008	ubiquitin specific peptidase 9, X-linked(USP9X)	Homo sapiens	GO:0005737~cytoplasm,GO:0005829~cytosol,GO:0016020~membrane,GO:0030426~growth cone,
E9PDK2	unkempt family like zinc finger(UNKL)	Homo sapiens	GO:0005634~nucleus,GO:0005829~cytosol,
Q8TCY9	upregulator of cell proliferation(URGCP)	Homo sapiens	GO:0005634~nucleus,GO:0005737~cytoplasm,
P17480	upstream binding transcription factor, RNA polymerase I(UBTF)	Homo sapiens	GO:0001650~fibrillar center,GO:0005634~nucleus,GO:0005654~nucleoplasm,GO:0005730~nucleolus,
E5KTA5	uracil DNA glycosylase(UNG)	Homo sapiens	GO:0005634~nucleus,GO:0005654~nucleoplasm,GO:0005739~mitochondrion,
Q8IV63	vaccinia related kinase 3(VRK3)	Homo sapiens	GO:0005634~nucleus,GO:0005737~cytoplasm,
Q9NP79	vesicle trafficking 1(VTA1)	Homo sapiens	GO:0005829~cytosol,GO:0010008~endosome membrane,GO:0070062~extracellular exosome,
O95785	widely interspaced zinc finger motifs(WIZ)	Homo sapiens	GO:0005634~nucleus,GO:0070062~extracellular exosome,
Q8N5A5	zinc finger CCCH-type and G-patch domain containing(ZGPAT)	Homo sapiens	GO:0005634~nucleus,
C9J6P4	zinc finger CCCH-type containing, antiviral 1(ZC3HAV1)	Homo sapiens	GO:0005634~nucleus,GO:0005737~cytoplasm,GO:0005764~lysosome,GO:0005770~late endosome,GO:0005794~Golgi apparatus,GO:0005913~cell-cell adherens junction,
A0A0C4DFM7	zinc finger CCHC-type containing 11(ZCCHC11)	Homo sapiens	GO:0005615~extracellular space,GO:0005634~nucleus,GO:0005730~nucleolus,GO:0005737~cytoplasm,GO:0070062~extracellular exosome,
Q9NUE0	zinc finger DHHC-type containing 18(ZDHHC18)	Homo sapiens	GO:0005794~Golgi apparatus,GO:0016021~integral component of membrane,
B2RNR6	zinc finger RNA binding protein(ZFR)	Homo sapiens	GO:0005654~nucleoplasm,GO:0005694~chromosome,GO:0005737~cytoplasm,
A0A0D9SEJ8	zinc finger protein 280B(ZNF280B)	Homo sapiens	GO:0005634~nucleus,
D6RJ07	zinc finger protein 346(ZNF346)	Homo sapiens	GO:0005634~nucleus,GO:0005730~nucleolus,GO:0005737~cytoplasm,
Q969S3	zinc finger protein 622(ZNF622)	Homo sapiens	GO:0005730~nucleolus,GO:0005737~cytoplasm,GO:0005794~Golgi apparatus,GO:0022625~cytosolic large ribosomal subunit,GO:0030687~preribosome, large subunit precursor,
A0A0G2JMG9	zinc finger protein 66(ZNF66)	Homo sapiens	GO:0005622~intracellular,GO:0005634~nucleus,GO:0016021~integral component of membrane,

## Sheet: MF_mapping
ID	Gene Name	Species	GOTERM_MF_DIRECT
Q99943	1-acylglycerol-3-phosphate O-acyltransferase 1(AGPAT1)	Homo sapiens	GO:0003841~1-acylglycerol-3-phosphate O-acyltransferase activity,GO:0005515~protein binding,
Q9NUQ2	1-acylglycerol-3-phosphate O-acyltransferase 5(AGPAT5)	Homo sapiens	GO:0003841~1-acylglycerol-3-phosphate O-acyltransferase activity,GO:0005515~protein binding,GO:0016746~transferase activity, transferring acyl groups,
Q969T7	5'-nucleotidase, cytosolic IIIB(NT5C3B)	Homo sapiens	GO:0000166~nucleotide binding,GO:0000287~magnesium ion binding,GO:0005515~protein binding,GO:0008253~5'-nucleotidase activity,
Q96FZ2	5-hydroxymethylcytosine (hmC) binding, ES cell-specific(HMCES)	Homo sapiens	GO:0003677~DNA binding,GO:0008233~peptidase activity,
O60825	6-phosphofructo-2-kinase/fructose-2,6-biphosphatase 2(PFKFB2)	Homo sapiens	GO:0003824~catalytic activity,GO:0003873~6-phosphofructo-2-kinase activity,GO:0004331~fructose-2,6-bisphosphate 2-phosphatase activity,GO:0005515~protein binding,GO:0005524~ATP binding,GO:0019901~protein kinase binding,
Q96II5	A-Raf proto-oncogene, serine/threonine kinase(ARAF)	Homo sapiens	GO:0004672~protein kinase activity,GO:0004674~protein serine/threonine kinase activity,GO:0004709~MAP kinase kinase kinase activity,GO:0005057~receptor signaling protein activity,GO:0005515~protein binding,GO:0005524~ATP binding,GO:0046872~metal ion binding,
Q53F62	ADP ribosylation factor GTPase activating protein 1(ARFGAP1)	Homo sapiens	GO:0005096~GTPase activator activity,GO:0005515~protein binding,GO:0046872~metal ion binding,
Q9NP61	ADP ribosylation factor GTPase activating protein 3(ARFGAP3)	Homo sapiens	GO:0005096~GTPase activator activity,GO:0005515~protein binding,GO:0008565~protein transporter activity,GO:0046872~metal ion binding,
B3KVH4	AKT serine/threonine kinase 1(AKT1)	Homo sapiens	GO:0004672~protein kinase activity,GO:0004674~protein serine/threonine kinase activity,GO:0004712~protein serine/threonine/tyrosine kinase activity,GO:0005080~protein kinase C binding,GO:0005515~protein binding,GO:0005524~ATP binding,GO:0005547~phosphatidylinositol-3,4,5-trisphosphate binding,GO:0016301~kinase activity,GO:0019899~enzyme binding,GO:0030235~nitric-oxide synthase regulator activity,…
P61163	ARP1 actin-related protein 1 homolog A, centractin alpha(ACTR1A)	Homo sapiens	GO:0005524~ATP binding,
R9Y6A5	ATP synthase F0 subunit 8(ATP8)	Homo sapiens	GO:0008942~nitrite reductase [NAD(P)H] activity,GO:0015078~hydrogen ion transmembrane transporter activity,GO:0022857~transmembrane transporter activity,
Q5CZH6	ATPase H+ transporting V0 subunit a1(ATP6V0A1)	Homo sapiens	GO:0005515~protein binding,GO:0015078~hydrogen ion transmembrane transporter activity,GO:0046961~proton-transporting ATPase activity, rotational mechanism,GO:0051117~ATPase binding,
Q9Y487	ATPase H+ transporting V0 subunit a2(ATP6V0A2)	Homo sapiens	GO:0005515~protein binding,GO:0015078~hydrogen ion transmembrane transporter activity,GO:0046961~proton-transporting ATPase activity, rotational mechanism,GO:0051117~ATPase binding,
P54709	ATPase Na+/K+ transporting subunit beta 3(ATP1B3)	Homo sapiens	GO:0001671~ATPase activator activity,GO:0005391~sodium:potassium-exchanging ATPase activity,GO:0051117~ATPase binding,
A0A024RDX3	ATPase copper transporting beta(ATP7B)	Homo sapiens	GO:0000166~nucleotide binding,GO:0004008~copper-exporting ATPase activity,GO:0005507~copper ion binding,GO:0005515~protein binding,GO:0005524~ATP binding,GO:0019829~cation-transporting ATPase activity,GO:0043682~copper-transporting ATPase activity,GO:0046872~metal ion binding,
Q9NVI7	ATPase family, AAA domain containing 3A(ATAD3A)	Homo sapiens	GO:0005524~ATP binding,
Q5T9A4	ATPase family, AAA domain containing 3B(ATAD3B)	Homo sapiens	GO:0005524~ATP binding,
P23634	ATPase plasma membrane Ca2+ transporting 4(ATP2B4)	Homo sapiens	GO:0005388~calcium-transporting ATPase activity,GO:0005515~protein binding,GO:0005516~calmodulin binding,GO:0005524~ATP binding,GO:0017080~sodium channel regulator activity,GO:0030165~PDZ domain binding,GO:0030346~protein phosphatase 2B binding,GO:0036487~nitric-oxide synthase inhibitor activity,GO:0046872~metal ion binding,GO:0050998~nitric-oxide synthase binding,GO:0097110~scaffold protein bind…
Q86V81	Aly/REF export factor(ALYREF)	Homo sapiens	GO:0000166~nucleotide binding,GO:0003676~nucleic acid binding,GO:0005515~protein binding,GO:0044822~poly(A) RNA binding,
Q15057	ArfGAP with coiled-coil, ankyrin repeat and PH domains 2(ACAP2)	Homo sapiens	GO:0005096~GTPase activator activity,GO:0017137~Rab GTPase binding,GO:0046872~metal ion binding,
Q6PJG6	BRCA1 associated ATM activator 1(BRAT1)	Homo sapiens	GO:0005515~protein binding,
Q9P287	BRCA2 and CDKN1A interacting protein(BCCIP)	Homo sapiens	GO:0005515~protein binding,GO:0019207~kinase regulator activity,GO:0044822~poly(A) RNA binding,
Q8WUW1	BRICK1, SCAR/WAVE actin nucleating complex subunit(BRK1)	Homo sapiens	GO:0005515~protein binding,GO:0032403~protein complex binding,GO:0048365~Rac GTPase binding,
Q8TDN6	BRX1, biogenesis of ribosomes(BRIX1)	Homo sapiens	GO:0003723~RNA binding,GO:0044822~poly(A) RNA binding,
Q9BX70	BTB domain containing 2(BTBD2)	Homo sapiens	GO:0005515~protein binding,GO:0031625~ubiquitin protein ligase binding,
O60566	BUB1 mitotic checkpoint serine/threonine kinase B(BUB1B)	Homo sapiens	GO:0004672~protein kinase activity,GO:0004674~protein serine/threonine kinase activity,GO:0005515~protein binding,GO:0005524~ATP binding,
H9MHP6	C-C motif chemokine receptor 5 (gene/pseudogene)(CCR5)	Homo sapiens	GO:0001618~virus receptor activity,GO:0003779~actin binding,GO:0004435~phosphatidylinositol phospholipase C activity,GO:0004930~G-protein coupled receptor activity,GO:0004950~chemokine receptor activity,GO:0005515~protein binding,GO:0015026~coreceptor activity,GO:0016493~C-C chemokine receptor activity,GO:0019957~C-C chemokine binding,GO:0071791~chemokine (C-C motif) ligand 5 binding,
E9PR17	CD59 molecule(CD59)	Homo sapiens	GO:0001848~complement binding,GO:0005515~protein binding,
B4DL54	CHURC1-FNTB readthrough(CHURC1-FNTB)	Homo sapiens	GO:0004660~protein farnesyltransferase activity,GO:0008270~zinc ion binding,GO:0016740~transferase activity,
Q9UNS2	COP9 signalosome subunit 3(COPS3)	Homo sapiens	GO:0005515~protein binding,
Q92905	COP9 signalosome subunit 5(COPS5)	Homo sapiens	GO:0003713~transcription coactivator activity,GO:0003743~translation initiation factor activity,GO:0004843~thiol-dependent ubiquitin-specific protease activity,GO:0005515~protein binding,GO:0008237~metallopeptidase activity,GO:0046872~metal ion binding,
Q9HCG8	CWC22 spliceosome associated protein homolog(CWC22)	Homo sapiens	GO:0003723~RNA binding,GO:0005515~protein binding,
H3BQK0	DEAD-box helicase 19B(DDX19B)	Homo sapiens	GO:0003676~nucleic acid binding,GO:0003723~RNA binding,GO:0004004~ATP-dependent RNA helicase activity,GO:0004386~helicase activity,GO:0005515~protein binding,GO:0005524~ATP binding,
Q96GQ7	DEAD-box helicase 27(DDX27)	Homo sapiens	GO:0003676~nucleic acid binding,GO:0004004~ATP-dependent RNA helicase activity,GO:0004386~helicase activity,GO:0005515~protein binding,GO:0005524~ATP binding,GO:0044822~poly(A) RNA binding,
J3KTA4	DEAD-box helicase 5(DDX5)	Homo sapiens	GO:0003676~nucleic acid binding,GO:0003712~transcription cofactor activity,GO:0003713~transcription coactivator activity,GO:0003724~RNA helicase activity,GO:0004004~ATP-dependent RNA helicase activity,GO:0005515~protein binding,GO:0005516~calmodulin binding,GO:0005524~ATP binding,GO:0019899~enzyme binding,GO:0030331~estrogen receptor binding,GO:0036002~pre-mRNA binding,GO:0044822~poly(A) RNA bind…
Q5SQH4	DEAH-box helicase 16(DHX16)	Homo sapiens	GO:0003676~nucleic acid binding,GO:0003724~RNA helicase activity,GO:0004004~ATP-dependent RNA helicase activity,GO:0005515~protein binding,GO:0005524~ATP binding,GO:0008026~ATP-dependent helicase activity,GO:0016887~ATPase activity,GO:0044822~poly(A) RNA binding,
B7Z8F4	DEAH-box helicase 8(DHX8)	Homo sapiens	GO:0003676~nucleic acid binding,GO:0004004~ATP-dependent RNA helicase activity,GO:0005515~protein binding,GO:0005524~ATP binding,GO:0008026~ATP-dependent helicase activity,GO:0042802~identical protein binding,GO:0044822~poly(A) RNA binding,
G3V1S3	DENN domain containing 5B(DENND5B)	Homo sapiens	GO:0005262~calcium channel activity,GO:0017112~Rab guanyl-nucleotide exchange factor activity,
F6R6M7	DExD-box helicase 39B(DDX39B)	Homo sapiens	GO:0003676~nucleic acid binding,GO:0004004~ATP-dependent RNA helicase activity,GO:0005515~protein binding,GO:0005524~ATP binding,GO:0008186~RNA-dependent ATPase activity,GO:0016887~ATPase activity,GO:0017070~U6 snRNA binding,GO:0030621~U4 snRNA binding,GO:0032403~protein complex binding,GO:0042802~identical protein binding,GO:0043008~ATP-dependent protein binding,GO:0044822~poly(A) RNA binding,
Q9Y2R4	DExD-box helicase 52(DDX52)	Homo sapiens	GO:0003676~nucleic acid binding,GO:0004004~ATP-dependent RNA helicase activity,GO:0004386~helicase activity,GO:0005524~ATP binding,GO:0044822~poly(A) RNA binding,
A0A087WYN9	DExH-box helicase 29(DHX29)	Homo sapiens	GO:0003676~nucleic acid binding,GO:0003743~translation initiation factor activity,GO:0004004~ATP-dependent RNA helicase activity,GO:0005524~ATP binding,GO:0008026~ATP-dependent helicase activity,GO:0043024~ribosomal small subunit binding,GO:0044822~poly(A) RNA binding,GO:0098641~cadherin binding involved in cell-cell adhesion,
P18858	DNA ligase 1(LIG1)	Homo sapiens	GO:0003677~DNA binding,GO:0003909~DNA ligase activity,GO:0003910~DNA ligase (ATP) activity,GO:0003950~NAD+ ADP-ribosyltransferase activity,GO:0005524~ATP binding,GO:0016874~ligase activity,GO:0046872~metal ion binding,
P49916	DNA ligase 3(LIG3)	Homo sapiens	GO:0003677~DNA binding,GO:0003909~DNA ligase activity,GO:0003910~DNA ligase (ATP) activity,GO:0005515~protein binding,GO:0005524~ATP binding,GO:0008270~zinc ion binding,GO:0016874~ligase activity,
P06746	DNA polymerase beta(POLB)	Homo sapiens	GO:0003677~DNA binding,GO:0003684~damaged DNA binding,GO:0003887~DNA-directed DNA polymerase activity,GO:0003906~DNA-(apurinic or apyrimidinic site) lyase activity,GO:0005515~protein binding,GO:0008017~microtubule binding,GO:0016829~lyase activity,GO:0019899~enzyme binding,GO:0034061~DNA polymerase activity,GO:0046872~metal ion binding,
Q5F1R6	DnaJ heat shock protein family (Hsp40) member C21(DNAJC21)	Homo sapiens	GO:0005515~protein binding,GO:0008270~zinc ion binding,GO:0044822~poly(A) RNA binding,
H7C2Q8	EBNA1 binding protein 2(EBNA1BP2)	Homo sapiens	GO:0044822~poly(A) RNA binding,
D3DR65	ER lipid raft associated 1(ERLIN1)	Homo sapiens	GO:0005515~protein binding,GO:0015485~cholesterol binding,GO:0031625~ubiquitin protein ligase binding,
Q92889	ERCC excision repair 4, endonuclease catalytic subunit(ERCC4)	Homo sapiens	GO:0000014~single-stranded DNA endodeoxyribonuclease activity,GO:0001094~TFIID-class transcription factor binding,GO:0003677~DNA binding,GO:0003684~damaged DNA binding,GO:0003697~single-stranded DNA binding,GO:0004519~endonuclease activity,GO:0004520~endodeoxyribonuclease activity,GO:0005515~protein binding,GO:0008022~protein C-terminus binding,GO:0043566~structure-specific DNA binding,GO:0047485…
B4DRQ6	EYA transcriptional coactivator and phosphatase 4(EYA4)	Homo sapiens	GO:0004725~protein tyrosine phosphatase activity,GO:0005515~protein binding,GO:0046872~metal ion binding,
Q9UKB1	F-box and WD repeat domain containing 11(FBXW11)	Homo sapiens	GO:0004842~ubiquitin-protein transferase activity,GO:0005515~protein binding,GO:0046983~protein dimerization activity,GO:0061630~ubiquitin protein ligase activity,
Q9NXK8	F-box and leucine rich repeat protein 12(FBXL12)	Homo sapiens	GO:0005515~protein binding,
Q96EF6	F-box protein 17(FBXO17)	Homo sapiens	GO:0001948~glycoprotein binding,GO:0005515~protein binding,
A0A024RBR2	F-box protein 21(FBXO21)	Homo sapiens	GO:0003677~DNA binding,GO:0004842~ubiquitin-protein transferase activity,
Q13045	FLII, actin remodeling protein(FLII)	Homo sapiens	GO:0003779~actin binding,GO:0005515~protein binding,
A0A0S2Z5C9	FtsJ RNA methyltransferase homolog 1 (E. coli)(FTSJ1)	Homo sapiens	GO:0008168~methyltransferase activity,GO:0008175~tRNA methyltransferase activity,
Q9UBI6	G protein subunit gamma 12(GNG12)	Homo sapiens	GO:0004871~signal transducer activity,GO:0005515~protein binding,GO:0030165~PDZ domain binding,GO:0042301~phosphate ion binding,
A0A024RDJ3	GAR1 ribonucleoprotein(GAR1)	Homo sapiens	GO:0005261~cation channel activity,GO:0005515~protein binding,GO:0034513~box H/ACA snoRNA binding,GO:0044822~poly(A) RNA binding,GO:0070034~telomerase RNA binding,
A0A024R7M6	GATA zinc finger domain containing 2A(GATAD2A)	Homo sapiens	GO:0000977~RNA polymerase II regulatory region sequence-specific DNA binding,GO:0003700~transcription factor activity, sequence-specific DNA binding,GO:0005515~protein binding,GO:0008270~zinc ion binding,GO:0030674~protein binding, bridging,GO:0043565~sequence-specific DNA binding,
A0A0A6YYF3	GPR75-ASB3 readthrough(GPR75-ASB3)	Homo sapiens	GO:0004842~ubiquitin-protein transferase activity,GO:0031625~ubiquitin protein ligase binding,
I1E4Y6	GRB10 interacting GYF protein 2(GIGYF2)	Homo sapiens	GO:0044822~poly(A) RNA binding,GO:0098641~cadherin binding involved in cell-cell adhesion,
O00178	GTP binding protein 1(GTPBP1)	Homo sapiens	GO:0003746~translation elongation factor activity,GO:0003924~GTPase activity,GO:0005525~GTP binding,GO:0044822~poly(A) RNA binding,
A4D1E9	GTP binding protein 10(GTPBP10)	Homo sapiens	GO:0000287~magnesium ion binding,GO:0003924~GTPase activity,GO:0005515~protein binding,GO:0005525~GTP binding,GO:0044822~poly(A) RNA binding,
D2CFK9	GTP binding protein 4(GTPBP4)	Homo sapiens	GO:0003924~GTPase activity,GO:0005515~protein binding,GO:0005525~GTP binding,GO:0044822~poly(A) RNA binding,
Q14687	Gse1 coiled-coil protein(GSE1)	Homo sapiens	GO:0005515~protein binding,
P07305	H1 histone family member 0(H1F0)	Homo sapiens	GO:0005515~protein binding,GO:0031490~chromatin DNA binding,GO:0044822~poly(A) RNA binding,
O75367	H2A histone family member Y(H2AFY)	Homo sapiens	GO:0000182~rDNA binding,GO:0000977~RNA polymerase II regulatory region sequence-specific DNA binding,GO:0000979~RNA polymerase II core promoter sequence-specific DNA binding,GO:0001046~core promoter sequence-specific DNA binding,GO:0003677~DNA binding,GO:0005515~protein binding,GO:0010385~double-stranded methylated DNA binding,GO:0019899~enzyme binding,GO:0019901~protein kinase binding,GO:0030291…
Q9BUP3	HIV-1 Tat interactive protein 2(HTATIP2)	Homo sapiens	GO:0003713~transcription coactivator activity,GO:0005515~protein binding,GO:0016491~oxidoreductase activity,
S4R3N1	HSPE1-MOB4 readthrough(HSPE1-MOB4)	Homo sapiens	GO:0005524~ATP binding,
B8ZZB6	IWS1, SUPT6H interacting protein(IWS1)	Homo sapiens	GO:0003677~DNA binding,GO:0005515~protein binding,
P24390	KDEL endoplasmic reticulum protein retention receptor 1(KDELR1)	Homo sapiens	GO:0005046~KDEL sequence binding,GO:0046923~ER retention sequence binding,
O60870	Kin17 DNA and RNA binding protein(KIN)	Homo sapiens	GO:0003677~DNA binding,GO:0003690~double-stranded DNA binding,GO:0003723~RNA binding,GO:0046872~metal ion binding,
Q07954	LDL receptor related protein 1(LRP1)	Homo sapiens	GO:0002020~protease binding,GO:0004872~receptor activity,GO:0005041~low-density lipoprotein receptor activity,GO:0005509~calcium ion binding,GO:0005515~protein binding,GO:0032403~protein complex binding,GO:0034185~apolipoprotein binding,GO:0042954~lipoprotein transporter activity,GO:0044822~poly(A) RNA binding,GO:0070325~lipoprotein particle receptor binding,
Q8NC56	LEM domain containing 2(LEMD2)	Homo sapiens	GO:0031490~chromatin DNA binding,
A0A024R1S8	LIM and SH3 protein 1(LASP1)	Homo sapiens	GO:0005070~SH3/SH2 adaptor activity,GO:0005515~protein binding,GO:0008270~zinc ion binding,GO:0015075~ion transmembrane transporter activity,GO:0051015~actin filament binding,GO:0098641~cadherin binding involved in cell-cell adhesion,
Q9NQ29	LUC7 like(LUC7L)	Homo sapiens	GO:0003729~mRNA binding,GO:0005515~protein binding,GO:0042802~identical protein binding,GO:0050733~RS domain binding,
B3KTN5	LanC like 2(LANCL2)	Homo sapiens	GO:0003824~catalytic activity,GO:0005515~protein binding,GO:0005524~ATP binding,GO:0005525~GTP binding,GO:0010314~phosphatidylinositol-5-phosphate binding,GO:0032266~phosphatidylinositol-3-phosphate binding,GO:0070273~phosphatidylinositol-4-phosphate binding,
Q05BW2	MAX dimerization protein 3(MXD3)	Homo sapiens	GO:0003677~DNA binding,GO:0005515~protein binding,GO:0046983~protein dimerization activity,
A0A068BUJ5	MTND2(ND2)	Homo sapiens	GO:0008137~NADH dehydrogenase (ubiquinone) activity,
Q9HCE1	Mov10 RISC complex RNA helicase(MOV10)	Homo sapiens	GO:0004386~helicase activity,GO:0005515~protein binding,GO:0005524~ATP binding,GO:0044822~poly(A) RNA binding,
B3KS28	N(alpha)-acetyltransferase 30, NatC catalytic subunit(NAA30)	Homo sapiens	GO:0004596~peptide alpha-N-acetyltransferase activity,GO:0005515~protein binding,GO:0008080~N-acetyltransferase activity,
Q9H0A0	N-acetyltransferase 10(NAT10)	Homo sapiens	GO:0005515~protein binding,GO:0005524~ATP binding,GO:0008080~N-acetyltransferase activity,GO:0044822~poly(A) RNA binding,
Q8WUY8	N-acetyltransferase 14 (putative)(NAT14)	Homo sapiens	GO:0003677~DNA binding,GO:0008080~N-acetyltransferase activity,
Q8N6N6	N-acetyltransferase domain containing 1(NATD1)	Homo sapiens	GO:0005515~protein binding,
P29372	N-methylpurine DNA glycosylase(MPG)	Homo sapiens	GO:0003677~DNA binding,GO:0003684~damaged DNA binding,GO:0003905~alkylbase DNA N-glycosylase activity,GO:0005515~protein binding,GO:0008725~DNA-3-methyladenine glycosylase activity,GO:0019104~DNA N-glycosylase activity,GO:0043916~DNA-7-methylguanine glycosylase activity,GO:0052821~DNA-7-methyladenine glycosylase activity,GO:0052822~DNA-3-methylguanine glycosylase activity,
Q15738	NAD(P) dependent steroid dehydrogenase-like(NSDHL)	Homo sapiens	GO:0000252~C-3 sterol dehydrogenase (C-4 sterol decarboxylase) activity,GO:0003854~3-beta-hydroxy-delta5-steroid dehydrogenase activity,GO:0047012~sterol-4-alpha-carboxylate 3-dehydrogenase (decarboxylating) activity,
O00217	NADH:ubiquinone oxidoreductase core subunit S8(NDUFS8)	Homo sapiens	GO:0003954~NADH dehydrogenase activity,GO:0008137~NADH dehydrogenase (ubiquinone) activity,GO:0016651~oxidoreductase activity, acting on NAD(P)H,GO:0046872~metal ion binding,GO:0051539~4 iron, 4 sulfur cluster binding,
Q16795	NADH:ubiquinone oxidoreductase subunit A9(NDUFA9)	Homo sapiens	GO:0003954~NADH dehydrogenase activity,GO:0005515~protein binding,GO:0008137~NADH dehydrogenase (ubiquinone) activity,GO:0032403~protein complex binding,GO:0050662~coenzyme binding,
O75380	NADH:ubiquinone oxidoreductase subunit S6(NDUFS6)	Homo sapiens	GO:0008137~NADH dehydrogenase (ubiquinone) activity,GO:0009055~electron carrier activity,
Q9UHB4	NADPH dependent diflavin oxidoreductase 1(NDOR1)	Homo sapiens	GO:0003958~NADPH-hemoprotein reductase activity,GO:0005515~protein binding,GO:0010181~FMN binding,GO:0016491~oxidoreductase activity,GO:0050660~flavin adenine dinucleotide binding,GO:0050661~NADP binding,
Q9HC98	NIMA related kinase 6(NEK6)	Homo sapiens	GO:0000287~magnesium ion binding,GO:0004672~protein kinase activity,GO:0004674~protein serine/threonine kinase activity,GO:0004871~signal transducer activity,GO:0005515~protein binding,GO:0005524~ATP binding,GO:0019894~kinesin binding,GO:0019901~protein kinase binding,
A0A0C4DG91	NME/NM23 nucleoside diphosphate kinase 6(NME6)	Homo sapiens	GO:0004550~nucleoside diphosphate kinase activity,GO:0005524~ATP binding,GO:0046872~metal ion binding,
Q9Y2X3	NOP58 ribonucleoprotein(NOP58)	Homo sapiens	GO:0001094~TFIID-class transcription factor binding,GO:0005515~protein binding,GO:0030515~snoRNA binding,GO:0044822~poly(A) RNA binding,GO:0051117~ATPase binding,
Q96BN8	OTU deubiquitinase with linear linkage specificity(OTULIN)	Homo sapiens	GO:0004843~thiol-dependent ubiquitin-specific protease activity,GO:0005515~protein binding,GO:0008234~cysteine-type peptidase activity,
A0A024RE04	PCI domain containing 2(PCID2)	Homo sapiens	GO:0003690~double-stranded DNA binding,GO:0003723~RNA binding,GO:0005515~protein binding,
A0A024RDE8	PDZ and LIM domain 5(PDLIM5)	Homo sapiens	GO:0003779~actin binding,GO:0005080~protein kinase C binding,GO:0005515~protein binding,GO:0008270~zinc ion binding,GO:0042805~actinin binding,GO:0047485~protein N-terminus binding,GO:0098641~cadherin binding involved in cell-cell adhesion,
Q9NR12	PDZ and LIM domain 7(PDLIM7)	Homo sapiens	GO:0005515~protein binding,GO:0008270~zinc ion binding,
A0A024R1U2	PHD finger protein 5A(PHF5A)	Homo sapiens	GO:0003677~DNA binding,GO:0003700~transcription factor activity, sequence-specific DNA binding,GO:0044822~poly(A) RNA binding,
O95707	POP4 homolog, ribonuclease P/MRP subunit(POP4)	Homo sapiens	GO:0000171~ribonuclease MRP activity,GO:0003723~RNA binding,GO:0004526~ribonuclease P activity,GO:0004540~ribonuclease activity,GO:0005515~protein binding,GO:0033204~ribonuclease P RNA binding,
Q96PU8	QKI, KH domain containing RNA binding(QKI)	Homo sapiens	GO:0003723~RNA binding,GO:0003729~mRNA binding,GO:0005515~protein binding,GO:0017124~SH3 domain binding,GO:0044822~poly(A) RNA binding,
Q8WUD1	RAB2B, member RAS oncogene family(RAB2B)	Homo sapiens	GO:0005515~protein binding,GO:0005525~GTP binding,
Q92930	RAB8B, member RAS oncogene family(RAB8B)	Homo sapiens	GO:0003924~GTPase activity,GO:0005102~receptor binding,GO:0005515~protein binding,GO:0005525~GTP binding,GO:0019003~GDP binding,GO:0030911~TPR domain binding,
O43502	RAD51 paralog C(RAD51C)	Homo sapiens	GO:0000150~recombinase activity,GO:0000400~four-way junction DNA binding,GO:0003677~DNA binding,GO:0003690~double-stranded DNA binding,GO:0003697~single-stranded DNA binding,GO:0005515~protein binding,GO:0005524~ATP binding,GO:0008094~DNA-dependent ATPase activity,GO:0008821~crossover junction endodeoxyribonuclease activity,
Q53GL6	RALY heterogeneous nuclear ribonucleoprotein(RALY)	Homo sapiens	GO:0000166~nucleotide binding,GO:0003676~nucleic acid binding,GO:0003712~transcription cofactor activity,GO:0003723~RNA binding,GO:0005515~protein binding,GO:0044822~poly(A) RNA binding,
P11234	RAS like proto-oncogene B(RALB)	Homo sapiens	GO:0003924~GTPase activity,GO:0005515~protein binding,GO:0005525~GTP binding,GO:0019003~GDP binding,GO:0031625~ubiquitin protein ligase binding,GO:0051117~ATPase binding,
A0A024RAL2	RAS p21 protein activator 1(RASA1)	Homo sapiens	GO:0001948~glycoprotein binding,GO:0005096~GTPase activator activity,GO:0005102~receptor binding,GO:0005515~protein binding,GO:0019870~potassium channel inhibitor activity,GO:0051020~GTPase binding,
Q09028	RB binding protein 4, chromatin remodeling factor(RBBP4)	Homo sapiens	GO:0000978~RNA polymerase II core promoter proximal region sequence-specific DNA binding,GO:0000980~RNA polymerase II distal enhancer sequence-specific DNA binding,GO:0004407~histone deacetylase activity,GO:0005515~protein binding,GO:0008094~DNA-dependent ATPase activity,GO:0031492~nucleosomal DNA binding,GO:0042393~histone binding,GO:0042826~histone deacetylase binding,
Q16576	RB binding protein 7, chromatin remodeling factor(RBBP7)	Homo sapiens	GO:0003723~RNA binding,GO:0004407~histone deacetylase activity,GO:0005515~protein binding,
O15160	RNA polymerase I subunit C(POLR1C)	Homo sapiens	GO:0001054~RNA polymerase I activity,GO:0001056~RNA polymerase III activity,GO:0003677~DNA binding,GO:0003899~DNA-directed RNA polymerase activity,GO:0005515~protein binding,GO:0046983~protein dimerization activity,
Q92541	RTF1 homolog, Paf1/RNA polymerase II complex component(RTF1)	Homo sapiens	GO:0001076~transcription factor activity, RNA polymerase II transcription factor binding,GO:0003677~DNA binding,GO:0003697~single-stranded DNA binding,GO:0005515~protein binding,GO:0044822~poly(A) RNA binding,GO:1990269~RNA polymerase II C-terminal domain phosphoserine binding,
A0A024R136	Rac GTPase activating protein 1(RACGAP1)	Homo sapiens	GO:0005096~GTPase activator activity,GO:0005515~protein binding,GO:0005547~phosphatidylinositol-3,4,5-trisphosphate binding,GO:0008017~microtubule binding,GO:0019901~protein kinase binding,GO:0043014~alpha-tubulin binding,GO:0043015~gamma-tubulin binding,GO:0046872~metal ion binding,GO:0048487~beta-tubulin binding,
B3KNU0	Rap1 GTPase-GDP dissociation stimulator 1(RAP1GDS1)	Homo sapiens	GO:0005096~GTPase activator activity,GO:0005515~protein binding,
J3KRY1	Rho GDP dissociation inhibitor alpha(ARHGDIA)	Homo sapiens	GO:0005094~Rho GDP-dissociation inhibitor activity,GO:0005096~GTPase activator activity,GO:0005504~fatty acid binding,GO:0005515~protein binding,
P85298	Rho GTPase activating protein 8(ARHGAP8)	Homo sapiens	GO:0005096~GTPase activator activity,GO:0005515~protein binding,
Q8IZE3	SCY1 like pseudokinase 3(SCYL3)	Homo sapiens	GO:0004672~protein kinase activity,GO:0005515~protein binding,GO:0005524~ATP binding,GO:0016301~kinase activity,
I1VE18	SEC22 homolog B, vesicle trafficking protein (gene/pseudogene)(SEC22B)	Homo sapiens	GO:0000149~SNARE binding,GO:0005484~SNAP receptor activity,GO:0005515~protein binding,GO:0019905~syntaxin binding,
Q53H47	SET domain and mariner transposase fusion gene(SETMAR)	Homo sapiens	GO:0000014~single-stranded DNA endodeoxyribonuclease activity,GO:0003690~double-stranded DNA binding,GO:0003697~single-stranded DNA binding,GO:0004519~endonuclease activity,GO:0005515~protein binding,GO:0008270~zinc ion binding,GO:0018024~histone-lysine N-methyltransferase activity,GO:0042800~histone methyltransferase activity (H3-K4 specific),GO:0042803~protein homodimerization activity,GO:00435…
Q7Z6B7	SLIT-ROBO Rho GTPase activating protein 1(SRGAP1)	Homo sapiens	GO:0005096~GTPase activator activity,GO:0005515~protein binding,GO:0048365~Rac GTPase binding,
Q15796	SMAD family member 2(SMAD2)	Homo sapiens	GO:0000978~RNA polymerase II core promoter proximal region sequence-specific DNA binding,GO:0001077~transcriptional activator activity, RNA polymerase II core promoter proximal region sequence-specific binding,GO:0003677~DNA binding,GO:0003682~chromatin binding,GO:0003690~double-stranded DNA binding,GO:0003700~transcription factor activity, sequence-specific DNA binding,GO:0005160~transforming gr…
Q9HCE7	SMAD specific E3 ubiquitin protein ligase 1(SMURF1)	Homo sapiens	GO:0004842~ubiquitin-protein transferase activity,GO:0005515~protein binding,GO:0005543~phospholipid binding,GO:0016874~ligase activity,GO:0048185~activin binding,GO:0061630~ubiquitin protein ligase activity,GO:0070411~I-SMAD binding,GO:0070412~R-SMAD binding,
Q6GMV2	SMYD family member 5(SMYD5)	Homo sapiens	GO:0008168~methyltransferase activity,GO:0046872~metal ion binding,
O95295	SNAP associated protein(SNAPIN)	Homo sapiens	GO:0000149~SNARE binding,GO:0005515~protein binding,
B1AHD1	SNU13 homolog, small nuclear ribonucleoprotein (U4/U6.U5)(SNU13)	Homo sapiens	GO:0003723~RNA binding,GO:0005515~protein binding,GO:0030515~snoRNA binding,GO:0030621~U4 snRNA binding,GO:0030622~U4atac snRNA binding,GO:0034511~U3 snoRNA binding,GO:0034512~box C/D snoRNA binding,GO:0044822~poly(A) RNA binding,GO:0051117~ATPase binding,
Q9Y5B9	SPT16 homolog, facilitates chromatin remodeling subunit(SUPT16H)	Homo sapiens	GO:0005515~protein binding,GO:0031491~nucleosome binding,GO:0042393~histone binding,GO:0044822~poly(A) RNA binding,
Q9UH65	SWAP switching B-cell complex 70kDa subunit(SWAP70)	Homo sapiens	GO:0003677~DNA binding,GO:0005509~calcium ion binding,GO:0005515~protein binding,GO:0005524~ATP binding,GO:0098641~cadherin binding involved in cell-cell adhesion,
O60264	SWI/SNF related, matrix associated, actin dependent regulator of chromatin, subfamily a, member 5(SMARCA5)	Homo sapiens	GO:0003677~DNA binding,GO:0004386~helicase activity,GO:0005515~protein binding,GO:0005524~ATP binding,GO:0016887~ATPase activity,GO:0031491~nucleosome binding,GO:0042393~histone binding,
Q9UHD2	TANK binding kinase 1(TBK1)	Homo sapiens	GO:0003676~nucleic acid binding,GO:0004672~protein kinase activity,GO:0004674~protein serine/threonine kinase activity,GO:0005515~protein binding,GO:0005524~ATP binding,GO:0051219~phosphoprotein binding,
Q92804	TATA-box binding protein associated factor 15(TAF15)	Homo sapiens	GO:0000166~nucleotide binding,GO:0003676~nucleic acid binding,GO:0003677~DNA binding,GO:0005515~protein binding,GO:0008270~zinc ion binding,GO:0044822~poly(A) RNA binding,
O43422	THAP domain containing 12(THAP12)	Homo sapiens	GO:0000981~RNA polymerase II transcription factor activity, sequence-specific DNA binding,GO:0003676~nucleic acid binding,GO:0003677~DNA binding,GO:0005515~protein binding,GO:0046872~metal ion binding,GO:0046983~protein dimerization activity,
Q8NI27	THO complex 2(THOC2)	Homo sapiens	GO:0003729~mRNA binding,GO:0005515~protein binding,
I3L0A0	TMEM189-UBE2V1 readthrough(TMEM189-UBE2V1)	Homo sapiens	GO:0031625~ubiquitin protein ligase binding,GO:0061630~ubiquitin protein ligase activity,
A0A024R6N1	TNF receptor associated factor 3(TRAF3)	Homo sapiens	GO:0004842~ubiquitin-protein transferase activity,GO:0004871~signal transducer activity,GO:0005164~tumor necrosis factor receptor binding,GO:0005515~protein binding,GO:0008270~zinc ion binding,GO:0016874~ligase activity,GO:0019901~protein kinase binding,GO:0019903~protein phosphatase binding,GO:0031625~ubiquitin protein ligase binding,GO:0031996~thioesterase binding,
O14545	TRAF-type zinc finger domain containing 1(TRAFD1)	Homo sapiens	GO:0005515~protein binding,GO:0046872~metal ion binding,
A0A024R598	UBX domain protein 1(UBXN1)	Homo sapiens	GO:0005515~protein binding,GO:0031593~polyubiquitin binding,GO:0031625~ubiquitin protein ligase binding,GO:0036435~K48-linked polyubiquitin binding,GO:0043130~ubiquitin binding,GO:0051117~ATPase binding,GO:0071796~K6-linked polyubiquitin binding,
H0Y8P4	UTP15, small subunit processome component(UTP15)	Homo sapiens	GO:0005515~protein binding,GO:0044822~poly(A) RNA binding,
Q92558	WAS protein family member 1(WASF1)	Homo sapiens	GO:0003779~actin binding,GO:0005515~protein binding,GO:0032403~protein complex binding,GO:0048365~Rac GTPase binding,
Q8IWB7	WD repeat and FYVE domain containing 1(WDFY1)	Homo sapiens	GO:0005515~protein binding,GO:0005545~1-phosphatidylinositol binding,GO:0008270~zinc ion binding,GO:0046872~metal ion binding,
Q9BZH6	WD repeat domain 11(WDR11)	Homo sapiens	GO:0005515~protein binding,
A0A088AWN2	WD repeat domain 20(WDR20)	Homo sapiens	GO:0005515~protein binding,
Q8NI36	WD repeat domain 36(WDR36)	Homo sapiens	GO:0044822~poly(A) RNA binding,
B1AJZ6	Wnt family member 4(WNT4)	Homo sapiens	GO:0003714~transcription corepressor activity,GO:0005109~frizzled binding,GO:0048018~receptor agonist activity,
P98170	X-linked inhibitor of apoptosis(XIAP)	Homo sapiens	GO:0004842~ubiquitin-protein transferase activity,GO:0005515~protein binding,GO:0008270~zinc ion binding,GO:0016874~ligase activity,GO:0042802~identical protein binding,GO:0043027~cysteine-type endopeptidase inhibitor activity involved in apoptotic process,GO:0061630~ubiquitin protein ligase activity,
Q59HH7	X-ray repair cross complementing 1(XRCC1)	Homo sapiens	GO:0003684~damaged DNA binding,GO:0003909~DNA ligase activity,GO:0005515~protein binding,GO:0019899~enzyme binding,
O43542	X-ray repair cross complementing 3(XRCC3)	Homo sapiens	GO:0000150~recombinase activity,GO:0000400~four-way junction DNA binding,GO:0003677~DNA binding,GO:0003690~double-stranded DNA binding,GO:0003697~single-stranded DNA binding,GO:0005515~protein binding,GO:0005524~ATP binding,GO:0008094~DNA-dependent ATPase activity,GO:0008821~crossover junction endodeoxyribonuclease activity,
P16989	Y-box binding protein 3(YBX3)	Homo sapiens	GO:0000977~RNA polymerase II regulatory region sequence-specific DNA binding,GO:0001227~transcriptional repressor activity, RNA polymerase II transcription regulatory region sequence-specific binding,GO:0003677~DNA binding,GO:0003690~double-stranded DNA binding,GO:0003697~single-stranded DNA binding,GO:0003700~transcription factor activity, sequence-specific DNA binding,GO:0003714~transcription c…
P49750	YLP motif containing 1(YLPM1)	Homo sapiens	GO:0005515~protein binding,GO:0044822~poly(A) RNA binding,
Q9H6S0	YTH domain containing 2(YTHDC2)	Homo sapiens	GO:0003676~nucleic acid binding,GO:0004004~ATP-dependent RNA helicase activity,GO:0005515~protein binding,GO:0005524~ATP binding,GO:0008186~RNA-dependent ATPase activity,GO:0044822~poly(A) RNA binding,GO:0070063~RNA polymerase binding,GO:1990247~N6-methyladenosine-containing RNA binding,
A2RRL9	Z-DNA binding protein 1(ZBP1)	Homo sapiens	GO:0003677~DNA binding,GO:0003692~left-handed Z-DNA binding,GO:0003723~RNA binding,GO:0003726~double-stranded RNA adenosine deaminase activity,GO:0005515~protein binding,
V9HW87	abhydrolase domain containing 14B(ABHD14B)	Homo sapiens	GO:0005515~protein binding,GO:0016787~hydrolase activity,
F8WAL6	abl interactor 2(ABI2)	Homo sapiens	GO:0003677~DNA binding,GO:0005515~protein binding,GO:0008093~cytoskeletal adaptor activity,GO:0017124~SH3 domain binding,GO:0019900~kinase binding,GO:0031625~ubiquitin protein ligase binding,GO:0032403~protein complex binding,GO:0048365~Rac GTPase binding,GO:0070064~proline-rich region binding,
Q13085	acetyl-CoA carboxylase alpha(ACACA)	Homo sapiens	GO:0003989~acetyl-CoA carboxylase activity,GO:0004075~biotin carboxylase activity,GO:0005515~protein binding,GO:0005524~ATP binding,GO:0016874~ligase activity,GO:0046872~metal ion binding,
Q92688	acidic nuclear phosphoprotein 32 family member B(ANP32B)	Homo sapiens	GO:0005515~protein binding,GO:0042393~histone binding,GO:0070063~RNA polymerase binding,
P21399	aconitase 1(ACO1)	Homo sapiens	GO:0003723~RNA binding,GO:0003994~aconitate hydratase activity,GO:0005515~protein binding,GO:0030350~iron-responsive element binding,GO:0046872~metal ion binding,GO:0051539~4 iron, 4 sulfur cluster binding,
K7EM38	actin gamma 1(ACTG1)	Homo sapiens	GO:0005200~structural constituent of cytoskeleton,GO:0005515~protein binding,GO:0005524~ATP binding,GO:0031625~ubiquitin protein ligase binding,GO:0042802~identical protein binding,
O96019	actin like 6A(ACTL6A)	Homo sapiens	GO:0000978~RNA polymerase II core promoter proximal region sequence-specific DNA binding,GO:0000980~RNA polymerase II distal enhancer sequence-specific DNA binding,GO:0003682~chromatin binding,GO:0003713~transcription coactivator activity,GO:0005515~protein binding,GO:0031492~nucleosomal DNA binding,
O15511	actin related protein 2/3 complex subunit 5(ARPC5)	Homo sapiens	GO:0005200~structural constituent of cytoskeleton,GO:0005515~protein binding,GO:0051015~actin filament binding,
P68032	actin, alpha, cardiac muscle 1(ACTC1)	Homo sapiens	GO:0005524~ATP binding,GO:0016887~ATPase activity,GO:0017022~myosin binding,
Q9NPJ3	acyl-CoA thioesterase 13(ACOT13)	Homo sapiens	GO:0047617~acyl-CoA hydrolase activity,
Q9BXS5	adaptor related protein complex 1 mu 1 subunit(AP1M1)	Homo sapiens	GO:0005515~protein binding,
A0A140VJE8	adaptor related protein complex 2 beta 1 subunit(AP2B1)	Homo sapiens	GO:0005048~signal sequence binding,GO:0005515~protein binding,GO:0008565~protein transporter activity,GO:0030276~clathrin binding,GO:0032403~protein complex binding,GO:0035615~clathrin adaptor activity,
Q96CW1	adaptor related protein complex 2 mu 1 subunit(AP2M1)	Homo sapiens	GO:0005048~signal sequence binding,GO:0005215~transporter activity,GO:0005515~protein binding,GO:0008289~lipid binding,GO:0035615~clathrin adaptor activity,GO:0044325~ion channel binding,GO:0050750~low-density lipoprotein particle receptor binding,
A0A024R098	adenosine monophosphate deaminase 2(AMPD2)	Homo sapiens	GO:0003876~AMP deaminase activity,GO:0005515~protein binding,GO:0046872~metal ion binding,
J3KPS3	aldolase, fructose-bisphosphate A(ALDOA)	Homo sapiens	GO:0003779~actin binding,GO:0004332~fructose-bisphosphate aldolase activity,GO:0005515~protein binding,GO:0008092~cytoskeletal protein binding,GO:0015631~tubulin binding,GO:0042802~identical protein binding,GO:0044822~poly(A) RNA binding,GO:0070061~fructose binding,GO:0098641~cadherin binding involved in cell-cell adhesion,
Q9UJX3	anaphase promoting complex subunit 7(ANAPC7)	Homo sapiens	GO:0019903~protein phosphatase binding,
Q8IWZ3	ankyrin repeat and KH domain containing 1(ANKHD1)	Homo sapiens	GO:0003723~RNA binding,GO:0005515~protein binding,GO:0044822~poly(A) RNA binding,
M4VP52	apolipoprotein B mRNA editing enzyme catalytic subunit 3C(APOBEC3C)	Homo sapiens	GO:0005515~protein binding,GO:0008270~zinc ion binding,GO:0016814~hydrolase activity, acting on carbon-nitrogen (but not peptide) bonds, in cyclic amidines,GO:0044822~poly(A) RNA binding,
Q9UKV3	apoptotic chromatin condensation inducer 1(ACIN1)	Homo sapiens	GO:0000166~nucleotide binding,GO:0003676~nucleic acid binding,GO:0005515~protein binding,GO:0016887~ATPase activity,GO:0019899~enzyme binding,GO:0044822~poly(A) RNA binding,
Q7Z2E3	aprataxin(APTX)	Homo sapiens	GO:0003677~DNA binding,GO:0003682~chromatin binding,GO:0003684~damaged DNA binding,GO:0003690~double-stranded DNA binding,GO:0003725~double-stranded RNA binding,GO:0005515~protein binding,GO:0008967~phosphoglycolate phosphatase activity,GO:0033699~DNA 5'-adenosine monophosphate hydrolase activity,GO:0046403~polynucleotide 3'-phosphatase activity,GO:0046872~metal ion binding,GO:0047485~protein N-t…
B2RAD8	argonaute 1, RISC catalytic component(AGO1)	Homo sapiens	GO:0000978~RNA polymerase II core promoter proximal region sequence-specific DNA binding,GO:0000993~RNA polymerase II core binding,GO:0001047~core promoter binding,GO:0003676~nucleic acid binding,GO:0003723~RNA binding,GO:0003725~double-stranded RNA binding,GO:0003727~single-stranded RNA binding,GO:0003743~translation initiation factor activity,GO:0004521~endoribonuclease activity,GO:0005515~prot…
Q9Y4X5	ariadne RBR E3 ubiquitin protein ligase 1(ARIH1)	Homo sapiens	GO:0004842~ubiquitin-protein transferase activity,GO:0005515~protein binding,GO:0008270~zinc ion binding,GO:0016874~ligase activity,GO:0019787~ubiquitin-like protein transferase activity,GO:0031624~ubiquitin conjugating enzyme binding,GO:0031625~ubiquitin protein ligase binding,GO:0046872~metal ion binding,GO:0061630~ubiquitin protein ligase activity,
Q8N5I2	arrestin domain containing 1(ARRDC1)	Homo sapiens	GO:0005515~protein binding,
B7SBB1	aryl hydrocarbon receptor interacting protein(AIP)	Homo sapiens	GO:0003712~transcription cofactor activity,GO:0003713~transcription coactivator activity,GO:0004871~signal transducer activity,GO:0005515~protein binding,GO:0008134~transcription factor binding,GO:0017162~aryl hydrocarbon receptor binding,GO:0036004~GAF domain binding,GO:0051082~unfolded protein binding,
Q12797	aspartate beta-hydroxylase(ASPH)	Homo sapiens	GO:0004597~peptide-aspartate beta-dioxygenase activity,GO:0005198~structural molecule activity,GO:0005509~calcium ion binding,GO:0005515~protein binding,GO:0008307~structural constituent of muscle,GO:0009055~electron carrier activity,GO:0044325~ion channel binding,
Q9UBB4	ataxin 10(ATXN10)	Homo sapiens	GO:0005515~protein binding,GO:0019899~enzyme binding,GO:0042802~identical protein binding,
Q99700	ataxin 2(ATXN2)	Homo sapiens	GO:0003723~RNA binding,GO:0005154~epidermal growth factor receptor binding,GO:0005515~protein binding,GO:0008022~protein C-terminus binding,GO:0044822~poly(A) RNA binding,
O14965	aurora kinase A(AURKA)	Homo sapiens	GO:0004672~protein kinase activity,GO:0004674~protein serine/threonine kinase activity,GO:0004712~protein serine/threonine/tyrosine kinase activity,GO:0005515~protein binding,GO:0005524~ATP binding,GO:0019901~protein kinase binding,GO:0031625~ubiquitin protein ligase binding,GO:0035174~histone serine kinase activity,
Q5U676	beta-1,3-glucuronyltransferase 3(B3GAT3)	Homo sapiens	GO:0005515~protein binding,GO:0015018~galactosylgalactosylxylosylprotein 3-beta-glucuronosyltransferase activity,GO:0015020~glucuronosyltransferase activity,GO:0046872~metal ion binding,GO:0072542~protein phosphatase activator activity,
A8K3R2	block of proliferation 1(BOP1)	Homo sapiens	GO:0005515~protein binding,GO:0043021~ribonucleoprotein complex binding,GO:0044822~poly(A) RNA binding,
A0A024RAV0	branched chain amino acid transaminase 1(BCAT1)	Homo sapiens	GO:0003824~catalytic activity,GO:0004084~branched-chain-amino-acid transaminase activity,GO:0030170~pyridoxal phosphate binding,GO:0042802~identical protein binding,GO:0052654~L-leucine transaminase activity,GO:0052655~L-valine transaminase activity,GO:0052656~L-isoleucine transaminase activity,
Q15059	bromodomain containing 3(BRD3)	Homo sapiens	GO:0003682~chromatin binding,GO:0005515~protein binding,GO:0070577~lysine-acetylated histone binding,
Q13895	bystin like(BYSL)	Homo sapiens	GO:0005515~protein binding,GO:0044822~poly(A) RNA binding,
E9PBG7	calcium/calmodulin dependent protein kinase II delta(CAMK2D)	Homo sapiens	GO:0004674~protein serine/threonine kinase activity,GO:0004683~calmodulin-dependent protein kinase activity,GO:0005088~Ras guanyl-nucleotide exchange factor activity,GO:0005515~protein binding,GO:0005516~calmodulin binding,GO:0005524~ATP binding,GO:0019871~sodium channel inhibitor activity,GO:0031432~titin binding,GO:0042803~protein homodimerization activity,GO:0044325~ion channel binding,GO:0050…
A0A0A0MT11	calcium/calmodulin dependent protein kinase II gamma(CAMK2G)	Homo sapiens	GO:0004674~protein serine/threonine kinase activity,GO:0004683~calmodulin-dependent protein kinase activity,GO:0004723~calcium-dependent protein serine/threonine phosphatase activity,GO:0005088~Ras guanyl-nucleotide exchange factor activity,GO:0005515~protein binding,GO:0005516~calmodulin binding,GO:0005524~ATP binding,GO:0042803~protein homodimerization activity,
[truncated: 293 more rows]

## Sheet: KEGG_mapping
ID	Gene Name	Species	KEGG_PATHWAY
[truncated: 249 more rows]
