# Supplementary material for: ANXA6 suppresses the tumorigenesis of cervical cancer through autophagy induction
Source: Clin Transl Med. 2020 Oct 19;10(6):e208. doi: 10.1002/ctm2.208 (PMC7571625; doi:10.1002/ctm2.208)
Supplement: Supplementary file 3 — Supporting information [file CTM2-10-e208-s003.xlsx]

## Sheet: Protein
Checked	Protein FDR Confidence	Master	Accession	Description	Exp. q-value	Sum PEP Score	Coverage	# Peptides	# PSMs	# Unique Peptides	# Protein Groups	# AAs	MW [kDa]	calc. pI	Found in Sample: [S147] F147: Sample	Score Mascot	# Peptides Mascot
FALSE	High	Master Protein	Q3B7A7	Trifunctional purine biosynthetic protein adenosine-3 OS=Homo sapiens GN=GART PE=2 SV=1	0	257.054	44.8515	36	42	36	1	1010	107.7	6.77	High	1033	36
FALSE	High	Master Protein	P11387	DNA topoisomerase 1 OS=Homo sapiens GN=TOP1 PE=1 SV=2	0	238.729	40.1307	33	56	33	1	765	90.7	9.31	High	1010	33
FALSE	High	Master Protein	P11413	Glucose-6-phosphate 1-dehydrogenase OS=Homo sapiens GN=G6PD PE=1 SV=4	0	197.456	60.9709	28	39	28	1	515	59.2	6.84	High	606	28
FALSE	High	Master Protein	J3KTA4	Probable ATP-dependent RNA helicase DDX5 OS=Homo sapiens GN=DDX5 PE=1 SV=1	0	191.101	43.4853	28	50	20	1	614	69	8.85	High	936	28
FALSE	High	Master Protein	F5H2F4	C-1-tetrahydrofolate synthase, cytoplasmic OS=Homo sapiens GN=MTHFD1 PE=1 SV=1	0	178.555	35.5882	31	35	31	1	1020	110.5	8.43	High	608	31
FALSE	High	Master Protein	F4ZW65	NF90b OS=Homo sapiens PE=2 SV=1	0	132.935	34.136	22	32	22	1	706	76.4	8.27	High	541	22
FALSE	High	Master Protein	P68032	Actin, alpha cardiac muscle 1 OS=Homo sapiens GN=ACTC1 PE=1 SV=1	0	125.248	35.0133	13	41	2	1	377	42	5.39	High	648	13
FALSE	High	Master Protein	B2R7T8	cDNA, FLJ93598, highly similar to Homo sapiens capping protein (actin filament) muscle Z-line, beta (CAPZB), mRNA OS=Homo sapiens PE=2 SV=1	0	124.08	61.7647	15	21	15	1	272	30.6	6	High	509	15
FALSE	High	Master Protein	A8K586	AP-3 complex subunit beta OS=Homo sapiens PE=2 SV=1	0	122.044	23.9488	24	28	9	1	1094	121.2	5.97	High	447	24
FALSE	High	Master Protein	O95819	Mitogen-activated protein kinase kinase kinase kinase 4 OS=Homo sapiens GN=MAP4K4 PE=1 SV=2	0	120.569	22.4374	24	26	23	1	1239	142	7.46	High	371	24
FALSE	High	Master Protein	K7EM38	Actin, cytoplasmic 2 (Fragment) OS=Homo sapiens GN=ACTG1 PE=1 SV=1	0	118.389	87.218	10	25	2	1	133	14.5	5.27	High	401	10
FALSE	High	Master Protein	B3KM34	cDNA FLJ10132 fis, clone HEMBA1003046, highly similar to Mitochondrial-processing peptidase subunit beta, mitochondrial (EC 3.4.24.64) OS=Homo sapiens PE=2 SV=1	0	117.551	32.9243	15	23	15	1	489	54.4	6.83	High	610	15
FALSE	High	Master Protein	O43390	Heterogeneous nuclear ribonucleoprotein R OS=Homo sapiens GN=HNRNPR PE=1 SV=1	0	113.699	33.9652	19	23	2	1	633	70.9	8.13	High	450	19
FALSE	High	Master Protein	B4DDB6	Heterogeneous nuclear ribonucleoprotein A3, isoform CRA_a OS=Homo sapiens GN=HNRPA3 PE=2 SV=1	0	112.456	34.8315	13	21	1	1	356	37	8.31	High	494	13
FALSE	High	Master Protein	Q53FR4	Vacuolar protein sorting 35 variant (Fragment) OS=Homo sapiens PE=2 SV=1	0	109.868	24.3719	17	21	17	1	796	91.6	5.49	High	408	17
FALSE	High	Master Protein	P49368	T-complex protein 1 subunit gamma OS=Homo sapiens GN=CCT3 PE=1 SV=4	0	108.521	35.2294	15	20	15	1	545	60.5	6.49	High	364	15
FALSE	High	Master Protein	Q9NVI7	ATPase family AAA domain-containing protein 3A OS=Homo sapiens GN=ATAD3A PE=1 SV=2	0	106.121	38.3281	22	26	9	1	634	71.3	8.98	High	453	22
FALSE	High	Master Protein	P53041	Serine/threonine-protein phosphatase 5 OS=Homo sapiens GN=PPP5C PE=1 SV=1	0	101.859	31.8637	14	19	14	1	499	56.8	6.28	High	425	14
FALSE	High	Master Protein	B4DX78	cDNA FLJ55484, highly similar to ATP-dependent RNA helicase DDX39 (EC 3.6.1.-) OS=Homo sapiens PE=2 SV=1	0	101.565	40	15	18	7	1	470	53.7	5.9	High	436	15
FALSE	High	Master Protein	B3KTN5	cDNA FLJ38538 fis, clone HCHON2001407, highly similar to LanC-like protein 2 OS=Homo sapiens PE=2 SV=1	0	99.003	39.1111	15	20	15	1	450	50.8	7.59	High	531	15
FALSE	High	Master Protein	Q71V07	Signal recognition particle subunit SRP72 OS=Homo sapiens PE=2 SV=1	0	98.02	28.465	18	21	18	1	671	74.6	9.19	High	407	18
FALSE	High	Master Protein	Q6MZS5	Putative uncharacterized protein DKFZp686A13234 (Fragment) OS=Homo sapiens GN=DKFZp686A13234 PE=2 SV=1	0	96.538	33.9315	18	21	1	1	613	68.3	8.91	High	372	18
FALSE	High	Master Protein	Q7L576	Cytoplasmic FMR1-interacting protein 1 OS=Homo sapiens GN=CYFIP1 PE=1 SV=1	0	94.028	12.8492	14	17	3	1	1253	145.1	6.9	High	349	14
FALSE	High	Master Protein	P49916	DNA ligase 3 OS=Homo sapiens GN=LIG3 PE=1 SV=2	0	88.912	16.7493	15	17	15	1	1009	112.8	9.01	High	458	15
FALSE	High	Master Protein	P36873	Serine/threonine-protein phosphatase PP1-gamma catalytic subunit OS=Homo sapiens GN=PPP1CC PE=1 SV=1	0	88.049	37.7709	11	14	2	1	323	37	6.54	High	348	11
FALSE	High	Master Protein	E9PGZ1	Caldesmon OS=Homo sapiens GN=CALD1 PE=1 SV=1	0	77.182	26.6791	16	21	15	1	536	61.7	6.11	High	257	16
FALSE	High	Master Protein	A0A024RDY0	RAN binding protein 5, isoform CRA_d OS=Homo sapiens GN=RANBP5 PE=4 SV=1	0	75.532	18.2315	15	15	15	1	1097	123.6	4.94	High	240	15
FALSE	High	Master Protein	A8K3A8	cDNA FLJ75085, highly similar to Homo sapiens glutaminyl-tRNA synthetase (QARS), mRNA OS=Homo sapiens PE=2 SV=1	0	75.441	23.2258	15	16	15	1	775	87.8	7.15	High	363	15
FALSE	High	Master Protein	Q9BUJ2	Heterogeneous nuclear ribonucleoprotein U-like protein 1 OS=Homo sapiens GN=HNRNPUL1 PE=1 SV=2	0	75.259	18.5748	15	19	14	1	856	95.7	6.92	High	248	15
FALSE	High	Master Protein	P04259	Keratin, type II cytoskeletal 6B OS=Homo sapiens GN=KRT6B PE=1 SV=5	0	73.092	21.4539	15	20	3	1	564	60	8	High	433	15
FALSE	High	Master Protein	B4E0B2	cDNA FLJ51426, highly similar to Adapter-related protein complex 3 beta-1 subunit OS=Homo sapiens PE=2 SV=1	0	72.327	30.2655	16	18	1	1	565	63.7	8.28	High	262	16
FALSE	High	Master Protein	E9PBG7	Calcium/calmodulin-dependent protein kinase type II subunit delta OS=Homo sapiens GN=CAMK2D PE=1 SV=1	0	70.913	28.9062	13	16	12	1	512	57.7	7.27	High	339	13
FALSE	High	Master Protein	Q59EJ5	Glutathione S-transferase (Fragment) OS=Homo sapiens PE=2 SV=1	0	67.174	41.9913	10	13	9	1	231	27.2	6.02	High	321	10
FALSE	High	Master Protein	B4DF93	cDNA FLJ60465, highly similar to Homo sapiens mitochondrial GTPase 1 homolog (MTG1), mRNA OS=Homo sapiens PE=2 SV=1	0	64.254	42.4028	9	10	9	1	283	31.6	8.91	High	246	9
FALSE	High	Master Protein	B4E106	cDNA FLJ53399, highly similar to Monocarboxylate transporter 1 OS=Homo sapiens PE=2 SV=1	0	63.136	13.125	7	9	7	1	480	51.8	8.75	High	175	7
FALSE	High	Master Protein	A0A0A0MRM8	Unconventional myosin-VI OS=Homo sapiens GN=MYO6 PE=1 SV=1	0	63.024	12.2905	14	14	14	1	1253	144.9	8.56	High	261	14
FALSE	High	Master Protein	E5KTA5	Uracil-DNA glycosylase OS=Homo sapiens GN=UNG PE=3 SV=1	0	61.715	26.8371	6	8	6	1	313	34.6	9.32	High	238	6
FALSE	High	Master Protein	Q5T9A4	ATPase family AAA domain-containing protein 3B OS=Homo sapiens GN=ATAD3B PE=1 SV=1	0	60.495	26.5432	16	17	3	1	648	72.5	9.2	High	203	16
FALSE	High	Master Protein	B7Z9C0	cDNA FLJ52405, highly similar to Myosin Ic OS=Homo sapiens PE=2 SV=1	0	60.357	17.0186	11	13	1	1	805	92.3	8.87	High	189	11
FALSE	High	Master Protein	X2L7S8	MHC class I antigen (Fragment) OS=Homo sapiens GN=HLA-A PE=3 SV=1	0	58.44	39.9267	8	9	3	1	273	31.8	6.6	High	233	8
FALSE	High	Master Protein	O15269	Serine palmitoyltransferase 1 OS=Homo sapiens GN=SPTLC1 PE=1 SV=1	0	58.107	30.0211	10	11	10	1	473	52.7	6.01	High	149	10
FALSE	High	Master Protein	A3R0T7	Liver histone H1e OS=Homo sapiens PE=2 SV=1	0	57.992	24.6575	8	13	1	1	219	21.9	11.03	High	341	8
FALSE	High	Master Protein	B2RDI5	cDNA, FLJ96627, highly similar to Homo sapiens calpain 1, (mu/I) large subunit (CAPN1), mRNA OS=Homo sapiens PE=2 SV=1	0	55.224	18.4874	11	11	11	1	714	81.8	5.54	High	190	11
FALSE	High	Master Protein	P08134	Rho-related GTP-binding protein RhoC OS=Homo sapiens GN=RHOC PE=1 SV=1	0	54.262	37.3057	7	11	2	1	193	22	6.58	High	222	7
FALSE	High	Master Protein	P51570	Galactokinase OS=Homo sapiens GN=GALK1 PE=1 SV=1	0	53.839	33.1633	11	11	11	1	392	42.2	6.46	High	167	11
FALSE	High	Master Protein	B4DLJ3	cDNA FLJ51495, highly similar to ADP-ribosylation factor 5 OS=Homo sapiens PE=2 SV=1	0	53.709	34.0611	6	11	1	1	229	25.4	7.66	High	325	6
FALSE	High	Master Protein	Q16576	Histone-binding protein RBBP7 OS=Homo sapiens GN=RBBP7 PE=1 SV=1	0	53.643	25.4118	9	11	5	1	425	47.8	5.05	High	239	9
FALSE	High	Master Protein	A0A140VK41	Testicular secretory protein Li 41 OS=Homo sapiens PE=2 SV=1	0	52.966	26.4798	8	9	1	1	321	35	6.46	High	266	8
FALSE	High	Master Protein	V9HW29	Kinesin-like protein OS=Homo sapiens GN=HEL-S-61 PE=2 SV=1	0	51.484	14.4341	11	11	11	1	963	109.6	6.51	High	294	11
FALSE	High	Master Protein	P16989	Y-box-binding protein 3 OS=Homo sapiens GN=YBX3 PE=1 SV=4	0	50.432	22.5806	6	8	2	1	372	40.1	9.77	High	198	6
FALSE	High	Master Protein	Q29945	MHC class I HLA-A cell surface antigen (Fragment) OS=Homo sapiens PE=2 SV=1	0	49.234	36.9919	6	7	1	1	246	27.6	7.05	High	164	6
FALSE	High	Master Protein	Q9H3K6	BolA-like protein 2 OS=Homo sapiens GN=BOLA2 PE=1 SV=1	0	48.777	87.2093	7	10	7	1	86	10.1	6.52	High	252	7
FALSE	High	Master Protein	E7EX29	14-3-3 protein zeta/delta (Fragment) OS=Homo sapiens GN=YWHAZ PE=1 SV=1	0	46.62	34.9593	10	15	5	1	246	28	4.92	High	306	10
FALSE	High	Master Protein	K7EPH2	Phenylalanine--tRNA ligase alpha subunit (Fragment) OS=Homo sapiens GN=FARSA PE=1 SV=8	0	46.57	35.4497	10	10	1	1	378	43	7.46	High	100	10
FALSE	High	Master Protein	P62750	60S ribosomal protein L23a OS=Homo sapiens GN=RPL23A PE=1 SV=1	0	46.232	48.7179	11	13	11	1	156	17.7	10.45	High	204	11
FALSE	High	Master Protein	O60678	Protein arginine N-methyltransferase 3 OS=Homo sapiens GN=PRMT3 PE=1 SV=3	0	45.522	19.0207	9	10	9	1	531	59.8	5.35	High	185	9
FALSE	High	Master Protein	P11388	DNA topoisomerase 2-alpha OS=Homo sapiens GN=TOP2A PE=1 SV=3	0	44.997	6.9889	10	10	7	1	1531	174.3	8.72	High	109	10
FALSE	High	Master Protein	Q59EP1	Annexin (Fragment) OS=Homo sapiens PE=2 SV=1	0	42.995	17.6471	8	8	8	1	510	54.9	7.27	High	182	8
FALSE	High	Master Protein	B5BU32	Thymidine kinase OS=Homo sapiens GN=TK1 PE=2 SV=1	0	42.789	31.6239	8	9	8	1	234	25.4	8.63	High	193	8
FALSE	High	Master Protein	Q92804	TATA-binding protein-associated factor 2N OS=Homo sapiens GN=TAF15 PE=1 SV=1	0	42.417	22.8041	7	8	4	1	592	61.8	8.02	High	186	7
FALSE	High	Master Protein	Q9C035	Tripartite motif-containing protein 5 OS=Homo sapiens GN=TRIM5 PE=1 SV=1	0	42.156	20.8925	8	8	8	1	493	56.3	6.05	High	251	8
FALSE	High	Master Protein	Q71UA4	Adenylosuccinate lyase OS=Homo sapiens PE=3 SV=1	0	42.126	20.2479	7	8	7	1	484	54.8	7.11	High	239	7
FALSE	High	Master Protein	Q53H96	Pyrroline-5-carboxylate reductase 3 OS=Homo sapiens GN=PYCRL PE=1 SV=3	0	41.687	24.4526	6	8	6	1	274	28.6	7.72	High	252	6
FALSE	High	Master Protein	A0A0A0MT11	Calcium/calmodulin-dependent protein kinase type II subunit gamma OS=Homo sapiens GN=CAMK2G PE=1 SV=1	0	41.431	18.4588	9	11	8	1	558	62.6	7.83	High	182	9
FALSE	High	Master Protein	A0A024R598	Uncharacterized protein OS=Homo sapiens GN=LOC51035 PE=4 SV=1	0	40.733	30.6397	7	8	7	1	297	33.3	5.25	High	202	7
FALSE	High	Master Protein	Q05DJ2	Purine nucleoside phosphorylase OS=Homo sapiens GN=MTAP PE=2 SV=1	0	39.608	37.1901	7	9	1	1	242	26.8	6.84	High	172	7
FALSE	High	Master Protein	Q9NVX2	Notchless protein homolog 1 OS=Homo sapiens GN=NLE1 PE=1 SV=4	0	39.358	16.701	8	9	8	1	485	53.3	7.34	High	133	8
FALSE	High	Master Protein	Q8NFH9	MLL/SEPTIN6 fusion protein (Fragment) OS=Homo sapiens PE=2 SV=1	0	39.316	16.9946	10	13	4	1	559	63.1	8.02	High	161	10
FALSE	High	Master Protein	Q16539	Mitogen-activated protein kinase 14 OS=Homo sapiens GN=MAPK14 PE=1 SV=3	0	39.281	23.8889	7	8	6	1	360	41.3	5.78	High	194	7
FALSE	High	Master Protein	P17480	Nucleolar transcription factor 1 OS=Homo sapiens GN=UBTF PE=1 SV=1	0	39.049	9.94764	7	8	7	1	764	89.4	5.81	High	104	7
FALSE	High	Master Protein	O60264	SWI/SNF-related matrix-associated actin-dependent regulator of chromatin subfamily A member 5 OS=Homo sapiens GN=SMARCA5 PE=1 SV=1	0	38.96	9.12548	10	10	10	1	1052	121.8	8.09	High	187	10
FALSE	High	Master Protein	Q15418	Ribosomal protein S6 kinase alpha-1 OS=Homo sapiens GN=RPS6KA1 PE=1 SV=2	0	38.939	9.38776	6	8	1	1	735	82.7	7.83	High	132	6
FALSE	High	Master Protein	Q59HH7	X-ray repair cross complementing protein 1 variant (Fragment) OS=Homo sapiens PE=2 SV=1	0	37.97	12.6739	7	7	7	1	647	71	6.04	High	155	7
FALSE	High	Master Protein	A0A024RB32	Prostaglandin E synthase 3 (Cytosolic), isoform CRA_a OS=Homo sapiens GN=PTGES3 PE=4 SV=1	0	36.549	23.125	3	5	3	1	160	18.7	4.54	High	118	3
FALSE	High	Master Protein	Q5IRN2	DAZAP1/MEF2D fusion protein OS=Homo sapiens GN=DAZAP1/MEF2D fusion PE=2 SV=1	0	36.293	12.5551	4	6	4	1	454	48.9	8.78	High	241	4
FALSE	High	Master Protein	O95394	Phosphoacetylglucosamine mutase OS=Homo sapiens GN=PGM3 PE=1 SV=1	0	33.773	12.9151	6	7	6	1	542	59.8	6.25	High	272	6
FALSE	High	Master Protein	B7SBB1	Peptidylprolyl isomerase OS=Homo sapiens GN=AIP PE=4 SV=1	0	33.217	21.8845	6	6	6	1	329	37.5	6.54	High	117	6
FALSE	High	Master Protein	A0A024QZ26	Histone deacetylase 6, isoform CRA_c OS=Homo sapiens GN=HDAC6 PE=4 SV=1	0	32.546	5.02058	6	7	6	1	1215	131.3	5.3	High	186	6
FALSE	High	Master Protein	Q8WUD1	Ras-related protein Rab-2B OS=Homo sapiens GN=RAB2B PE=1 SV=1	0	32.097	28.7037	5	5	1	1	216	24.2	7.83	High	165	5
FALSE	High	Master Protein	A0A024RCX4	Mitochondrial carrier homolog 1 (C. elegans), isoform CRA_c OS=Homo sapiens GN=MTCH1 PE=3 SV=1	0	31.406	18.509	7	7	7	1	389	41.5	9.32	High	151	7
FALSE	High	Master Protein	B2R5B3	Histone H2A OS=Homo sapiens PE=2 SV=1	0	31.095	37.6923	5	10	3	1	130	14.1	11.06	High	188	5
FALSE	High	Master Protein	Q96T60	Bifunctional polynucleotide phosphatase/kinase OS=Homo sapiens GN=PNKP PE=1 SV=1	0	31.001	15.3551	7	7	7	1	521	57	8.46	High	141	7
FALSE	High	Master Protein	Q96CW1	AP-2 complex subunit mu OS=Homo sapiens GN=AP2M1 PE=1 SV=2	0	30.467	19.7701	8	8	8	1	435	49.6	9.54	High	73	8
FALSE	High	Master Protein	Q53EZ1	Casein kinase 1 epsilon variant (Fragment) OS=Homo sapiens PE=2 SV=1	0	30.281	17.5481	7	8	2	1	416	47.2	9.63	High	150	7
FALSE	High	Master Protein	P35251	Replication factor C subunit 1 OS=Homo sapiens GN=RFC1 PE=1 SV=4	0	29.776	5.22648	5	5	5	1	1148	128.2	9.36	High	208	5
FALSE	High	Master Protein	A0A140VJE8	AP complex subunit beta OS=Homo sapiens GN=AP2B1 PE=2 SV=1	0	29.582	5.78339	5	6	5	1	951	105.6	5.34	High	105	5
FALSE	High	Master Protein	F6R6M7	Spliceosome RNA helicase DDX39B (Fragment) OS=Homo sapiens GN=DDX39B PE=1 SV=1	0	28.247	38.0711	5	5	1	1	197	21.9	5.1	High	98	5
FALSE	High	Master Protein	P25786	Proteasome subunit alpha type-1 OS=Homo sapiens GN=PSMA1 PE=1 SV=1	0	26.617	21.673	5	6	5	1	263	29.5	6.61	High	134	5
FALSE	High	Master Protein	Q92930	Ras-related protein Rab-8B OS=Homo sapiens GN=RAB8B PE=1 SV=2	0	26.517	23.6715	5	7	1	1	207	23.6	9.07	High	198	5
FALSE	High	Master Protein	Q9NQ29	Putative RNA-binding protein Luc7-like 1 OS=Homo sapiens GN=LUC7L PE=1 SV=1	0	26.447	12.3989	4	6	1	1	371	43.7	9.92	High	114	4
FALSE	High	Master Protein	A1L4K2	Mitogen-activated protein kinase OS=Homo sapiens GN=MAPK8 PE=2 SV=1	0	25.705	13.8173	6	8	1	1	427	48.1	6.74	High	50	6
FALSE	High	Master Protein	C9J6P4	Zinc finger CCCH-type antiviral protein 1 OS=Homo sapiens GN=ZC3HAV1 PE=1 SV=1	0	25.549	5.76172	5	6	5	1	1024	114	8.56	High	125	5
FALSE	High	Master Protein	O14965	Aurora kinase A OS=Homo sapiens GN=AURKA PE=1 SV=2	0	24.947	13.1514	5	6	5	1	403	45.8	9.39	High	156	5
FALSE	High	Master Protein	D6R956	Ubiquitin carboxyl-terminal hydrolase OS=Homo sapiens GN=UCHL1 PE=1 SV=1	0	24.764	23.2365	4	4	4	1	241	26.8	5.81	High	125	4
FALSE	High	Master Protein	Q5CZH6	V-type proton ATPase subunit a OS=Homo sapiens GN=DKFZp686N0561 PE=2 SV=1	0	23.941	8.71122	6	6	5	1	838	96.5	6.64	High	70	6
FALSE	High	Master Protein	Q16795	NADH dehydrogenase [ubiquinone] 1 alpha subcomplex subunit 9, mitochondrial OS=Homo sapiens GN=NDUFA9 PE=1 SV=2	0	23.895	14.3236	5	5	5	1	377	42.5	9.8	High	102	5
FALSE	High	Master Protein	Q86V81	THO complex subunit 4 OS=Homo sapiens GN=ALYREF PE=1 SV=3	0	23.725	19.0661	4	4	4	1	257	26.9	11.15	High	137	4
FALSE	High	Master Protein	P24390	ER lumen protein-retaining receptor 1 OS=Homo sapiens GN=KDELR1 PE=1 SV=1	0	23.412	17.9245	3	3	3	1	212	24.5	8.62	High	145	3
FALSE	High	Master Protein	V6A6E5	MHC class I antigen OS=Homo sapiens GN=HLA-C PE=3 SV=1	0	23.183	13.388	3	3	2	1	366	40.9	6.3	High	93	3
FALSE	High	Master Protein	Q9BZH6	WD repeat-containing protein 11 OS=Homo sapiens GN=WDR11 PE=1 SV=1	0	22.164	5.14706	5	5	5	1	1224	136.6	6.92	High	92	5
FALSE	High	Master Protein	A8K9U0	cDNA FLJ78260, highly similar to Homo sapiens RNA binding motif protein 4, mRNA OS=Homo sapiens PE=2 SV=1	0	21.949	13.4615	5	5	5	1	364	40.3	7.08	High	159	5
FALSE	High	Master Protein	M4VP52	Apolipoprotein B editing enzyme catalytic polypeptide-like 3C OS=Homo sapiens GN=APOBEC3C PE=2 SV=1	0	21.896	10	2	4	2	1	190	22.8	7.88	High	133	2
FALSE	High	Master Protein	P61981	14-3-3 protein gamma OS=Homo sapiens GN=YWHAG PE=1 SV=2	0	21.554	25.1012	7	9	2	1	247	28.3	4.89	High	159	7
FALSE	High	Master Protein	Q9BXS5	AP-1 complex subunit mu-1 OS=Homo sapiens GN=AP1M1 PE=1 SV=3	0	21.477	15.8392	6	6	6	1	423	48.6	7.3	High	52	6
FALSE	High	Master Protein	P52294	Importin subunit alpha-5 OS=Homo sapiens GN=KPNA1 PE=1 SV=3	0	21.403	8.36431	4	4	4	1	538	60.2	5.01	High	137	4
FALSE	High	Master Protein	Q9Y5B9	FACT complex subunit SPT16 OS=Homo sapiens GN=SUPT16H PE=1 SV=1	0	21.196	4.77555	4	4	4	1	1047	119.8	5.66	High	135	4
FALSE	High	Master Protein	Q15796	Mothers against decapentaplegic homolog 2 OS=Homo sapiens GN=SMAD2 PE=1 SV=1	0	20.853	10.0642	4	4	2	1	467	52.3	6.58	High	84	4
FALSE	High	Master Protein	Q09028	Histone-binding protein RBBP4 OS=Homo sapiens GN=RBBP4 PE=1 SV=3	0	20.571	12.4706	5	5	1	1	425	47.6	4.89	High	155	5
FALSE	High	Master Protein	B3KQ33	cDNA FLJ32715 fis, clone TESTI2000784, highly similar to Importin-4 OS=Homo sapiens PE=2 SV=1	0	20.276	5.55042	5	5	5	1	1081	118.7	4.96	High	80	5
FALSE	High	Master Protein	B8XPJ8	Membrane bound catechol-O-methyltransferase OS=Homo sapiens GN=COMT PE=2 SV=1	0	20.082	13.6531	2	3	2	1	271	30	5.6	High	86	2
FALSE	High	Master Protein	Q96PE3	Type I inositol 3,4-bisphosphate 4-phosphatase OS=Homo sapiens GN=INPP4A PE=1 SV=1	0	19.987	3.88946	3	3	3	1	977	109.9	6.96	High	98	3
FALSE	High	Master Protein	F8WAL6	Abl interactor 2 OS=Homo sapiens GN=ABI2 PE=1 SV=2	0	19.582	9.94152	4	4	3	1	513	55.6	6.02	High	76	4
FALSE	High	Master Protein	P25789	Proteasome subunit alpha type-4 OS=Homo sapiens GN=PSMA4 PE=1 SV=1	0	19.327	19.9234	5	5	5	1	261	29.5	7.72	High	86	5
FALSE	High	Master Protein	Q9UJY4	ADP-ribosylation factor-binding protein GGA2 OS=Homo sapiens GN=GGA2 PE=1 SV=3	0	17.585	4.89396	2	2	2	1	613	67.1	6.55	High	94	2
FALSE	High	Master Protein	B7Z8F4	cDNA FLJ56523, highly similar to ATP-dependent RNA helicase DHX8 (EC 3.6.1.-) OS=Homo sapiens PE=2 SV=1	0	17.439	4.48772	5	6	3	1	1181	133.9	7.88	High	80	5
FALSE	High	Master Protein	A8K5J7	cDNA FLJ77290, highly similar to Homo sapiens BCL2-associated athanogene 5 (BAG5), mRNA OS=Homo sapiens PE=2 SV=1	0	17.379	9.39597	3	3	3	1	447	51.2	5.99	High	31	3
FALSE	High	Master Protein	Q59GM9	Alpha-1,4 glucan phosphorylase (Fragment) OS=Homo sapiens PE=2 SV=1	0	17.304	6.12717	6	6	6	1	865	98.8	6.96	High	79	6
FALSE	High	Master Protein	O75367	Core histone macro-H2A.1 OS=Homo sapiens GN=H2AFY PE=1 SV=4	0	17.184	9.94624	2	2	2	1	372	39.6	9.79	High	59	2
FALSE	High	Master Protein	B2RCZ4	Protein kinase C OS=Homo sapiens PE=1 SV=1	0	16.937	10.5622	4	4	1	1	587	67.2	5.9	High	97	4
FALSE	High	Master Protein	Q03252	Lamin-B2 OS=Homo sapiens GN=LMNB2 PE=1 SV=4	0	16.756	7.25806	5	5	1	1	620	69.9	5.59	High	142	5
FALSE	High	Master Protein	Q02880	DNA topoisomerase 2-beta OS=Homo sapiens GN=TOP2B PE=1 SV=3	0	16.545	3.01353	5	5	2	1	1626	183.2	8	High	42	5
FALSE	High	Master Protein	Q969Q0	60S ribosomal protein L36a-like OS=Homo sapiens GN=RPL36AL PE=1 SV=3	0	16.141	31.1321	4	4	1	1	106	12.5	10.65	High	46	4
FALSE	High	Master Protein	Q9HCE1	Putative helicase MOV-10 OS=Homo sapiens GN=MOV10 PE=1 SV=2	0	16.057	5.68295	5	5	5	1	1003	113.6	8.82	High	23	5
FALSE	High	Master Protein	B3KW79	Carboxypeptidase OS=Homo sapiens PE=2 SV=1	0	15.961	10.084	4	4	4	1	476	54.1	5.6	High	58	4
FALSE	High	Master Protein	D3DS77	KIAA0323, isoform CRA_a OS=Homo sapiens GN=KIAA0323 PE=4 SV=1	0	15.871	5.00695	3	3	3	1	719	78.6	6.73	High	104	3
FALSE	High	Master Protein	B2RD36	cDNA, FLJ96437 OS=Homo sapiens PE=2 SV=1	0	15.859	23.2653	6	6	6	1	245	28	6.79	High	65	6
FALSE	High	Master Protein	Q53GG0	Epithelial protein lost in neoplasm beta variant (Fragment) OS=Homo sapiens PE=2 SV=1	0	15.491	5.13834	4	4	4	1	759	85.2	6.84	High	112	4
FALSE	High	Master Protein	A0A0A0MSZ4	NADPH:adrenodoxin oxidoreductase, mitochondrial OS=Homo sapiens GN=FDXR PE=1 SV=1	0	15.374	7.27969	3	3	3	1	522	57.3	9.11	High	108	3
FALSE	High	Master Protein	B4DH02	cDNA FLJ50510, highly similar to Heat shock 70 kDa protein 4 OS=Homo sapiens PE=2 SV=1	0	15.152	5.2381	4	4	2	1	840	94.3	5.19	High	67	4
FALSE	High	Master Protein	Q53GL6	RNA binding protein (Autoantigenic, hnRNP-associated with lethal yellow) long isoform variant (Fragment) OS=Homo sapiens GN=RALY PE=1 SV=1	0	14.636	10.7492	2	3	2	1	307	32.5	9.17	High	33	2
FALSE	High	Master Protein	A0A024RDF6	Heterogeneous nuclear ribonucleoprotein D-like, isoform CRA_a OS=Homo sapiens GN=HNRPDL PE=4 SV=1	0	14.545	9.7619	4	4	2	1	420	46.4	9.57	High	68	4
FALSE	High	Master Protein	A0A024RE04	Uncharacterized protein OS=Homo sapiens GN=RP11-98F14.6 PE=4 SV=1	0	14.317	7.94702	3	3	3	1	453	52.1	8.47	High	63	3
FALSE	High	Master Protein	D3YPT7	Cytochrome c oxidase subunit 2 OS=Homo sapiens GN=COX2 PE=3 SV=1	0	14.229	19.3833	4	5	4	1	227	25.5	4.82	High	83	4
FALSE	High	Master Protein	A0A0G2JPP5	Protein scribble homolog OS=Homo sapiens GN=SCRIB PE=1 SV=1	0	13.858	1.38973	2	3	2	1	1655	177.6	5.1	High	91	2
FALSE	High	Master Protein	Q53HS1	Achalasia, adrenocortical insufficiency, alacrimia (Allgrove, triple-A) variant (Fragment) OS=Homo sapiens PE=2 SV=1	0	13.8	6.22711	3	3	3	1	546	59.5	7.5	High	69	3
FALSE	High	Master Protein	I1E4Y6	PERQ amino acid-rich with GYF domain-containing protein 2 OS=Homo sapiens GN=GIGYF2 PE=1 SV=1	0	13.667	3.17941	4	4	3	1	1321	152.4	5.6	High	77	4
FALSE	High	Master Protein	Q96II5	ARAF protein OS=Homo sapiens GN=ARAF PE=1 SV=1	0	13.613	6.73235	4	4	4	1	609	67.9	9.09	High	43	4
FALSE	High	Master Protein	A0A024RDE8	PDZ and LIM domain 5, isoform CRA_c OS=Homo sapiens GN=PDLIM5 PE=4 SV=1	0	13.554	5.53691	3	3	3	1	596	63.9	8.21	High	80	3
FALSE	High	Master Protein	Q53GF0	Cytidine 5'-monophosphate N-acetylneuraminic acid synthetase variant (Fragment) OS=Homo sapiens PE=2 SV=1	0	13.533	7.60369	3	3	3	1	434	48.3	7.93	High	66	3
FALSE	High	Master Protein	Q96BN8	Ubiquitin thioesterase otulin OS=Homo sapiens GN=OTULIN PE=1 SV=3	0	13.006	9.94318	4	4	4	1	352	40.2	5.47	High	57	4
FALSE	High	Master Protein	J3KRY1	Rho GDP-dissociation inhibitor 1 (Fragment) OS=Homo sapiens GN=ARHGDIA PE=1 SV=1	0	12.944	9.63855	2	4	2	1	249	27.1	7.71	High	40	2
FALSE	High	Master Protein	P62273	40S ribosomal protein S29 OS=Homo sapiens GN=RPS29 PE=1 SV=2	0	12.936	32.1429	2	3	2	1	56	6.7	10.13	High	69	2
FALSE	High	Master Protein	Q04837	Single-stranded DNA-binding protein, mitochondrial OS=Homo sapiens GN=SSBP1 PE=1 SV=1	0	12.88	28.3784	3	3	3	1	148	17.2	9.6	High	50	3
FALSE	High	Master Protein	Q13595	Transformer-2 protein homolog alpha OS=Homo sapiens GN=TRA2A PE=1 SV=1	0	12.828	11.7021	3	3	3	1	282	32.7	11.27	High	83	3
FALSE	High	Master Protein	A0A0A0MTN0	Cullin-2 OS=Homo sapiens GN=CUL2 PE=1 SV=1	0	12.804	3.0343	2	2	2	1	758	88.4	6.93	High	80	2
FALSE	High	Master Protein	Q9Y2X3	Nucleolar protein 58 OS=Homo sapiens GN=NOP58 PE=1 SV=1	0	12.357	5.10397	2	2	2	1	529	59.5	8.92	High	84	2
FALSE	High	Master Protein	B3KRB2	cDNA FLJ33964 fis, clone CTONG2019029, highly similar to Pseudouridylate synthase 7 homolog (EC 5.4.99.-) OS=Homo sapiens PE=2 SV=1	0	12.129	3.78215	2	2	2	1	661	75	6.37	High	60	2
FALSE	High	Master Protein	A0A024R7N6	Phosphoinositide-3-kinase, regulatory subunit 2 (P85 beta), isoform CRA_a OS=Homo sapiens GN=PIK3R2 PE=4 SV=1	0	11.755	5.35714	4	4	4	1	728	81.5	6.43	High	72	4
FALSE	High	Master Protein	O00178	GTP-binding protein 1 OS=Homo sapiens GN=GTPBP1 PE=1 SV=3	0	11.725	4.63378	3	3	3	1	669	72.4	8.34	High	37	3
FALSE	High	Master Protein	P14635	G2/mitotic-specific cyclin-B1 OS=Homo sapiens GN=CCNB1 PE=1 SV=1	0	11.715	6.46651	2	2	2	1	433	48.3	7.47	High	62	2
FALSE	High	Master Protein	B5ME97	Septin 10, isoform CRA_c OS=Homo sapiens GN=SEPT10 PE=1 SV=2	0	11.55	6.06618	4	4	3	1	544	62.9	6.83	High	63	4
FALSE	High	Master Protein	A0A024RD18	Serine/threonine kinase 38, isoform CRA_a OS=Homo sapiens GN=STK38 PE=3 SV=1	0	11.546	4.51613	2	2	2	1	465	54.2	7.15	High	73	2
FALSE	High	Master Protein	Q6GMV2	SET and MYND domain-containing protein 5 OS=Homo sapiens GN=SMYD5 PE=1 SV=2	0	11.285	10.7656	3	3	3	1	418	47.3	5.05	High	46	3
FALSE	High	Master Protein	Q96FZ2	Embryonic stem cell-specific 5-hydroxymethylcytosine-binding protein OS=Homo sapiens GN=HMCES PE=1 SV=1	0	11.111	10.7345	3	3	3	1	354	40.5	8.15	High	50	3
FALSE	High	Master Protein	P51668	Ubiquitin-conjugating enzyme E2 D1 OS=Homo sapiens GN=UBE2D1 PE=1 SV=1	0	11.097	16.3265	2	2	1	1	147	16.6	7.42	High	53	2
FALSE	High	Master Protein	Q8NB16	Mixed lineage kinase domain-like protein OS=Homo sapiens GN=MLKL PE=1 SV=1	0	10.95	8.9172	4	4	4	1	471	54.4	8.82	High	43	4
FALSE	High	Master Protein	A8K5N3	Palmitoyltransferase OS=Homo sapiens PE=2 SV=1	0	10.907	4.18006	2	2	2	1	622	70.8	8.06	High	43	2
FALSE	High	Master Protein	E7ERK9	Translation initiation factor eIF-2B subunit delta OS=Homo sapiens GN=EIF2B4 PE=1 SV=1	0	10.901	3.86029	2	2	2	1	544	59.7	9.42	High	106	2
FALSE	High	Master Protein	Q9P1F3	Costars family protein ABRACL OS=Homo sapiens GN=ABRACL PE=1 SV=1	0	10.871	27.1605	2	2	2	1	81	9.1	6.29	High	90	2
FALSE	High	Master Protein	Q15059	Bromodomain-containing protein 3 OS=Homo sapiens GN=BRD3 PE=1 SV=1	0	10.835	4.13223	3	3	2	1	726	79.5	9.36	High	71	3
FALSE	High	Master Protein	Q9Y4X5	E3 ubiquitin-protein ligase ARIH1 OS=Homo sapiens GN=ARIH1 PE=1 SV=2	0	10.695	4.66786	3	3	3	1	557	64.1	5.08	High	62	3
FALSE	High	Master Protein	Q8TDN6	Ribosome biogenesis protein BRX1 homolog OS=Homo sapiens GN=BRIX1 PE=1 SV=2	0	10.538	8.78187	3	3	3	1	353	41.4	9.92	High	54	3
FALSE	High	Master Protein	B4DZC9	cDNA FLJ61681, highly similar to STE20-like serine/threonine-protein kinase (EC2.7.11.1) (Fragment) OS=Homo sapiens PE=2 SV=1	0	10.45	1.9084	2	2	1	1	1048	119.8	4.91	High	54	2
FALSE	High	Master Protein	Q96PU8	Protein quaking OS=Homo sapiens GN=QKI PE=1 SV=1	0	10.443	4.10557	1	2	1	1	341	37.6	8.56	High	34	1
FALSE	High	Master Protein	B2R802	cDNA, FLJ93681, highly similar to Homo sapiens small nuclear ribonucleoprotein polypeptide A (SNRPA), mRNA OS=Homo sapiens PE=2 SV=1	0	10.27	9.92908	2	2	2	1	282	31.3	9.86	High	64	2
FALSE	High	Master Protein	P40925	Malate dehydrogenase, cytoplasmic OS=Homo sapiens GN=MDH1 PE=1 SV=4	0	10.056	6.58683	2	2	2	1	334	36.4	7.36	High	89	2
FALSE	High	Master Protein	O75494	Serine/arginine-rich splicing factor 10 OS=Homo sapiens GN=SRSF10 PE=1 SV=1	0	9.878	8.39695	2	2	2	1	262	31.3	11.27	High	80	2
FALSE	High	Master Protein	B2RD51	Proteasome assembly chaperone 1 OS=Homo sapiens PE=2 SV=1	0	9.674	8.33333	2	2	2	1	288	32.9	7.17	High	47	2
FALSE	High	Master Protein	Q9UHD2	Serine/threonine-protein kinase TBK1 OS=Homo sapiens GN=TBK1 PE=1 SV=1	0	9.673	3.97805	2	2	2	1	729	83.6	6.79	High	68	2
FALSE	High	Master Protein	Q9UH65	Switch-associated protein 70 OS=Homo sapiens GN=SWAP70 PE=1 SV=1	0	9.631	4.78632	3	3	2	1	585	69	5.87	High	0	3
FALSE	High	Master Protein	Q59FJ0	Proteasome subunit beta type (Fragment) OS=Homo sapiens PE=2 SV=1	0	9.624	13.253	3	3	3	1	249	27.8	9.33	High	33	3
FALSE	High	Master Protein	Q12797	Aspartyl/asparaginyl beta-hydroxylase OS=Homo sapiens GN=ASPH PE=1 SV=3	0	9.602	2.37467	1	1	1	1	758	85.8	5.01	High	65	1
FALSE	High	Master Protein	A0A1B0GVY1	E3 ubiquitin-protein ligase NEDD4-like OS=Homo sapiens GN=NEDD4L PE=1 SV=1	0	9.564	2.23285	2	2	1	1	1254	140.7	6.46	High	91	2
FALSE	High	Master Protein	Q9NR12	PDZ and LIM domain protein 7 OS=Homo sapiens GN=PDLIM7 PE=1 SV=1	0	9.433	7.00219	2	2	2	1	457	49.8	8.41	High	37	2
FALSE	High	Master Protein	Q8WV92	MIT domain-containing protein 1 OS=Homo sapiens GN=MITD1 PE=1 SV=1	0	9.324	10.0402	2	2	2	1	249	29.3	8	High	56	2
FALSE	High	Master Protein	Q9Y487	V-type proton ATPase 116 kDa subunit a isoform 2 OS=Homo sapiens GN=ATP6V0A2 PE=1 SV=2	0	9.102	2.92056	3	3	2	1	856	98	6.61	High	93	3
FALSE	High	Master Protein	O60504	Vinexin OS=Homo sapiens GN=SORBS3 PE=1 SV=2	0	8.993	3.12966	2	2	2	1	671	75.3	9.45	High	63	2
FALSE	High	Master Protein	Q96LD4	Tripartite motif-containing protein 47 OS=Homo sapiens GN=TRIM47 PE=1 SV=2	0	8.82	4.07524	2	2	2	1	638	69.5	6.44	High	43	2
FALSE	High	Master Protein	B2R823	cDNA, FLJ93703, highly similar to Homo sapiens putatative 28 kDa protein (LOC56902), mRNA OS=Homo sapiens PE=2 SV=1	0	8.756	8.33333	2	2	2	1	252	27.9	9.73	High	62	2
FALSE	High	Master Protein	A0A024RAG1	Uncharacterized protein OS=Homo sapiens GN=MGC4268 PE=4 SV=1	0	8.734	8.3871	2	2	2	1	310	34.5	8.98	High	48	2
FALSE	High	Master Protein	Q9Y3Y2	Chromatin target of PRMT1 protein OS=Homo sapiens GN=CHTOP PE=1 SV=2	0	8.728	11.6935	2	2	2	1	248	26.4	12.23	High	72	2
FALSE	High	Master Protein	B3KVH4	cDNA FLJ16549 fis, clone PLACE7003657, highly similar to RAC-alpha serine/threonine-protein kinase (EC 2.7.11.1) OS=Homo sapiens PE=2 SV=1	0	8.715	6.45833	4	4	2	1	480	55.6	6.07	High	48	4
FALSE	High	Master Protein	Q13085	Acetyl-CoA carboxylase 1 OS=Homo sapiens GN=ACACA PE=1 SV=2	0	8.69	0.980392	2	2	2	1	2346	265.4	6.37	High	81	2
FALSE	High	Master Protein	Q9H6S0	Probable ATP-dependent RNA helicase YTHDC2 OS=Homo sapiens GN=YTHDC2 PE=1 SV=2	0	8.67	0.909091	1	1	1	1	1430	160.1	8.4	High	78	1
FALSE	High	Master Protein	Q86UE8	Serine/threonine-protein kinase tousled-like 2 OS=Homo sapiens GN=TLK2 PE=1 SV=2	0	8.623	2.33161	2	2	2	1	772	87.6	8.41	High	45	2
FALSE	High	Master Protein	P16152	Carbonyl reductase [NADPH] 1 OS=Homo sapiens GN=CBR1 PE=1 SV=3	0	8.452	10.4693	3	3	3	1	277	30.4	8.32	High	46	3
FALSE	High	Master Protein	A0A024RBR2	F-box protein 21, isoform CRA_a OS=Homo sapiens GN=FBXO21 PE=4 SV=1	0	8.417	2.86624	1	1	1	1	628	72.2	6.09	High	31	1
FALSE	High	Master Protein	O43422	52 kDa repressor of the inhibitor of the protein kinase OS=Homo sapiens GN=THAP12 PE=1 SV=2	0	8.384	3.41656	2	2	2	1	761	87.6	5.86	High	0	2
FALSE	High	Master Protein	Q5SQH4	DBP2 protein OS=Homo sapiens GN=DHX16 PE=2 SV=1	0	8.342	2.01729	2	3	1	1	1041	119.2	6.8	High	67	2
FALSE	High	Master Protein	Q14689	Disco-interacting protein 2 homolog A OS=Homo sapiens GN=DIP2A PE=1 SV=2	0	8.266	1.84596	3	3	1	1	1571	170.3	8.03	High	37	3
FALSE	High	Master Protein	P68431	Histone H3.1 OS=Homo sapiens GN=HIST1H3A PE=1 SV=2	0	8.257	28.6765	6	7	2	1	136	15.4	11.12	High	71	6
FALSE	High	Master Protein	P49593	Protein phosphatase 1F OS=Homo sapiens GN=PPM1F PE=1 SV=3	0	8.222	7.04846	2	2	2	1	454	49.8	5.1	High	46	2
FALSE	High	Master Protein	O95295	SNARE-associated protein Snapin OS=Homo sapiens GN=SNAPIN PE=1 SV=1	0	8.113	13.9706	2	2	2	1	136	14.9	9.31	High	49	2
FALSE	High	Master Protein	Q92989	Polyribonucleotide 5'-hydroxyl-kinase Clp1 OS=Homo sapiens GN=CLP1 PE=1 SV=1	0	8.11	4.94118	2	2	2	1	425	47.6	6.62	High	57	2
FALSE	High	Master Protein	B3KS28	cDNA FLJ35355 fis, clone PUAEN2000152, moderately similar to N-terminal acetyltransferase C complexcatalytic subunit MAK3 (EC 2.3.1.88) OS=Homo sapiens PE=2 SV=1	0	8.095	3.59116	1	1	1	1	362	39.2	5.52	High	75	1
FALSE	High	Master Protein	A0MNP2	CDW11/WDR57 OS=Homo sapiens GN=WDR57 PE=2 SV=1	0	8.002	5.88235	2	2	2	1	357	39.3	8.1	High	49	2
FALSE	High	Master Protein	Q9H0A0	RNA cytidine acetyltransferase OS=Homo sapiens GN=NAT10 PE=1 SV=2	0	7.989	3.80488	3	3	3	1	1025	115.7	8.27	High	29	3
FALSE	High	Master Protein	Q92466	DNA damage-binding protein 2 OS=Homo sapiens GN=DDB2 PE=1 SV=1	0	7.963	5.15222	2	2	2	1	427	47.8	9.47	High	35	2
FALSE	High	Master Protein	A0A024RDJ3	Nucleolar protein family A, member 1 (H/ACA small nucleolar RNPs), isoform CRA_a OS=Homo sapiens GN=NOLA1 PE=4 SV=1	0	7.88	12.4424	2	2	2	1	217	22.3	10.92	High	35	2
FALSE	High	Master Protein	P07305	Histone H1.0 OS=Homo sapiens GN=H1F0 PE=1 SV=3	0	7.808	11.8557	2	2	2	1	194	20.9	10.84	High	50	2
FALSE	High	Master Protein	P46934	E3 ubiquitin-protein ligase NEDD4 OS=Homo sapiens GN=NEDD4 PE=1 SV=4	0	7.765	1.44049	2	2	1	1	1319	149	6.58	High	60	2
FALSE	High	Master Protein	Q8IX12	Cell division cycle and apoptosis regulator protein 1 OS=Homo sapiens GN=CCAR1 PE=1 SV=2	0	7.72	2.6087	3	3	3	1	1150	132.7	5.76	High	69	3
FALSE	High	Master Protein	Q8N5I2	Arrestin domain-containing protein 1 OS=Homo sapiens GN=ARRDC1 PE=1 SV=1	0	7.666	4.61894	2	2	2	1	433	46	7.02	High	46	2
FALSE	High	Master Protein	Q15020	Squamous cell carcinoma antigen recognized by T-cells 3 OS=Homo sapiens GN=SART3 PE=1 SV=1	0	7.613	1.55763	1	1	1	1	963	109.9	5.57	High	50	1
FALSE	High	Master Protein	A0A024R411	Origin recognition complex, subunit 2-like (Yeast), isoform CRA_a OS=Homo sapiens GN=ORC2L PE=4 SV=1	0	7.521	3.11958	1	1	1	1	577	65.9	6.51	High	50	1
FALSE	High	Master Protein	P28070	Proteasome subunit beta type-4 OS=Homo sapiens GN=PSMB4 PE=1 SV=4	0	7.462	6.43939	2	3	2	1	264	29.2	5.97	High	24	2
FALSE	High	Master Protein	A4D1E9	GTP-binding protein 10 OS=Homo sapiens GN=GTPBP10 PE=1 SV=1	0	7.431	5.16796	2	2	2	1	387	42.9	9.03	High	0	2
FALSE	High	Master Protein	P06454	Prothymosin alpha OS=Homo sapiens GN=PTMA PE=1 SV=2	0	7.393	12.6126	1	1	1	1	111	12.2	3.78	High	49	1
FALSE	High	Master Protein	B2RBP3	cDNA, FLJ95615, highly similar to Homo sapiens ubiquitin-activating enzyme E1C (UBA3 homolog, yeast)(UBE1C), mRNA OS=Homo sapiens PE=2 SV=1	0	7.343	3.23974	1	1	1	1	463	51.8	5.45	High	39	1
FALSE	High	Master Protein	Q9P287	BRCA2 and CDKN1A-interacting protein OS=Homo sapiens GN=BCCIP PE=1 SV=1	0	7.335	7.32484	1	1	1	1	314	36	4.61	High	40	1
FALSE	High	Master Protein	P62891	60S ribosomal protein L39 OS=Homo sapiens GN=RPL39 PE=1 SV=2	0	7.273	19.6078	1	2	1	1	51	6.4	12.56	High	0	1
FALSE	High	Master Protein	Q2L6I0	FB19 protein OS=Homo sapiens GN=PPP1R10 PE=2 SV=1	0	7.272	2.02128	1	2	1	1	940	99	9.17	High	22	1
FALSE	High	Master Protein	Q96EF6	F-box only protein 17 OS=Homo sapiens GN=FBXO17 PE=1 SV=1	0	7.247	10.0719	3	3	3	1	278	31.5	8.1	High	33	3
FALSE	High	Master Protein	B3KS98	Eukaryotic translation initiation factor 3 subunit H OS=Homo sapiens GN=EIF3H PE=1 SV=1	0	7.222	5.19126	1	1	1	1	366	41.6	7.33	High	81	1
FALSE	High	Master Protein	D3DR65	SPFH domain family, member 1, isoform CRA_a OS=Homo sapiens GN=SPFH1 PE=4 SV=1	0	7.188	5.45977	2	2	2	1	348	39.1	7.87	High	34	2
FALSE	High	Master Protein	P54709	Sodium/potassium-transporting ATPase subunit beta-3 OS=Homo sapiens GN=ATP1B3 PE=1 SV=1	0	7.144	3.94265	1	2	1	1	279	31.5	8.35	High	33	1
FALSE	High	Master Protein	A0A0S2Z5C9	Putative tRNA (cytidine(32)/guanosine(34)-2'-O)-methyltransferase OS=Homo sapiens GN=FTSJ1 PE=2 SV=1	0	7.123	4.74777	1	1	1	1	337	36.9	6.3	High	52	1
FALSE	High	Master Protein	P82663	28S ribosomal protein S25, mitochondrial OS=Homo sapiens GN=MRPS25 PE=1 SV=1	0	7.119	7.51445	1	1	1	1	173	20.1	8.82	High	66	1
FALSE	High	Master Protein	S4R3N1	Protein HSPE1-MOB4 OS=Homo sapiens GN=HSPE1-MOB4 PE=3 SV=1	0	7.106	5.36398	1	1	1	1	261	29.7	6.16	High	60	1
FALSE	High	Master Protein	Q8NEB9	Phosphatidylinositol 3-kinase catalytic subunit type 3 OS=Homo sapiens GN=PIK3C3 PE=1 SV=1	0	7.006	4.62232	3	3	3	1	887	101.5	6.81	High	56	3
FALSE	High	Master Protein	O15397	Importin-8 OS=Homo sapiens GN=IPO8 PE=1 SV=2	0	6.96	1.15718	1	1	1	1	1037	119.9	5.16	High	60	1
FALSE	High	Master Protein	A8KAN8	cDNA FLJ75848, highly similar to Homo sapiens mouse zinc finger protein 14-like, mRNA OS=Homo sapiens PE=2 SV=1	0	6.94	15.7598	2	4	1	1	533	63.4	8.65	High	28	2
FALSE	High	Master Protein	A0A0A6YYF3	Protein GPR75-ASB3 OS=Homo sapiens GN=GPR75-ASB3 PE=1 SV=1	0	6.928	1.97842	1	1	1	1	556	61.7	6.52	High	56	1
FALSE	High	Master Protein	A8K245	cDNA FLJ75441, highly similar to Homo sapiens vaccinia related kinase 1 (VRK1), mRNA OS=Homo sapiens PE=2 SV=1	0	6.856	5.55556	2	2	2	1	396	45.4	8.91	High	0	2
FALSE	High	Master Protein	Q9NUM3	Zinc transporter ZIP9 OS=Homo sapiens GN=SLC39A9 PE=2 SV=2	0	6.826	4.88599	1	1	1	1	307	32.2	6.71	High	72	1
FALSE	High	Master Protein	B2RE30	cDNA, FLJ96895, highly similar to Homo sapiens TBC1 domain family, member 22A (TBC1D22A), mRNA OS=Homo sapiens PE=2 SV=1	0	6.8	3.2882	2	2	2	1	517	59.1	6.15	High	54	2
FALSE	High	Master Protein	F8W1S1	Keratin, type II cytoskeletal 74 OS=Homo sapiens GN=KRT74 PE=1 SV=1	0	6.758	5.15654	4	4	1	1	543	59.4	7.44	High	68	4
FALSE	High	Master Protein	Q99943	1-acyl-sn-glycerol-3-phosphate acyltransferase alpha OS=Homo sapiens GN=AGPAT1 PE=1 SV=2	0	6.75	10.6007	2	2	2	1	283	31.7	9.38	High	59	2
FALSE	High	Master Protein	Q8TDI0	Chromodomain-helicase-DNA-binding protein 5 OS=Homo sapiens GN=CHD5 PE=1 SV=1	0	6.719	0.614125	1	1	1	1	1954	222.9	6.15	High	50	1
FALSE	High	Master Protein	O14545	TRAF-type zinc finger domain-containing protein 1 OS=Homo sapiens GN=TRAFD1 PE=1 SV=1	0	6.711	4.12371	2	2	2	1	582	64.8	5.29	High	61	2
FALSE	High	Master Protein	A0A0U1RRM6	Protein enabled homolog OS=Homo sapiens GN=ENAH PE=1 SV=1	0	6.614	2.36908	2	2	2	1	802	87.3	7.77	High	0	2
FALSE	High	Master Protein	I1VE18	SEC22 vesicle trafficking protein B (Fragment) OS=Homo sapiens GN=SEC22B PE=3 SV=1	0	6.611	37.7358	1	1	1	1	53	6.1	4.94	High	0	1
FALSE	High	Master Protein	A0A0G2JMG9	Putative zinc finger protein 66 OS=Homo sapiens GN=ZNF66 PE=1 SV=1	0	6.59	13.4775	2	4	1	1	601	69	9.33	High	19	2
FALSE	High	Master Protein	J7M2B1	Tyrosine-protein kinase receptor OS=Homo sapiens GN=EZR-ROS1 PE=2 SV=1	0	6.579	3.37995	3	3	3	1	858	98.9	6.13	High	57	3
FALSE	High	Master Protein	A0A0D9SEJ8	Suppressor of hairy wing homolog 2 (Drosophila), isoform CRA_b OS=Homo sapiens GN=ZNF280B PE=1 SV=1	0	6.523	2.20994	1	1	1	1	543	61.5	7.8	High	78	1
FALSE	High	Master Protein	Q15043	Zinc transporter ZIP14 OS=Homo sapiens GN=SLC39A14 PE=1 SV=3	0	6.522	4.06504	1	1	1	1	492	54.2	5.33	High	38	1
FALSE	High	Master Protein	O43491	Band 4.1-like protein 2 OS=Homo sapiens GN=EPB41L2 PE=1 SV=1	0	6.514	2.18905	2	2	2	1	1005	112.5	5.44	High	93	2
FALSE	High	Master Protein	B2RNR6	Zinc finger RNA binding protein OS=Homo sapiens GN=ZFR PE=2 SV=1	0	6.511	2.51397	2	2	2	1	1074	116.9	9.04	High	49	2
FALSE	High	Master Protein	A8K9U2	cDNA FLJ77474, highly similar to Homo sapiens ankyrin repeat and SOCS box-containing 6 (ASB6), transcript variant 1, mRNA OS=Homo sapiens PE=2 SV=1	0	6.486	4.038	2	2	2	1	421	47.1	6.01	High	51	2
FALSE	High	Master Protein	P61163	Alpha-centractin OS=Homo sapiens GN=ACTR1A PE=1 SV=1	0	6.481	6.38298	2	2	2	1	376	42.6	6.64	High	20	2
FALSE	High	Master Protein	B4E141	cDNA FLJ61028, highly similar to Golgi SNAP receptor complex member 2 OS=Homo sapiens PE=2 SV=1	0	6.426	7.32759	2	2	2	1	232	26.9	7.72	High	28	2
FALSE	High	Master Protein	P12273	Prolactin-inducible protein OS=Homo sapiens GN=PIP PE=1 SV=1	0	6.379	8.21918	1	1	1	1	146	16.6	8.05	High	68	1
FALSE	High	Master Protein	Q92541	RNA polymerase-associated protein RTF1 homolog OS=Homo sapiens GN=RTF1 PE=1 SV=4	0	6.361	1.69014	1	1	1	1	710	80.3	8.15	High	73	1
FALSE	High	Master Protein	E9PR17	CD59 glycoprotein OS=Homo sapiens GN=CD59 PE=1 SV=1	0	6.361	9.23077	1	1	1	1	130	14.5	7.77	High	49	1
FALSE	High	Master Protein	Q9HC98	Serine/threonine-protein kinase Nek6 OS=Homo sapiens GN=NEK6 PE=1 SV=2	0	6.357	5.11182	1	1	1	1	313	35.7	8.03	High	61	1
FALSE	High	Master Protein	O95881	Thioredoxin domain-containing protein 12 OS=Homo sapiens GN=TXNDC12 PE=1 SV=1	0	6.347	13.3721	2	2	2	1	172	19.2	5.4	High	35	2
FALSE	High	Master Protein	Q68DT8	Putative uncharacterized protein DKFZp686C2268 OS=Homo sapiens GN=DKFZp686C2268 PE=2 SV=1	0	6.227	1.59722	2	2	2	1	1440	162	5.9	High	54	2
FALSE	High	Master Protein	Q9NP79	Vacuolar protein sorting-associated protein VTA1 homolog OS=Homo sapiens GN=VTA1 PE=1 SV=1	0	6.166	7.81759	2	2	2	1	307	33.9	6.29	High	40	2
FALSE	High	Master Protein	Q7Z7H8	39S ribosomal protein L10, mitochondrial OS=Homo sapiens GN=MRPL10 PE=1 SV=3	0	6.121	5.74713	1	1	1	1	261	29.3	9.58	High	75	1
FALSE	High	Master Protein	O43502	DNA repair protein RAD51 homolog 3 OS=Homo sapiens GN=RAD51C PE=1 SV=1	0	6.085	3.19149	1	1	1	1	376	42.2	6.74	High	56	1
FALSE	High	Master Protein	A0A024R7J0	Protein kinase, cAMP-dependent, catalytic, alpha, isoform CRA_c OS=Homo sapiens GN=PRKACA PE=3 SV=1	0	6.078	3.4188	1	1	1	1	351	40.6	8.79	High	40	1
FALSE	High	Master Protein	A0A024QYR3	Transmembrane 9 superfamily member OS=Homo sapiens PE=2 SV=1	0	6.011	2.64798	3	3	2	1	642	74.5	6.54	High	44	3
FALSE	High	Master Protein	Q9NUE0	Palmitoyltransferase ZDHHC18 OS=Homo sapiens GN=ZDHHC18 PE=1 SV=2	0	5.992	3.60825	1	1	1	1	388	42	9.04	High	64	1
FALSE	High	Master Protein	A0A0Y0LWT9	Cytochrome c oxidase subunit 3 OS=Homo sapiens GN=COX3 PE=3 SV=1	0	5.99	9.57854	2	2	2	1	261	29.9	7.31	High	37	2
FALSE	High	Master Protein	X6RAY8	39S ribosomal protein L4, mitochondrial OS=Homo sapiens GN=MRPL4 PE=1 SV=1	0	5.988	4.48179	1	1	1	1	357	39.6	10.59	High	0	1
FALSE	High	Master Protein	Q6N0B1	Succinate-CoA ligase subunit beta (Fragment) OS=Homo sapiens GN=DKFZp686D0880 PE=2 SV=1	0	5.967	3.60169	2	2	1	1	472	51.2	6.67	High	32	2
FALSE	High	Master Protein	O60825	6-phosphofructo-2-kinase/fructose-2,6-bisphosphatase 2 OS=Homo sapiens GN=PFKFB2 PE=1 SV=2	0	5.958	3.76238	2	2	1	1	505	58.4	8.38	High	52	2
FALSE	High	Master Protein	B5BU77	Protein kinase C eta type OS=Homo sapiens GN=PRKCH PE=2 SV=1	0	5.956	2.63543	2	2	1	1	683	77.8	7.77	High	54	2
FALSE	High	Master Protein	E7EQB3	tRNA-splicing endonuclease subunit Sen34 OS=Homo sapiens GN=TSEN34 PE=1 SV=2	0	5.926	4.12698	1	1	1	1	315	34.3	8.84	High	42	1
FALSE	High	Master Protein	O75380	NADH dehydrogenase [ubiquinone] iron-sulfur protein 6, mitochondrial OS=Homo sapiens GN=NDUFS6 PE=1 SV=1	0	5.912	9.67742	1	1	1	1	124	13.7	8.28	High	66	1
FALSE	High	Master Protein	Q8N4J0	Carnosine N-methyltransferase OS=Homo sapiens GN=CARNMT1 PE=1 SV=1	0	5.885	4.88998	2	2	2	1	409	47.2	6.32	High	47	2
FALSE	High	Master Protein	B4E2S4	cDNA FLJ54905, highly similar to Sentrin-specific protease 2 (EC 3.4.22.-) OS=Homo sapiens PE=2 SV=1	0	5.865	2.40964	1	1	1	1	664	76.3	9.79	High	49	1
FALSE	High	Master Protein	P98172	Ephrin-B1 OS=Homo sapiens GN=EFNB1 PE=1 SV=1	0	5.807	3.75723	1	1	1	1	346	38	8.94	High	35	1
FALSE	High	Master Protein	A8K5C4	cDNA FLJ76290, highly similar to Homo sapiens TIA1 cytotoxic granule-associated RNA bindingprotein-like 1 (TIAL1), transcript variant 1, mRNA OS=Homo sapiens PE=2 SV=1	0	5.78	2.93333	1	1	1	1	375	41.6	7.74	High	56	1
FALSE	High	Master Protein	A0A024R7M0	Transmembrane emp24 protein transport domain containing 9, isoform CRA_a OS=Homo sapiens GN=TMED9 PE=3 SV=1	0	5.775	4.68085	1	1	1	1	235	27.3	8.02	High	0	1
FALSE	High	Master Protein	H7C2Q8	EBNA1 binding protein 2, isoform CRA_d OS=Homo sapiens GN=EBNA1BP2 PE=1 SV=1	0	5.665	2.77008	1	1	1	1	361	40.7	9.98	High	56	1
FALSE	High	Master Protein	Q96RY8	Chloride channel protein OS=Homo sapiens GN=CLCN7 PE=3 SV=1	0	5.581	2.46305	2	2	2	1	812	89.3	8.43	High	44	2
FALSE	High	Master Protein	Q00534	Cyclin-dependent kinase 6 OS=Homo sapiens GN=CDK6 PE=1 SV=1	0	5.581	8.28221	2	2	2	1	326	36.9	6.46	High	0	2
FALSE	High	Master Protein	O00217	NADH dehydrogenase [ubiquinone] iron-sulfur protein 8, mitochondrial OS=Homo sapiens GN=NDUFS8 PE=1 SV=1	0	5.578	3.80952	1	2	1	1	210	23.7	6.34	High	30	1
FALSE	High	Master Protein	Q9BW27	Nuclear pore complex protein Nup85 OS=Homo sapiens GN=NUP85 PE=1 SV=1	0	5.535	1.52439	1	1	1	1	656	75	5.55	High	36	1
FALSE	High	Master Protein	P29372	DNA-3-methyladenine glycosylase OS=Homo sapiens GN=MPG PE=1 SV=3	0	5.532	5.7047	2	2	2	1	298	32.8	9.57	High	57	2
FALSE	High	Master Protein	Q53RX3	Putative uncharacterized protein RDH14 OS=Homo sapiens GN=RDH14 PE=2 SV=1	0	5.525	3.86905	1	1	1	1	336	36.8	8.79	High	34	1
FALSE	High	Master Protein	A8K6X9	cDNA FLJ76427, highly similar to Homo sapiens SH2 domain binding protein 1 (tetratricopeptide repeat containing) (SH2BP1), mRNA OS=Homo sapiens PE=2 SV=1	0	5.512	1.70503	2	2	2	1	1173	133.4	6.77	High	0	2
FALSE	High	Master Protein	A0A024R7M6	GATA zinc finger domain containing 2A, isoform CRA_a OS=Homo sapiens GN=GATAD2A PE=4 SV=1	0	5.439	1.73502	1	1	1	1	634	68.1	9.94	High	56	1
FALSE	High	Master Protein	Q9NR50	Translation initiation factor eIF-2B subunit gamma OS=Homo sapiens GN=EIF2B3 PE=1 SV=1	0	5.381	7.9646	3	3	3	1	452	50.2	6.47	High	0	3
FALSE	High	Master Protein	M1VPF4	Tyrosine-protein kinase receptor OS=Homo sapiens GN=TPM3-ROS1 PE=2 SV=1	0	5.38	1.37931	1	1	1	1	725	82.4	4.97	High	68	1
FALSE	High	Master Protein	Q9UK59	Lariat debranching enzyme OS=Homo sapiens GN=DBR1 PE=1 SV=2	0	5.357	2.38971	1	1	1	1	544	61.5	5.47	High	0	1
FALSE	High	Master Protein	A0A024RAL2	RAS p21 protein activator (GTPase activating protein) 1, isoform CRA_b OS=Homo sapiens GN=RASA1 PE=4 SV=1	0	5.321	1.62369	2	2	2	1	1047	116.3	6.54	High	28	2
FALSE	High	Master Protein	H0Y8P4	U3 small nucleolar RNA-associated protein 15 homolog (Fragment) OS=Homo sapiens GN=UTP15 PE=1 SV=1	0	5.314	1.83486	1	1	1	1	545	61.4	9.04	High	41	1
FALSE	High	Master Protein	A0A0A0MQX8	Muscleblind-like protein 1 OS=Homo sapiens GN=MBNL1 PE=1 SV=1	0	5.278	5	2	2	2	1	400	43	8.82	High	0	2
FALSE	High	Master Protein	P85298	Rho GTPase-activating protein 8 OS=Homo sapiens GN=ARHGAP8 PE=1 SV=1	0	5.232	5.60345	2	2	2	1	464	53.5	9.41	High	0	2
FALSE	High	Master Protein	Q8IV63	Inactive serine/threonine-protein kinase VRK3 OS=Homo sapiens GN=VRK3 PE=1 SV=2	0	5.22	2.1097	1	1	1	1	474	52.8	9.04	High	50	1
FALSE	High	Master Protein	Q9BVA0	Katanin p80 WD40 repeat-containing subunit B1 OS=Homo sapiens GN=KATNB1 PE=1 SV=1	0	5.205	4.12214	2	2	2	1	655	72.3	7.56	High	49	2
FALSE	High	Master Protein	B4E0Y9	Serine/threonine-protein kinase 26 OS=Homo sapiens GN=STK26 PE=1 SV=1	0	5.145	4.56621	2	2	2	1	438	49.2	5.68	High	35	2
FALSE	High	Master Protein	A6XMV9	Protease serine 2 preproprotein OS=Homo sapiens GN=PRSS2 PE=1 SV=1	0	5.117	7.66284	1	1	1	1	261	28	5.14	High	32	1
FALSE	High	Master Protein	A0A024R0Q4	Phospholipase D family, member 3, isoform CRA_b OS=Homo sapiens GN=PLD3 PE=4 SV=1	0	5.084	4.4898	2	2	2	1	490	54.7	6.47	High	72	2
FALSE	High	Master Protein	Q93008	Probable ubiquitin carboxyl-terminal hydrolase FAF-X OS=Homo sapiens GN=USP9X PE=1 SV=3	0	5.082	0.622568	2	2	1	1	2570	292.1	5.8	High	0	2
FALSE	High	Master Protein	A0A087WYN9	ATP-dependent RNA helicase DHX29 OS=Homo sapiens GN=DHX29 PE=1 SV=1	0	4.994	0.875912	1	1	1	1	1370	155.2	8.15	High	54	1
FALSE	High	Master Protein	A0A0S2Z5H3	Clathrin interactor 1 isoform 2 (Fragment) OS=Homo sapiens GN=CLINT1 PE=2 SV=1	0	4.985	2.17729	1	1	1	1	643	70.3	6.58	High	52	1
FALSE	High	Master Protein	Q7Z6B7	SLIT-ROBO Rho GTPase-activating protein 1 OS=Homo sapiens GN=SRGAP1 PE=1 SV=1	0	4.97	1.10599	1	1	1	1	1085	124.2	6.83	High	45	1
FALSE	High	Master Protein	Q8TCG2	Phosphatidylinositol 4-kinase type 2-beta OS=Homo sapiens GN=PI4K2B PE=1 SV=1	0	4.958	1.8711	1	1	1	1	481	54.7	5.97	High	39	1
FALSE	High	Master Protein	Q9Y5Y5	Peroxisomal membrane protein PEX16 OS=Homo sapiens GN=PEX16 PE=1 SV=2	0	4.903	3.27381	1	1	1	1	336	38.6	9.85	High	36	1
FALSE	High	Master Protein	A8K9A5	cDNA FLJ78114, highly similar to Homo sapiens thymidylate synthetase, mRNA OS=Homo sapiens PE=2 SV=1	0	4.902	10.2236	2	2	2	1	313	35.8	7.24	High	33	2
FALSE	High	Master Protein	Q9H8W4	Pleckstrin homology domain-containing family F member 2 OS=Homo sapiens GN=PLEKHF2 PE=1 SV=1	0	4.895	8.83534	2	2	2	1	249	27.8	8.21	High	31	2
FALSE	High	Master Protein	Q8NC56	LEM domain-containing protein 2 OS=Homo sapiens GN=LEMD2 PE=1 SV=1	0	4.876	3.77734	2	2	2	1	503	56.9	9	High	32	2
FALSE	High	Master Protein	Q14728	Major facilitator superfamily domain-containing protein 10 OS=Homo sapiens GN=MFSD10 PE=1 SV=1	0	4.866	4.3956	2	2	2	1	455	48.3	9.6	High	0	2
FALSE	High	Master Protein	Q8WW59	SPRY domain-containing protein 4 OS=Homo sapiens GN=SPRYD4 PE=1 SV=2	0	4.777	4.83092	1	1	1	1	207	23.1	6.93	High	41	1
FALSE	High	Master Protein	B2RAD8	cDNA, FLJ94852, highly similar to Homo sapiens eukaryotic translation initiation factor 2C, 1 (EIF2C1), mRNA OS=Homo sapiens PE=2 SV=1	0	4.761	1.28355	1	1	1	1	857	97.2	9.16	High	42	1
FALSE	High	Master Protein	O43542	DNA repair protein XRCC3 OS=Homo sapiens GN=XRCC3 PE=1 SV=1	0	4.756	3.17919	1	1	1	1	346	37.8	8.48	High	50	1
FALSE	High	Master Protein	Q6NXE6	Armadillo repeat-containing protein 6 OS=Homo sapiens GN=ARMC6 PE=1 SV=2	0	4.736	2.19561	1	1	1	1	501	54.1	6.24	High	57	1
FALSE	High	Master Protein	Q8NC69	BTB/POZ domain-containing protein KCTD6 OS=Homo sapiens GN=KCTD6 PE=1 SV=2	0	4.723	7.173	2	2	2	1	237	27.6	5.96	High	55	2
FALSE	High	Master Protein	Q9BQP7	Mitochondrial genome maintenance exonuclease 1 OS=Homo sapiens GN=MGME1 PE=1 SV=1	0	4.72	5.23256	2	2	2	1	344	39.4	7.68	High	36	2
FALSE	High	Master Protein	P56537	Eukaryotic translation initiation factor 6 OS=Homo sapiens GN=EIF6 PE=1 SV=1	0	4.663	4.08163	1	1	1	1	245	26.6	4.68	High	35	1
FALSE	High	Master Protein	G8I2S8	Putative uncharacterized protein OS=Homo sapiens PE=4 SV=1	0	4.658	2.95858	1	1	1	1	338	40	9.51	High	0	1
FALSE	High	Master Protein	A0A024R473	Mitochondrial ribosomal protein L44, isoform CRA_a OS=Homo sapiens GN=MRPL44 PE=4 SV=1	0	4.628	3.31325	1	1	1	1	332	37.5	8.4	High	43	1
FALSE	High	Master Protein	Q9UKV3	Apoptotic chromatin condensation inducer in the nucleus OS=Homo sapiens GN=ACIN1 PE=1 SV=2	0	4.623	0.969426	1	1	1	1	1341	151.8	6.43	High	0	1
FALSE	High	Master Protein	Q6FGH5	RPS21 protein (Fragment) OS=Homo sapiens GN=RPS21 PE=2 SV=1	0	4.604	12.0482	1	1	1	1	83	9.1	8.5	High	36	1
FALSE	High	Master Protein	Q9HC36	rRNA methyltransferase 3, mitochondrial OS=Homo sapiens GN=MRM3 PE=1 SV=2	0	4.586	2.85714	1	1	1	1	420	47	8.73	High	76	1
FALSE	High	Master Protein	B2RAH5	Protein phosphatase 1 regulatory subunit OS=Homo sapiens PE=2 SV=1	0	4.573	1.16505	1	1	1	1	1030	115.3	5.43	High	48	1
FALSE	High	Master Protein	Q9UBL6	Copine-7 OS=Homo sapiens GN=CPNE7 PE=1 SV=1	0	4.534	3.79147	2	2	1	1	633	70.2	6.38	High	52	2
FALSE	High	Master Protein	B3KNU0	cDNA FLJ30470 fis, clone BRAWH1000040, highly similar to Rap1 GTPase-GDP dissociation stimulator 1 OS=Homo sapiens PE=2 SV=1	0	4.506	2.80066	1	1	1	1	607	66.3	5.31	High	0	1
FALSE	High	Master Protein	B3KNS8	cDNA FLJ30322 fis, clone BRACE2006703, highly similar to Surfeit locus protein 6 OS=Homo sapiens PE=2 SV=1	0	4.506	5.26316	2	2	2	1	361	41.5	10.59	High	47	2
FALSE	High	Master Protein	B2RD09	cDNA, FLJ96406, highly similar to Homo sapiens NOL1/NOP2/Sun domain family, member 5 (NSUN5), transcript variant 1, mRNA OS=Homo sapiens PE=2 SV=1	0	4.47	4.07725	1	1	1	1	466	50.4	9.03	High	0	1
FALSE	High	Master Protein	B1AHD1	NHP2-like protein 1 OS=Homo sapiens GN=SNU13 PE=1 SV=1	0	4.436	9.09091	1	1	1	1	132	14.6	8.46	High	52	1
FALSE	High	Master Protein	Q92688	Acidic leucine-rich nuclear phosphoprotein 32 family member B OS=Homo sapiens GN=ANP32B PE=1 SV=1	0	4.417	7.56972	2	2	2	1	251	28.8	4.06	High	34	2
FALSE	High	Master Protein	B4DYZ7	cDNA FLJ54316, highly similar to DNA polymerase subunit delta 3 OS=Homo sapiens PE=2 SV=1	0	4.41	3.00429	1	1	1	1	466	51.3	9.38	High	0	1
FALSE	High	Master Protein	Q99700	Ataxin-2 OS=Homo sapiens GN=ATXN2 PE=1 SV=2	0	4.391	0.837776	1	1	1	1	1313	140.2	9.57	High	0	1
FALSE	High	Master Protein	Q9BPU6	Dihydropyrimidinase-related protein 5 OS=Homo sapiens GN=DPYSL5 PE=1 SV=1	0	4.348	1.95035	1	1	1	1	564	61.4	7.2	High	36	1
FALSE	High	Master Protein	Q53G19	Mitochondrial ribosomal protein L11 isoform a variant (Fragment) OS=Homo sapiens PE=2 SV=1	0	4.345	5.72917	1	1	1	1	192	20.6	9.91	High	23	1
FALSE	High	Master Protein	A0A068BUJ5	NADH-ubiquinone oxidoreductase chain 2 OS=Homo sapiens GN=ND2 PE=3 SV=1	0	4.289	2.59366	1	2	1	1	347	38.9	9.83	High	0	1
FALSE	High	Master Protein	O43292	Glycosylphosphatidylinositol anchor attachment 1 protein OS=Homo sapiens GN=GPAA1 PE=1 SV=3	0	4.278	3.05958	2	2	2	1	621	67.6	8.06	High	46	2
FALSE	High	Master Protein	Q8IWB7	WD repeat and FYVE domain-containing protein 1 OS=Homo sapiens GN=WDFY1 PE=1 SV=1	0	4.244	2.43902	1	1	1	1	410	46.3	7.33	High	42	1
FALSE	High	Master Protein	Q6P1L8	39S ribosomal protein L14, mitochondrial OS=Homo sapiens GN=MRPL14 PE=1 SV=1	0	4.242	6.89655	1	1	1	1	145	15.9	10.24	High	54	1
FALSE	High	Master Protein	B7Z525	cDNA FLJ55039, moderately similar to Hepatoma-derived growth factor OS=Homo sapiens PE=2 SV=1	0	4.234	7.25191	2	2	2	1	262	28.8	5.15	High	33	2
FALSE	High	Master Protein	B2RBU0	cDNA, FLJ95691, highly similar to Homo sapiens PRP18 pre-mRNA processing factor 18 homolog (yeast) (PRPF18), mRNA OS=Homo sapiens PE=2 SV=1	0	4.221	3.50877	1	1	1	1	342	39.8	8.38	High	37	1
FALSE	High	Master Protein	Q9Y2X0	Mediator of RNA polymerase II transcription subunit 16 OS=Homo sapiens GN=MED16 PE=1 SV=2	0	4.144	1.14025	1	1	1	1	877	96.7	7.37	High	46	1
FALSE	High	Master Protein	J3KQY1	39S ribosomal protein L22, mitochondrial OS=Homo sapiens GN=MRPL22 PE=1 SV=1	0	4.121	5.17241	1	1	1	1	232	26.5	9.74	High	39	1
FALSE	High	Master Protein	Q9HCG8	Pre-mRNA-splicing factor CWC22 homolog OS=Homo sapiens GN=CWC22 PE=1 SV=3	0	4.103	1.21145	1	1	1	1	908	105.4	7.03	High	69	1
FALSE	High	Master Protein	A0A088AWN2	WD repeat-containing protein 20 OS=Homo sapiens GN=WDR20 PE=1 SV=1	0	4.066	1.47059	1	1	1	1	612	67.4	7.65	High	0	1
FALSE	High	Master Protein	B3KSP9	cDNA FLJ36765 fis, clone 3NB691000191 OS=Homo sapiens PE=2 SV=1	0	4.053	2.02578	1	1	1	1	543	61.1	6.16	High	20	1
FALSE	High	Master Protein	A0A024R1U2	PHD finger protein 5A, isoform CRA_a OS=Homo sapiens GN=PHF5A PE=4 SV=1	0	4.041	8.18182	1	1	1	1	110	12.4	8.41	High	38	1
FALSE	High	Master Protein	Q8TE01	DERP12 (Dermal papilla derived protein 12) OS=Homo sapiens GN=derp12 PE=2 SV=1	0	4.018	4.66472	1	1	1	1	343	38.2	6.58	High	46	1
FALSE	High	Master Protein	A8K3R2	Ribosome biogenesis protein BOP1 OS=Homo sapiens GN=BOP1 PE=2 SV=1	0	4.016	2.01072	2	2	2	1	746	83.5	6.13	High	29	2
FALSE	High	Master Protein	Q15057	Arf-GAP with coiled-coil, ANK repeat and PH domain-containing protein 2 OS=Homo sapiens GN=ACAP2 PE=1 SV=3	0	4.011	1.41388	1	1	1	1	778	88	6.8	High	0	1
FALSE	High	Master Protein	Q13045	Protein flightless-1 homolog OS=Homo sapiens GN=FLII PE=1 SV=2	0	4.009	0.70922	1	1	1	1	1269	144.7	6.05	High	51	1
FALSE	High	Master Protein	O95822	Malonyl-CoA decarboxylase, mitochondrial OS=Homo sapiens GN=MLYCD PE=1 SV=3	0	3.985	2.83976	1	1	1	1	493	55	8.95	High	34	1
FALSE	High	Master Protein	Q8IWV7	E3 ubiquitin-protein ligase UBR1 OS=Homo sapiens GN=UBR1 PE=1 SV=1	0	3.964	0.800457	1	1	1	1	1749	200.1	6.01	High	36	1
FALSE	High	Master Protein	A8K4M4	cDNA FLJ75329, highly similar to Homo sapiens LAG1 longevity assurance homolog 2 (S. cerevisiae), transcript variant 2, mRNA OS=Homo sapiens PE=2 SV=1	0	3.944	4.21053	1	1	1	1	380	44.8	8.98	High	0	1
FALSE	High	Master Protein	Q9BQ75	Protein CMSS1 OS=Homo sapiens GN=CMSS1 PE=1 SV=2	0	3.943	8.60215	2	2	2	1	279	31.9	9.19	High	0	2
FALSE	High	Master Protein	Q8N6N6	Protein NATD1 OS=Homo sapiens GN=NATD1 PE=1 SV=2	0	3.935	8.84956	1	1	1	1	113	13	8.63	High	48	1
FALSE	High	Master Protein	Q6IN85	Serine/threonine-protein phosphatase 4 regulatory subunit 3A OS=Homo sapiens GN=PPP4R3A PE=1 SV=1	0	3.915	1.44058	1	1	1	1	833	95.3	4.94	High	0	1
FALSE	High	Master Protein	Q969S3	Zinc finger protein 622 OS=Homo sapiens GN=ZNF622 PE=1 SV=1	0	3.903	2.93501	1	1	1	1	477	54.2	6.15	High	0	1
FALSE	High	Master Protein	Q9NPJ3	Acyl-coenzyme A thioesterase 13 OS=Homo sapiens GN=ACOT13 PE=1 SV=1	0	3.883	9.28571	1	1	1	1	140	15	9.14	High	0	1
FALSE	High	Master Protein	Q9BYC9	39S ribosomal protein L20, mitochondrial OS=Homo sapiens GN=MRPL20 PE=1 SV=1	0	3.867	7.38255	1	1	1	1	149	17.4	10.86	High	37	1
FALSE	High	Master Protein	A0A024R8T9	Synaptogyrin OS=Homo sapiens GN=SYNGR2 PE=3 SV=1	0	3.843	4.46429	1	1	1	1	224	24.8	4.94	High	32	1
FALSE	High	Master Protein	A0A024R1S8	LIM and SH3 protein 1, isoform CRA_b OS=Homo sapiens GN=LASP1 PE=4 SV=1	0	3.839	6.13027	2	2	2	1	261	29.7	7.05	High	0	2
FALSE	High	Master Protein	Q9UJX3	Anaphase-promoting complex subunit 7 OS=Homo sapiens GN=ANAPC7 PE=1 SV=4	0	3.798	1.66945	1	1	1	1	599	66.8	5.64	High	61	1
FALSE	High	Master Protein	Q8NCG7	Sn1-specific diacylglycerol lipase beta OS=Homo sapiens GN=DAGLB PE=1 SV=2	0	3.793	1.93452	1	1	1	1	672	73.7	6.55	High	57	1
FALSE	High	Master Protein	Q8N6L1	Keratinocyte-associated protein 2 OS=Homo sapiens GN=KRTCAP2 PE=1 SV=2	0	3.789	12.5	1	1	1	1	136	14.7	9.61	High	52	1
FALSE	High	Master Protein	Q13895	Bystin OS=Homo sapiens GN=BYSL PE=1 SV=3	0	3.786	1.83066	1	1	1	1	437	49.6	8.12	High	54	1
FALSE	High	Master Protein	Q3KRB4	MRPS33 protein (Fragment) OS=Homo sapiens GN=MRPS33 PE=2 SV=1	0	3.785	8.03571	1	1	1	1	112	13.4	10.15	High	38	1
FALSE	High	Master Protein	Q6IBS0	Twinfilin-2 OS=Homo sapiens GN=TWF2 PE=1 SV=2	0	3.784	5.44413	1	1	1	1	349	39.5	6.84	High	37	1
FALSE	High	Master Protein	Q86U44	N6-adenosine-methyltransferase 70 kDa subunit OS=Homo sapiens GN=METTL3 PE=1 SV=2	0	3.774	1.55172	1	1	1	1	580	64.4	6.42	High	34	1
FALSE	High	Master Protein	P50443	Sulfate transporter OS=Homo sapiens GN=SLC26A2 PE=1 SV=2	0	3.761	1.21786	1	1	1	1	739	81.6	8.38	High	50	1
FALSE	High	Master Protein	P06746	DNA polymerase beta OS=Homo sapiens GN=POLB PE=1 SV=3	0	3.749	4.1791	2	2	1	1	335	38.2	8.95	High	46	2
FALSE	High	Master Protein	O96019	Actin-like protein 6A OS=Homo sapiens GN=ACTL6A PE=1 SV=1	0	3.732	2.331	1	1	1	1	429	47.4	5.6	High	36	1
FALSE	High	Master Protein	O95707	Ribonuclease P protein subunit p29 OS=Homo sapiens GN=POP4 PE=1 SV=2	0	3.717	6.36364	1	1	1	1	220	25.4	10.07	High	53	1
FALSE	High	Master Protein	P20585	DNA mismatch repair protein Msh3 OS=Homo sapiens GN=MSH3 PE=1 SV=4	0	3.69	1.49516	2	2	1	1	1137	127.3	8.02	High	53	2
FALSE	High	Master Protein	Q92896	Golgi apparatus protein 1 OS=Homo sapiens GN=GLG1 PE=1 SV=2	0	3.687	1.01781	1	1	1	1	1179	134.5	6.9	High	54	1
FALSE	High	Master Protein	O94826	Mitochondrial import receptor subunit TOM70 OS=Homo sapiens GN=TOMM70 PE=1 SV=1	0	3.685	2.63158	2	2	2	1	608	67.4	7.12	High	0	2
FALSE	High	Master Protein	Q13627	Dual specificity tyrosine-phosphorylation-regulated kinase 1A OS=Homo sapiens GN=DYRK1A PE=1 SV=2	0	3.675	2.22805	2	2	2	1	763	85.5	8.75	High	0	2
FALSE	High	Master Protein	Q5VUD6	Protein FAM69B OS=Homo sapiens GN=FAM69B PE=1 SV=3	0	3.675	3.24826	1	1	1	1	431	48.6	8.68	High	39	1
FALSE	High	Master Protein	A0A024RBV9	Transducin (Beta)-like 1X-linked, isoform CRA_a OS=Homo sapiens GN=TBL1X PE=4 SV=1	0	3.674	2.25303	1	1	1	1	577	62.5	6.55	High	0	1
FALSE	High	Master Protein	P60174	Triosephosphate isomerase OS=Homo sapiens GN=TPI1 PE=1 SV=3	0	3.668	5.24476	1	1	1	1	286	30.8	5.92	High	0	1
FALSE	High	Master Protein	B3KNC3	cDNA FLJ14222 fis, clone NT2RP3003992, highly similar to Nucleolar complex protein 2 homolog OS=Homo sapiens PE=2 SV=1	0	3.657	1.2016	1	1	1	1	749	84.9	5.62	High	24	1
FALSE	High	Master Protein	A8K9T5	E3 ubiquitin-protein ligase OS=Homo sapiens PE=2 SV=1	0	3.656	1.30152	1	1	1	1	922	105.1	5.83	High	29	1
FALSE	High	Master Protein	Q9P2E5	Chondroitin sulfate glucuronyltransferase OS=Homo sapiens GN=CHPF2 PE=2 SV=2	0	3.626	1.1658	1	1	1	1	772	85.9	7.83	High	33	1
FALSE	High	Master Protein	Q15738	Sterol-4-alpha-carboxylate 3-dehydrogenase, decarboxylating OS=Homo sapiens GN=NSDHL PE=1 SV=2	0	3.613	3.48525	1	1	1	1	373	41.9	8.06	High	31	1
FALSE	High	Master Protein	Q9NXS2	Glutaminyl-peptide cyclotransferase-like protein OS=Homo sapiens GN=QPCTL PE=1 SV=2	0	3.608	2.87958	1	1	1	1	382	42.9	9.82	High	19	1
FALSE	High	Master Protein	O60870	DNA/RNA-binding protein KIN17 OS=Homo sapiens GN=KIN PE=1 SV=2	0	3.608	3.05344	1	1	1	1	393	45.3	8.95	High	0	1
FALSE	High	Master Protein	Q86TI2	Dipeptidyl peptidase 9 OS=Homo sapiens GN=DPP9 PE=1 SV=3	0	3.602	0.926999	1	1	1	1	863	98.2	6.46	High	0	1
FALSE	High	Master Protein	Q02241	Kinesin-like protein KIF23 OS=Homo sapiens GN=KIF23 PE=1 SV=3	0	3.593	1.04167	1	1	1	1	960	110	8.51	High	22	1
FALSE	High	Master Protein	Q6UWP7	Lysocardiolipin acyltransferase 1 OS=Homo sapiens GN=LCLAT1 PE=1 SV=1	0	3.588	1.93237	1	1	1	1	414	48.9	8.62	High	0	1
FALSE	High	Master Protein	Q53H47	Histone-lysine N-methyltransferase SETMAR OS=Homo sapiens GN=SETMAR PE=1 SV=2	0	3.565	1.75439	1	1	1	1	684	78	7.14	High	35	1
FALSE	High	Master Protein	Q9Y546	Leucine-rich repeat-containing protein 42 OS=Homo sapiens GN=LRRC42 PE=1 SV=1	0	3.554	2.1028	1	1	1	1	428	48.5	7.46	High	47	1
FALSE	High	Master Protein	B3KW34	Protein YIPF OS=Homo sapiens PE=2 SV=1	0	3.551	3.50195	1	1	1	1	257	28	4.36	High	31	1
FALSE	High	Master Protein	Q9UHB4	NADPH-dependent diflavin oxidoreductase 1 OS=Homo sapiens GN=NDOR1 PE=1 SV=1	0	3.539	2.84757	2	2	2	1	597	66.7	6.35	High	0	2
FALSE	High	Master Protein	Q8N5A5	Zinc finger CCCH-type with G patch domain-containing protein OS=Homo sapiens GN=ZGPAT PE=1 SV=3	0	3.532	2.07156	1	1	1	1	531	57.3	5.43	High	54	1
FALSE	High	Master Protein	A0A024RBN1	Protein kinase, AMP-activated, beta 1 non-catalytic subunit, isoform CRA_a OS=Homo sapiens GN=PRKAB1 PE=4 SV=1	0	3.531	4.07407	1	1	1	1	270	30.4	6.4	High	36	1
FALSE	High	Master Protein	O14732	Inositol monophosphatase 2 OS=Homo sapiens GN=IMPA2 PE=1 SV=1	0	3.53	3.47222	1	1	1	1	288	31.3	6.61	High	0	1
FALSE	High	Master Protein	Q6NSW5	Putative protein FAM45B OS=Homo sapiens GN=FAM45BP PE=5 SV=1	0	3.486	2.52101	1	1	1	1	357	40.5	6.54	High	27	1
FALSE	High	Master Protein	P18858	DNA ligase 1 OS=Homo sapiens GN=LIG1 PE=1 SV=1	0	3.481	1.30577	1	1	1	1	919	101.7	5.62	High	25	1
FALSE	High	Master Protein	Q8NI27	THO complex subunit 2 OS=Homo sapiens GN=THOC2 PE=1 SV=2	0	3.471	0.627746	1	1	1	1	1593	182.7	8.44	High	0	1
FALSE	High	Master Protein	A0A024R8U5	Splicing factor, arginine/serine-rich 2, isoform CRA_a OS=Homo sapiens GN=SFRS2 PE=4 SV=1	0	3.467	8.59729	2	2	2	1	221	25.5	11.85	High	56	2
FALSE	High	Master Protein	Q92558	Wiskott-Aldrich syndrome protein family member 1 OS=Homo sapiens GN=WASF1 PE=1 SV=1	0	3.467	1.61002	1	1	1	1	559	61.6	6.46	High	19	1
FALSE	High	Master Protein	O95785	Protein Wiz OS=Homo sapiens GN=WIZ PE=1 SV=2	0	3.465	0.847971	1	1	1	1	1651	178.6	6.86	High	43	1
FALSE	High	Master Protein	Q00537	Cyclin-dependent kinase 17 OS=Homo sapiens GN=CDK17 PE=1 SV=2	0	3.447	1.52964	1	1	1	1	523	59.5	9.03	High	34	1
FALSE	High	Master Protein	P49750	YLP motif-containing protein 1 OS=Homo sapiens GN=YLPM1 PE=1 SV=3	0	3.444	0.615069	1	1	1	1	1951	219.8	6.57	High	55	1
FALSE	High	Master Protein	Q5VUJ6	Leucine-rich repeat and calponin homology domain-containing protein 2 OS=Homo sapiens GN=LRCH2 PE=2 SV=2	0	3.428	1.04575	1	1	1	1	765	84.5	6.55	High	46	1
FALSE	High	Master Protein	Q86YQ0	HZGJ OS=Homo sapiens GN=HZGJ PE=2 SV=1	0	3.41	1.17647	1	1	1	1	765	84.7	8.12	High	41	1
FALSE	High	Master Protein	L8EC67	Alternative protein DGKK OS=Homo sapiens GN=DGKK PE=4 SV=1	0	3.41	17.8571	1	3	1	1	56	6.5	8.88	High	0	1
FALSE	High	Master Protein	A0A024R6W0	Aspartate aminotransferase OS=Homo sapiens GN=GOT2 PE=4 SV=1	0	3.408	3.48837	1	1	1	1	430	47.4	9.01	High	0	1
FALSE	High	Master Protein	Q92905	COP9 signalosome complex subunit 5 OS=Homo sapiens GN=COPS5 PE=1 SV=4	0	3.403	2.39521	1	1	1	1	334	37.6	6.54	High	50	1
FALSE	High	Master Protein	P82673	28S ribosomal protein S35, mitochondrial OS=Homo sapiens GN=MRPS35 PE=1 SV=1	0	3.384	3.09598	1	1	1	1	323	36.8	8.24	High	28	1
FALSE	High	Master Protein	B4DL54	Protein CHURC1-FNTB OS=Homo sapiens GN=CHURC1-FNTB PE=2 SV=1	0	3.347	1.91083	1	1	1	1	471	52.8	5.88	High	26	1
FALSE	High	Master Protein	D6RJ07	Zinc finger protein 346 OS=Homo sapiens GN=ZNF346 PE=1 SV=1	0	3.342	2.90323	1	1	1	1	310	34.6	9.22	High	0	1
FALSE	High	Master Protein	Q8NFP7	Diphosphoinositol polyphosphate phosphohydrolase 3-alpha OS=Homo sapiens GN=NUDT10 PE=1 SV=1	0	3.342	4.87805	1	1	1	1	164	18.5	5.68	High	0	1
FALSE	High	Master Protein	O76021	Ribosomal L1 domain-containing protein 1 OS=Homo sapiens GN=RSL1D1 PE=1 SV=3	0	3.334	1.83673	2	2	2	1	490	54.9	10.13	High	28	2
FALSE	High	Master Protein	E5KSX8	Mitochondrial transcription factor A OS=Homo sapiens PE=4 SV=1	0	3.316	5.69106	2	2	2	1	246	29.1	9.72	High	27	2
FALSE	High	Master Protein	P11171	Protein 4.1 OS=Homo sapiens GN=EPB41 PE=1 SV=4	0	3.255	1.04167	1	1	1	1	864	97	5.58	High	0	1
FALSE	High	Master Protein	B2RBI0	Fatty acyl-CoA reductase OS=Homo sapiens PE=2 SV=1	0	3.235	1.74757	1	1	1	1	515	59.4	9.38	High	26	1
FALSE	High	Master Protein	V9HW62	Lactoylglutathione lyase OS=Homo sapiens GN=HEL-S-74 PE=2 SV=1	0	3.205	4.8913	1	1	1	1	184	20.7	5.47	High	0	1
FALSE	High	Master Protein	Q7Z434	Mitochondrial antiviral-signaling protein OS=Homo sapiens GN=MAVS PE=1 SV=2	0	3.169	2.40741	1	1	1	1	540	56.5	5.52	High	50	1
FALSE	High	Master Protein	A0A0C4DG91	Nucleoside diphosphate kinase OS=Homo sapiens GN=NME6 PE=1 SV=1	0	3.149	4.12371	1	1	1	1	194	22	7.96	High	32	1
FALSE	High	Master Protein	Q8N6R0	Methyltransferase-like protein 13 OS=Homo sapiens GN=METTL13 PE=1 SV=1	0	3.138	1.28755	1	1	1	1	699	78.7	6.73	High	36	1
FALSE	High	Master Protein	P55010	Eukaryotic translation initiation factor 5 OS=Homo sapiens GN=EIF5 PE=1 SV=2	0	3.104	2.08817	1	1	1	1	431	49.2	5.58	High	0	1
FALSE	High	Master Protein	Q9UBB6	Neurochondrin OS=Homo sapiens GN=NCDN PE=1 SV=1	0	3.087	3.42936	2	2	2	1	729	78.8	5.48	High	30	2
FALSE	High	Master Protein	Q14789	Golgin subfamily B member 1 OS=Homo sapiens GN=GOLGB1 PE=1 SV=2	0	3.038	0.490948	2	2	1	1	3259	375.8	5	High	33	2
FALSE	High	Master Protein	Q9UNS2	COP9 signalosome complex subunit 3 OS=Homo sapiens GN=COPS3 PE=1 SV=3	0	3.037	1.89125	1	1	1	1	423	47.8	6.65	High	0	1
FALSE	High	Master Protein	Q8IZE3	Protein-associating with the carboxyl-terminal domain of ezrin OS=Homo sapiens GN=SCYL3 PE=1 SV=3	0	2.999	1.34771	1	1	1	1	742	82.8	5.05	High	0	1
FALSE	High	Master Protein	J3KPS3	Fructose-bisphosphate aldolase OS=Homo sapiens GN=ALDOA PE=1 SV=1	0	2.996	2.44565	1	1	1	1	368	39.8	8.09	High	0	1
FALSE	High	Master Protein	A8K0J3	cDNA FLJ76732, highly similar to Homo sapiens TAO kinase 3 (TAOK3), mRNA OS=Homo sapiens PE=2 SV=1	0	2.994	0.890869	1	1	1	1	898	105.3	7.37	High	0	1
FALSE	High	Master Protein	O43660	Pleiotropic regulator 1 OS=Homo sapiens GN=PLRG1 PE=1 SV=1	0	2.983	2.14008	1	1	1	1	514	57.2	9.17	High	51	1
FALSE	High	Master Protein	P53582	Methionine aminopeptidase 1 OS=Homo sapiens GN=METAP1 PE=1 SV=2	0	2.961	3.10881	1	1	1	1	386	43.2	7.17	High	31	1
FALSE	High	Master Protein	A8K3Y5	cDNA FLJ78186 OS=Homo sapiens PE=2 SV=1	0	2.954	3.43008	1	1	1	1	379	43.6	9.57	High	43	1
FALSE	High	Master Protein	Q9C0I1	Myotubularin-related protein 12 OS=Homo sapiens GN=MTMR12 PE=1 SV=2	0	2.944	1.87416	1	1	1	1	747	86.1	6.62	High	0	1
FALSE	High	Master Protein	P84157	Matrix-remodeling-associated protein 7 OS=Homo sapiens GN=MXRA7 PE=1 SV=1	0	2.924	4.90196	1	1	1	1	204	21.5	4.26	High	33	1
FALSE	High	Master Protein	Q9HCE7	E3 ubiquitin-protein ligase SMURF1 OS=Homo sapiens GN=SMURF1 PE=1 SV=2	0	2.917	1.321	1	1	1	1	757	86.1	7.02	High	56	1
FALSE	High	Master Protein	Q99471	Prefoldin subunit 5 OS=Homo sapiens GN=PFDN5 PE=1 SV=2	0	2.914	9.74026	2	2	2	1	154	17.3	6.33	High	0	2
FALSE	High	Master Protein	I3L0E3	HCG1984214, isoform CRA_a OS=Homo sapiens GN=hCG_1984214 PE=3 SV=1	0	2.859	4	1	1	1	1	225	25.7	6.07	High	0	1
FALSE	High	Master Protein	Q6FGZ3	EPHX1 protein (Fragment) OS=Homo sapiens GN=EPHX1 PE=2 SV=1	0	2.857	1.97802	1	1	1	1	455	52.9	7.25	High	32	1
FALSE	High	Master Protein	K7EP86	Mitochondrial Rho GTPase 1 (Fragment) OS=Homo sapiens GN=RHOT1 PE=1 SV=1	0	2.827	5.12821	1	1	1	1	156	17.9	7.71	High	0	1
FALSE	High	Master Protein	Q9Y2W1	Thyroid hormone receptor-associated protein 3 OS=Homo sapiens GN=THRAP3 PE=1 SV=2	0	2.806	0.942408	1	1	1	1	955	108.6	10.15	High	31	1
FALSE	High	Master Protein	A0A024R3A2	DCN1-like protein OS=Homo sapiens GN=DCUN1D5 PE=4 SV=1	0	2.792	3.79747	1	1	1	1	237	27.5	5.58	High	42	1
FALSE	High	Master Protein	Q8WUY8	N-acetyltransferase 14 OS=Homo sapiens GN=NAT14 PE=1 SV=1	0	2.781	3.8835	1	1	1	1	206	21.6	10.74	High	43	1
FALSE	High	Master Protein	Q59G24	Activated RNA polymerase II transcription cofactor 4 variant (Fragment) OS=Homo sapiens PE=2 SV=1	0	2.78	10.4478	1	1	1	1	134	15.1	9.38	High	0	1
FALSE	High	Master Protein	P49720	Proteasome subunit beta type-3 OS=Homo sapiens GN=PSMB3 PE=1 SV=2	0	2.776	7.80488	1	1	1	1	205	22.9	6.55	High	0	1
FALSE	High	Master Protein	A9UF07	BCR/ABL fusion protein isoform Y5 OS=Homo sapiens GN=BCR/ABL fusion PE=2 SV=1	0	2.751	0.446927	1	1	1	1	1790	196.5	8.4	High	0	1
FALSE	High	Master Protein	Q53F55	Deoxythymidylate kinase (Thymidylate kinase) variant (Fragment) OS=Homo sapiens PE=2 SV=1	0	2.751	4.71698	1	1	1	1	212	23.7	8.56	High	31	1
FALSE	High	Master Protein	Q53F62	ADP-ribosylation factor GTPase activating protein 1 isoform a variant (Fragment) OS=Homo sapiens PE=2 SV=1	0	2.724	2.46305	1	1	1	1	406	44.6	5.44	High	0	1
FALSE	High	Master Protein	Q99447	Ethanolamine-phosphate cytidylyltransferase OS=Homo sapiens GN=PCYT2 PE=1 SV=1	0	2.714	3.59897	1	1	1	1	389	43.8	6.92	High	43	1
FALSE	High	Master Protein	J3KNQ4	Alpha-parvin OS=Homo sapiens GN=PARVA PE=1 SV=1	0	2.706	1.94175	1	1	1	1	412	46.6	8.4	High	35	1
FALSE	High	Master Protein	E9PDK2	Putative E3 ubiquitin-protein ligase UNKL OS=Homo sapiens GN=UNKL PE=1 SV=1	0	2.704	1.50068	1	1	1	1	733	79.4	7.91	High	63	1
FALSE	High	Master Protein	Q05BW2	MXD3 protein (Fragment) OS=Homo sapiens GN=MXD3 PE=2 SV=1	0.001	2.683	3.58127	2	2	1	1	363	40.2	10.33	High	0	2
FALSE	High	Master Protein	O95251	Histone acetyltransferase KAT7 OS=Homo sapiens GN=KAT7 PE=1 SV=1	0.001	2.679	1.80033	1	1	1	1	611	70.6	8.85	High	0	1
FALSE	High	Master Protein	H0UI06	Cytochrome c oxidase subunit 7A2, mitochondrial OS=Homo sapiens GN=COX7A2 PE=1 SV=1	0.001	2.659	8.69565	1	1	1	1	115	12.8	9.13	High	33	1
FALSE	High	Master Protein	R9Y6A5	ATP synthase protein 8 OS=Homo sapiens GN=ATP8 PE=3 SV=1	0.001	2.656	9.47368	1	1	1	1	95	11.2	9.5	High	0	1
FALSE	High	Master Protein	Q9NXK8	F-box/LRR-repeat protein 12 OS=Homo sapiens GN=FBXL12 PE=1 SV=1	0.001	2.655	2.76074	1	1	1	1	326	37	8.79	High	42	1
FALSE	High	Master Protein	B4DT73	cDNA FLJ56409, highly similar to Serine/threonine-protein kinase Chk1 (EC 2.7.11.1) OS=Homo sapiens PE=2 SV=1	0.001	2.651	3.04878	2	2	2	1	492	55.4	9.19	High	45	2
FALSE	High	Master Protein	Q9H000	Probable E3 ubiquitin-protein ligase makorin-2 OS=Homo sapiens GN=MKRN2 PE=1 SV=2	0.001	2.645	1.92308	1	1	1	1	416	46.9	7.61	High	38	1
FALSE	High	Master Protein	Q13330	Metastasis-associated protein MTA1 OS=Homo sapiens GN=MTA1 PE=1 SV=2	0.001	2.628	3.35664	2	2	1	1	715	80.7	9.26	High	58	2
FALSE	High	Master Protein	O60925	Prefoldin subunit 1 OS=Homo sapiens GN=PFDN1 PE=1 SV=2	0.001	2.619	9.01639	1	1	1	1	122	14.2	6.81	High	0	1
FALSE	High	Master Protein	A0A024R136	Rac GTPase activating protein 1, isoform CRA_a OS=Homo sapiens GN=RACGAP1 PE=4 SV=1	0.001	2.616	2.53165	1	1	1	1	632	71	8.88	High	39	1
FALSE	High	Master Protein	Q9BYN8	28S ribosomal protein S26, mitochondrial OS=Homo sapiens GN=MRPS26 PE=1 SV=1	0.001	2.606	3.90244	1	1	1	1	205	24.2	10.39	High	48	1
FALSE	High	Master Protein	Q7Z2E3	Aprataxin OS=Homo sapiens GN=APTX PE=1 SV=2	0.001	2.581	4.49438	1	1	1	1	356	40.7	9.17	High	0	1
FALSE	High	Master Protein	F5H0C4	Proteasomal ATPase-associated factor 1 OS=Homo sapiens GN=PAAF1 PE=1 SV=1	0.001	2.57	2.03562	1	1	1	1	393	42.7	6.16	High	40	1
FALSE	High	Master Protein	Q96JM3	Chromosome alignment-maintaining phosphoprotein 1 OS=Homo sapiens GN=CHAMP1 PE=1 SV=2	0.001	2.569	1.10837	1	1	1	1	812	89	8.44	High	0	1
FALSE	High	Master Protein	B2R747	cDNA, FLJ93281, highly similar to Homo sapiens calcium/calmodulin-dependent protein kinase IV (CAMK4), mRNA OS=Homo sapiens PE=2 SV=1	0.001	2.55	1.69133	1	1	1	1	473	51.9	5.82	High	32	1
FALSE	High	Master Protein	A8K865	cDNA FLJ75789, highly similar to Homo sapiens synaptophysin-like 1 (SYPL1), transcript variant 1, mRNA OS=Homo sapiens PE=2 SV=1	0.001	2.549	4.2471	1	1	1	1	259	28.5	7.99	High	33	1
FALSE	High	Master Protein	Q9BX70	BTB/POZ domain-containing protein 2 OS=Homo sapiens GN=BTBD2 PE=1 SV=1	0.001	2.547	1.33333	1	1	1	1	525	55.9	5.9	High	0	1
FALSE	High	Master Protein	A5PLN4	Splicing factor 4 OS=Homo sapiens GN=SF4 PE=2 SV=1	0.001	2.533	2.32558	1	1	1	1	645	72.5	7.9	High	0	1
FALSE	High	Master Protein	A0A024R3M7	Neurogranin (Protein kinase C substrate, RC3), isoform CRA_a OS=Homo sapiens GN=NRGN PE=4 SV=1	0.001	2.498	19.2308	1	1	1	1	78	7.6	7.87	High	63	1
FALSE	High	Master Protein	I3L0M9	Protein ELOB (Fragment) OS=Homo sapiens GN=ELOB PE=1 SV=1	0.001	2.48	5	1	1	1	1	140	15.6	5.17	High	38	1
FALSE	High	Master Protein	D2CFK9	Nucleolar GTP-binding protein 1 OS=Homo sapiens GN=GTPBP4 PE=3 SV=1	0.001	2.46	1.26183	1	1	1	1	634	73.9	9.5	High	0	1
FALSE	High	Master Protein	Q8TCY9	Up-regulator of cell proliferation OS=Homo sapiens GN=URGCP PE=1 SV=2	0.001	2.456	0.859291	1	1	1	1	931	104.9	6.42	High	0	1
FALSE	High	Master Protein	G3V1S3	DENN domain-containing protein 5B OS=Homo sapiens GN=DENND5B PE=1 SV=1	0.001	2.418	2.97937	1	1	1	1	1309	149.3	6.92	High	0	1
FALSE	High	Master Protein	A8K556	cDNA FLJ78217 OS=Homo sapiens PE=2 SV=1	0.001	2.417	1.96078	1	1	1	1	357	40.3	8.15	High	43	1
FALSE	High	Master Protein	Q9UBB4	Ataxin-10 OS=Homo sapiens GN=ATXN10 PE=1 SV=1	0.001	2.398	2.73684	2	2	2	1	475	53.5	5.25	High	35	2
FALSE	High	Master Protein	P27694	Replication protein A 70 kDa DNA-binding subunit OS=Homo sapiens GN=RPA1 PE=1 SV=2	0.001	2.366	1.78571	1	1	1	1	616	68.1	7.21	High	47	1
FALSE	High	Master Protein	A0A024RC97	Phosphatidylserine synthase 2, isoform CRA_a OS=Homo sapiens GN=PTDSS2 PE=4 SV=1	0.001	2.323	1.64271	1	1	1	1	487	56.2	6.25	High	31	1
FALSE	High	Master Protein	O75940	Survival of motor neuron-related-splicing factor 30 OS=Homo sapiens GN=SMNDC1 PE=1 SV=1	0.001	2.317	5.04202	1	1	1	1	238	26.7	7.24	High	0	1
FALSE	High	Master Protein	A0A024R2H7	tRNA nucleotidyl transferase, CCA-adding, 1, isoform CRA_b OS=Homo sapiens GN=TRNT1 PE=3 SV=1	0.001	2.307	1.6129	1	1	1	1	434	50.1	8.1	High	38	1
FALSE	High	Master Protein	A0A024R6N1	TNF receptor-associated factor 3, isoform CRA_a OS=Homo sapiens GN=TRAF3 PE=4 SV=1	0.001	2.304	1.58451	1	1	1	1	568	64.4	7.91	High	0	1
FALSE	High	Master Protein	B3KTA5	cDNA FLJ37943 fis, clone CTONG2008621, highly similar to Syntaxin-17 OS=Homo sapiens PE=2 SV=1	0.001	2.303	3.31126	1	1	1	1	302	33.4	6.57	High	39	1
FALSE	High	Master Protein	Q9NVC6	Mediator of RNA polymerase II transcription subunit 17 OS=Homo sapiens GN=MED17 PE=1 SV=2	0.001	2.292	1.22888	1	1	1	1	651	72.8	7.44	High	0	1
FALSE	High	Master Protein	P78345	Ribonuclease P protein subunit p38 OS=Homo sapiens GN=RPP38 PE=1 SV=2	0.001	2.249	2.82686	1	1	1	1	283	31.8	9.92	High	37	1
FALSE	High	Master Protein	A0A024R9D8	Sperm associated antigen 1, isoform CRA_b OS=Homo sapiens GN=SPAG1 PE=4 SV=1	0.001	2.234	1.2959	1	1	1	1	926	103.5	6.86	High	0	1
FALSE	High	Master Protein	Q86UL3	Glycerol-3-phosphate acyltransferase 4 OS=Homo sapiens GN=GPAT4 PE=1 SV=1	0.001	2.228	2.41228	1	1	1	1	456	52	9.19	High	39	1
FALSE	High	Master Protein	Q9BTU6	Phosphatidylinositol 4-kinase type 2-alpha OS=Homo sapiens GN=PI4K2A PE=1 SV=1	0.001	2.218	1.87891	1	1	1	1	479	54	8.29	High	42	1
FALSE	High	Master Protein	Q15648	Mediator of RNA polymerase II transcription subunit 1 OS=Homo sapiens GN=MED1 PE=1 SV=4	0.001	2.19	0.56926	1	1	1	1	1581	168.4	8.73	High	33	1
FALSE	High	Master Protein	A0A087X0T7	Golgin subfamily A member 6-like protein 10 OS=Homo sapiens GN=GOLGA6L10 PE=4 SV=2	0.001	2.17	1.68421	1	1	1	1	475	54.8	4.89	High	0	1
FALSE	High	Master Protein	Q9NUQ2	1-acyl-sn-glycerol-3-phosphate acyltransferase epsilon OS=Homo sapiens GN=AGPAT5 PE=1 SV=3	0.001	2.14	1.92308	1	1	1	1	364	42	9.1	High	0	1
FALSE	High	Master Protein	O00418	Eukaryotic elongation factor 2 kinase OS=Homo sapiens GN=EEF2K PE=1 SV=2	0.001	2.132	1.37931	1	1	1	1	725	82.1	5.33	High	0	1
FALSE	High	Master Protein	Q9BUP3	Oxidoreductase HTATIP2 OS=Homo sapiens GN=HTATIP2 PE=1 SV=2	0.001	2.132	3.30579	1	1	1	1	242	27	8.38	High	0	1
FALSE	High	Master Protein	Q8N2F6	Armadillo repeat-containing protein 10 OS=Homo sapiens GN=ARMC10 PE=1 SV=1	0.002	2.057	3.207	1	1	1	1	343	37.5	6.61	High	0	1
FALSE	High	Master Protein	Q9UFC0	Leucine-rich repeat and WD repeat-containing protein 1 OS=Homo sapiens GN=LRWD1 PE=1 SV=2	0.002	2.007	1.39104	1	1	1	1	647	70.8	7.21	High	36	1
FALSE	High	Master Protein	Q92889	DNA repair endonuclease XPF OS=Homo sapiens GN=ERCC4 PE=1 SV=3	0.002	2.003	0.873362	1	1	1	1	916	104.4	6.93	High	0	1
FALSE	High	Master Protein	O15541	RING finger protein 113A OS=Homo sapiens GN=RNF113A PE=1 SV=1	0.002	1.973	5.53936	2	2	2	1	343	38.8	5.69	High	33	2
FALSE	High	Master Protein	Q00796	Sorbitol dehydrogenase OS=Homo sapiens GN=SORD PE=1 SV=4	0.002	1.956	3.08123	1	1	1	1	357	38.3	7.97	High	0	1
FALSE	High	Master Protein	A6QL64	Ankyrin repeat domain-containing protein 36A OS=Homo sapiens GN=ANKRD36 PE=2 SV=3	0.002	1.954	0.412159	1	1	1	1	1941	217.3	8.66	High	31	1
FALSE	High	Master Protein	Q8TCC3	39S ribosomal protein L30, mitochondrial OS=Homo sapiens GN=MRPL30 PE=1 SV=1	0.002	1.949	6.21118	1	1	1	1	161	18.5	9.99	High	0	1
FALSE	High	Master Protein	P11234	Ras-related protein Ral-B OS=Homo sapiens GN=RALB PE=1 SV=1	0.002	1.943	3.8835	1	1	1	1	206	23.4	6.62	High	0	1
FALSE	High	Master Protein	Q8NI36	WD repeat-containing protein 36 OS=Homo sapiens GN=WDR36 PE=1 SV=1	0.003	1.919	0.736067	1	1	1	1	951	105.3	7.53	High	34	1
FALSE	High	Master Protein	B2RDY9	Adenylyl cyclase-associated protein OS=Homo sapiens PE=2 SV=1	0.003	1.913	2.52632	1	1	1	1	475	51.6	8.22	High	35	1
FALSE	High	Master Protein	B2RAL9	Dual specificity protein phosphatase OS=Homo sapiens PE=2 SV=1	0.003	1.908	1.82292	1	1	1	1	384	41.8	6.33	High	29	1
FALSE	High	Master Protein	Q9H920	RING finger protein 121 OS=Homo sapiens GN=RNF121 PE=1 SV=1	0.003	1.88	2.75229	1	1	1	1	327	37.9	7.06	High	0	1
FALSE	High	Master Protein	H3BVG0	Nuclear pore complex protein Nup93 OS=Homo sapiens GN=NUP93 PE=1 SV=1	0.003	1.868	0.795455	1	1	1	1	880	99.5	5.73	High	26	1
FALSE	High	Master Protein	Q9UQR0	Sex comb on midleg-like protein 2 OS=Homo sapiens GN=SCML2 PE=1 SV=1	0.003	1.857	1.57143	1	1	1	1	700	77.2	8.54	High	36	1
FALSE	High	Master Protein	P78328	HP47 protein (Fragment) OS=Homo sapiens PE=2 SV=1	0.003	1.849	17.9487	1	1	1	1	78	8.7	7.05	High	0	1
FALSE	High	Master Protein	Q9UKB1	F-box/WD repeat-containing protein 11 OS=Homo sapiens GN=FBXW11 PE=1 SV=1	0.003	1.802	2.21402	1	1	1	1	542	62.1	7.12	High	0	1
FALSE	High	Master Protein	A0A087WUF6	Fibroblast growth factor OS=Homo sapiens GN=FGF2 PE=1 SV=1	0.003	1.802	3.47222	1	1	1	1	288	30.7	11.18	High	0	1
FALSE	High	Master Protein	Q5F1R6	DnaJ homolog subfamily C member 21 OS=Homo sapiens GN=DNAJC21 PE=1 SV=2	0.003	1.801	1.31827	1	1	1	1	531	62	5.47	High	0	1
FALSE	High	Master Protein	Q8N4C0	Putative uncharacterized protein C9orf62 OS=Homo sapiens GN=C9orf62 PE=2 SV=1	0.003	1.796	4.60526	1	1	1	1	152	16.7	10.43	High	0	1
FALSE	High	Master Protein	I3VM53	F-box and leucine-rich repeat protein 11, isoform CRA_a OS=Homo sapiens GN=KDM2A PE=2 SV=1	0.003	1.773	0.774527	1	1	1	1	1162	132.7	7.58	High	32	1
FALSE	High	Master Protein	A0A024RD03	Mitochondrial ribosomal protein S10, isoform CRA_a OS=Homo sapiens GN=MRPS10 PE=4 SV=1	0.003	1.756	5.47264	1	1	1	1	201	23	8	High	0	1
FALSE	High	Master Protein	A8K602	Mitogen-activated protein kinase kinase kinase kinase OS=Homo sapiens PE=2 SV=1	0.004	1.736	1.34228	1	1	1	1	894	101.3	7.56	High	37	1
FALSE	High	Master Protein	Q5U676	Galactosylgalactosylxylosylprotein 3-beta-glucuronosyltransferase (Fragment) OS=Homo sapiens GN=B3GAT3 PE=2 SV=1	0.004	1.728	2.05279	1	1	1	1	341	37.8	8.62	High	0	1
FALSE	High	Master Protein	Q7RTX0	Taste receptor type 1 member 3 OS=Homo sapiens GN=TAS1R3 PE=1 SV=2	0.004	1.662	2.58216	1	1	1	1	852	93.3	7.14	High	0	1
FALSE	High	Master Protein	Q10570	Cleavage and polyadenylation specificity factor subunit 1 OS=Homo sapiens GN=CPSF1 PE=1 SV=2	0.004	1.643	0.693001	1	1	1	1	1443	160.8	6.4	High	0	1
FALSE	High	Master Protein	P51687	Sulfite oxidase, mitochondrial OS=Homo sapiens GN=SUOX PE=1 SV=2	0.004	1.642	1.83486	1	1	1	1	545	60.2	6.11	High	34	1
FALSE	High	Master Protein	A0A024R4V4	Megalencephalic leukoencephalopathy with subcortical cysts 1, isoform CRA_a OS=Homo sapiens GN=MLC1 PE=4 SV=1	0.004	1.634	1.85676	1	1	1	1	377	41.1	7.49	High	0	1
FALSE	High	Master Protein	Q567U6	Coiled-coil domain-containing protein 93 OS=Homo sapiens GN=CCDC93 PE=1 SV=2	0.004	1.633	1.58479	1	1	1	1	631	73.2	8.15	High	0	1
FALSE	High	Master Protein	I3L0A0	HCG2044781 OS=Homo sapiens GN=TMEM189-UBE2V1 PE=3 SV=1	0.004	1.624	2.7027	1	1	1	1	370	42.2	6.71	High	23	1
FALSE	High	Master Protein	P57678	Gem-associated protein 4 OS=Homo sapiens GN=GEMIN4 PE=1 SV=2	0.004	1.619	0.94518	1	1	1	1	1058	120	6.04	High	0	1
FALSE	High	Master Protein	A0A024R0C0	Choline/ethanolamine phosphotransferase 1, isoform CRA_b OS=Homo sapiens GN=CEPT1 PE=3 SV=1	0.004	1.594	2.64423	1	1	1	1	416	46.5	8.21	High	0	1
FALSE	High	Master Protein	A0A0C4DFM7	Terminal uridylyltransferase 4 OS=Homo sapiens GN=ZCCHC11 PE=1 SV=1	0.005	1.581	0.425532	1	1	1	1	1645	185.1	7.97	High	35	1
FALSE	High	Master Protein	A0A059RM34	Cytochrome c oxidase subunit 1 OS=Homo sapiens GN=COX1 PE=3 SV=1	0.005	1.547	2.71318	1	1	1	1	516	57.2	6.7	High	0	1
FALSE	High	Master Protein	A0A024QYR6	Mitochondrial PTENalpha OS=Homo sapiens GN=PTEN PE=2 SV=1	0.005	1.516	1.73611	1	1	1	1	576	64.8	8	High	30	1
FALSE	High	Master Protein	Q9NVV0	Trimeric intracellular cation channel type B OS=Homo sapiens GN=TMEM38B PE=1 SV=1	0.005	1.509	3.43643	1	1	1	1	291	32.5	9.06	High	0	1
FALSE	High	Master Protein	P35219	Carbonic anhydrase-related protein OS=Homo sapiens GN=CA8 PE=1 SV=3	0.005	1.507	3.10345	1	1	1	1	290	33	4.86	High	0	1
FALSE	High	Master Protein	Q6GMV3	Putative peptidyl-tRNA hydrolase PTRHD1 OS=Homo sapiens GN=PTRHD1 PE=1 SV=1	0.005	1.475	6.42857	1	1	1	1	140	15.8	9.1	High	0	1
FALSE	High	Master Protein	Q14241	Elongin-A OS=Homo sapiens GN=ELOA PE=1 SV=2	0.005	1.471	1.25313	1	1	1	1	798	89.9	9.57	High	34	1
FALSE	High	Master Protein	Q07954	Prolow-density lipoprotein receptor-related protein 1 OS=Homo sapiens GN=LRP1 PE=1 SV=2	0.006	1.42	0.132042	1	1	1	1	4544	504.3	5.39	High	30	1
FALSE	High	Master Protein	O15160	DNA-directed RNA polymerases I and III subunit RPAC1 OS=Homo sapiens GN=POLR1C PE=1 SV=1	0.006	1.398	3.75723	1	1	1	1	346	39.2	5.5	High	0	1
FALSE	High	Master Protein	A1L4Q0	Diacylglycerol kinase OS=Homo sapiens GN=DGKE PE=2 SV=1	0.006	1.391	1.76367	1	1	1	1	567	63.9	7.74	High	0	1
FALSE	High	Master Protein	B4DRQ6	Eyes absent homolog OS=Homo sapiens PE=2 SV=1	0.006	1.375	0.930233	1	1	1	1	645	70	5.21	High	29	1
FALSE	High	Master Protein	A0A024RDX3	ATPase, Cu++ transporting, beta polypeptide, isoform CRA_c OS=Homo sapiens GN=ATP7B PE=3 SV=1	0.007	1.338	0.614334	1	1	1	1	1465	157.2	6.7	High	0	1
FALSE	High	Master Protein	Q9GZP9	Derlin-2 OS=Homo sapiens GN=DERL2 PE=1 SV=1	0.007	1.335	2.51046	1	1	1	1	239	27.5	7.28	High	0	1
FALSE	High	Master Protein	B7ZLW2	HELZ protein OS=Homo sapiens GN=HELZ PE=2 SV=1	0.008	1.317	0.411734	1	1	1	1	1943	219	7.42	High	25	1
FALSE	High	Master Protein	O95071	E3 ubiquitin-protein ligase UBR5 OS=Homo sapiens GN=UBR5 PE=1 SV=2	0.008	1.317	0.392997	1	1	1	1	2799	309.2	5.85	High	27	1
FALSE	High	Master Protein	Q6NTF9	Rhomboid domain-containing protein 2 OS=Homo sapiens GN=RHBDD2 PE=2 SV=2	0.008	1.315	2.1978	1	1	1	1	364	39.2	9.32	High	40	1
FALSE	High	Master Protein	Q53HU7	Eukaryotic translation initiation factor 3 subunit I (Fragment) OS=Homo sapiens PE=2 SV=1	0.008	1.296	3.69231	1	1	1	1	325	36.5	5.64	High	0	1
FALSE	High	Master Protein	Q9Y2R4	Probable ATP-dependent RNA helicase DDX52 OS=Homo sapiens GN=DDX52 PE=1 SV=3	0.008	1.283	1.00167	1	1	1	1	599	67.5	9.67	High	21	1
FALSE	High	Master Protein	O60566	Mitotic checkpoint serine/threonine-protein kinase BUB1 beta OS=Homo sapiens GN=BUB1B PE=1 SV=3	0.008	1.28	0.666667	1	1	1	1	1050	119.5	5.27	High	0	1
FALSE	High	Master Protein	P23634	Plasma membrane calcium-transporting ATPase 4 OS=Homo sapiens GN=ATP2B4 PE=1 SV=2	0.008	1.278	0.966962	1	1	1	1	1241	137.8	6.6	High	31	1
FALSE	High	Master Protein	V9HW87	Abhydrolase domain containing 14B, isoform CRA_a OS=Homo sapiens GN=HEL-S-299 PE=2 SV=1	0.008	1.277	3.33333	1	1	1	1	210	22.3	6.4	High	26	1
FALSE	High	Master Protein	A8K6R5	cDNA FLJ77568 OS=Homo sapiens PE=2 SV=1	0.009	1.239	1.28655	1	1	1	1	855	97.5	8.48	High	0	1
FALSE	High	Master Protein	Q9UBI6	Guanine nucleotide-binding protein G(I)/G(S)/G(O) subunit gamma-12 OS=Homo sapiens GN=GNG12 PE=1 SV=3	0.009	1.235	15.2778	1	1	1	1	72	8	8.97	High	26	1
FALSE	High	Master Protein	Q5T5S1	Coiled-coil domain-containing protein 183 OS=Homo sapiens GN=CCDC183 PE=2 SV=3	0.009	1.23	3.74532	1	1	1	1	534	62.6	8.79	High	0	1
FALSE	High	Master Protein	Q14204	Cytoplasmic dynein 1 heavy chain 1 OS=Homo sapiens GN=DYNC1H1 PE=1 SV=5	0.009	1.212	0.172191	1	1	1	1	4646	532.1	6.4	High	0	1
FALSE	High	Master Protein	A0A024R098	Adenosine monophosphate deaminase 2 (Isoform L), isoform CRA_c OS=Homo sapiens GN=AMPD2 PE=4 SV=1	0.009	1.211	0.796359	1	1	1	1	879	100.6	6.93	High	0	1
FALSE	High	Master Protein	Q96GQ7	Probable ATP-dependent RNA helicase DDX27 OS=Homo sapiens GN=DDX27 PE=1 SV=2	0.01	1.188	1.00503	1	1	1	1	796	89.8	9.28	High	52	1
FALSE	High	Master Protein	B7Z4T6	Nuclear factor 1 OS=Homo sapiens PE=2 SV=1	0.01	1.184	2.55906	1	1	1	1	508	55.7	8.38	High	0	1
FALSE	High	Master Protein	Q8WUW1	Protein BRICK1 OS=Homo sapiens GN=BRK1 PE=1 SV=1	0.01	1.183	10.6667	1	1	1	1	75	8.7	5.45	High	0	1
FALSE	Medium	Master Protein	Q14473	Uncharacterized protein OS=Homo sapiens PE=3 SV=1	0.01	1.166	5.14286	1	1	1	1	175	18.9	6.79	High	0	1
FALSE	Medium	Master Protein	Q5EBM0	UMP-CMP kinase 2, mitochondrial OS=Homo sapiens GN=CMPK2 PE=1 SV=3	0.01	1.159	1.3363	1	1	1	1	449	49.4	7.01	High	0	1
FALSE	Medium	Master Protein	B8ZZB6	Protein IWS1 homolog (Fragment) OS=Homo sapiens GN=IWS1 PE=1 SV=1	0.01	1.159	2.05479	1	1	1	1	292	32	4.2	High	30	1
FALSE	Medium	Master Protein	L0R599	Alternative protein CIRH1A OS=Homo sapiens GN=CIRH1A PE=4 SV=1	0.01	1.159	23.0769	1	1	1	1	65	7.7	9.42	High	0	1
FALSE	Medium	Master Protein	P98170	E3 ubiquitin-protein ligase XIAP OS=Homo sapiens GN=XIAP PE=1 SV=2	0.01	1.157	2.8169	1	1	1	1	497	56.6	6.65	High	0	1
FALSE	Medium	Master Protein	O60333	Kinesin-like protein KIF1B OS=Homo sapiens GN=KIF1B PE=1 SV=5	0.01	1.155	0.715859	1	1	1	1	1816	204.3	5.6	High	68	1
FALSE	Medium	Master Protein	Q9H300	Presenilins-associated rhomboid-like protein, mitochondrial OS=Homo sapiens GN=PARL PE=1 SV=2	0.012	1.123	1.58311	1	1	1	1	379	42.2	9.79	High	35	1
FALSE	Medium	Master Protein	P52788	Spermine synthase OS=Homo sapiens GN=SMS PE=1 SV=2	0.012	1.109	3.00546	1	1	1	1	366	41.2	5.02	High	42	1
FALSE	Medium	Master Protein	P82921	28S ribosomal protein S21, mitochondrial OS=Homo sapiens GN=MRPS21 PE=1 SV=2	0.012	1.105	8.04598	1	1	1	1	87	10.7	10.21	High	0	1
FALSE	Medium	Master Protein	Q6ZQY3	Acidic amino acid decarboxylase GADL1 OS=Homo sapiens GN=GADL1 PE=1 SV=4	0.013	1.093	1.53551	1	1	1	1	521	59.2	6.37	High	15	1
FALSE	Medium	Master Protein	Q6PJG6	BRCA1-associated ATM activator 1 OS=Homo sapiens GN=BRAT1 PE=1 SV=2	0.013	1.093	1.21803	1	1	1	1	821	88.1	5.27	High	0	1
FALSE	Medium	Master Protein	B2R6T2	cDNA, FLJ93100, highly similar to Homo sapiens calpain 6 (CAPN6), mRNA OS=Homo sapiens PE=2 SV=1	0.013	1.067	1.40406	1	1	1	1	641	74.5	7.05	High	0	1
FALSE	Medium	Master Protein	Q8N612	FTS and Hook-interacting protein OS=Homo sapiens GN=FAM160A2 PE=1 SV=3	0.014	1.057	0.617284	1	1	1	1	972	105.5	6.77	High	36	1
FALSE	Medium	Master Protein	A8K434	cDNA FLJ75675, highly similar to Homo sapiens potassium inwardly-rectifying channel, subfamily J, member 16 (KCNJ16), transcript variant 1, mRNA OS=Homo sapiens PE=2 SV=1	0.014	1.055	3.58852	1	1	1	1	418	47.9	7.87	High	0	1
FALSE	Medium	Master Protein	Q13439	Golgin subfamily A member 4 OS=Homo sapiens GN=GOLGA4 PE=1 SV=1	0.014	1.053	0.269058	1	1	1	1	2230	261	5.39	High	39	1
FALSE	Medium	Master Protein	A0A0J9YY01	Unconventional myosin-XVB OS=Homo sapiens GN=MYO15B PE=1 SV=1	0.014	1.046	0.22846	1	1	1	1	3064	333.5	7.72	High	38	1
FALSE	Medium	Master Protein	A0A024R1X0	Cancer susceptibility candidate 3, isoform CRA_a OS=Homo sapiens GN=CASC3 PE=4 SV=1	0.015	1.02	1.48448	1	1	1	1	741	80.4	7.17	High	0	1
FALSE	Medium	Master Protein	B4DSW4	cDNA FLJ51541, moderately similar to Transcription factor Sp8 OS=Homo sapiens PE=2 SV=1	0.015	1.014	3.82166	1	1	1	1	157	16.4	12.25	High	30	1
FALSE	Medium	Master Protein	O15511	Actin-related protein 2/3 complex subunit 5 OS=Homo sapiens GN=ARPC5 PE=1 SV=3	0.016	1.008	3.97351	1	1	1	1	151	16.3	5.67	High	0	1
FALSE	Medium	Master Protein	Q9NP61	ADP-ribosylation factor GTPase-activating protein 3 OS=Homo sapiens GN=ARFGAP3 PE=1 SV=1	0.016	1	1.55039	1	1	1	1	516	56.9	7.36	High	0	1
FALSE	Medium	Master Protein	Q8TDG2	Actin-related protein T1 OS=Homo sapiens GN=ACTRT1 PE=2 SV=2	0.016	0.992	1.59574	1	1	1	1	376	41.7	6.79	High	37	1
FALSE	Medium	Master Protein	Q86YT5	Solute carrier family 13 member 5 OS=Homo sapiens GN=SLC13A5 PE=1 SV=1	0.016	0.991	1.76056	1	1	1	1	568	63	8.22	High	0	1
FALSE	Medium	Master Protein	A2RRL9	Z-DNA binding protein 1 OS=Homo sapiens GN=ZBP1 PE=1 SV=1	0.016	0.985	1.3986	1	1	1	1	429	46.3	7.14	High	0	1
FALSE	Medium	Master Protein	A0A024RAV0	Branched-chain-amino-acid aminotransferase OS=Homo sapiens GN=BCAT1 PE=3 SV=1	0.017	0.982	2.59067	1	1	1	1	386	42.9	5.3	High	0	1
FALSE	Medium	Master Protein	A8K4P6	cDNA FLJ77656, highly similar to Homo sapiens UV radiation resistance associated gene (UVRAG), mRNA OS=Homo sapiens PE=2 SV=1	0.017	0.977	1.43062	1	1	1	1	699	78.1	8.29	High	0	1
FALSE	Medium	Master Protein	A5PLM5	Exosome component 9 OS=Homo sapiens GN=EXOSC9 PE=2 SV=1	0.017	0.977	2.2779	1	1	1	1	439	48.9	5.29	High	0	1
FALSE	Medium	Master Protein	A0A024R6R2	Glutamic pyruvate transaminase (Alanine aminotransferase) 2, isoform CRA_b OS=Homo sapiens GN=GPT2 PE=4 SV=1	0.017	0.973	1.14723	1	1	1	1	523	57.9	7.71	High	0	1
FALSE	Medium	Master Protein	H0Y896	Cilia- and flagella-associated protein 44 (Fragment) OS=Homo sapiens GN=CFAP44 PE=4 SV=1	0.017	0.971	1.43198	1	1	1	1	419	49.6	5.87	High	35	1
FALSE	Medium	Master Protein	Q9Y5G1	Protocadherin gamma-B3 OS=Homo sapiens GN=PCDHGB3 PE=1 SV=3	0.018	0.966	0.645856	1	1	1	1	929	101.2	5.01	High	34	1
FALSE	Medium	Master Protein	Q9UJ96	Potassium voltage-gated channel subfamily G member 2 OS=Homo sapiens GN=KCNG2 PE=1 SV=1	0.018	0.965	1.28755	1	1	1	1	466	51.2	9	High	40	1
FALSE	Medium	Master Protein	H9MHP6	C-C chemokine receptor type 5 OS=Homo sapiens GN=CCR5 PE=3 SV=1	0.018	0.963	1.70455	1	1	1	1	352	40.5	8.91	High	0	1
FALSE	Medium	Master Protein	O43741	5'-AMP-activated protein kinase subunit beta-2 OS=Homo sapiens GN=PRKAB2 PE=1 SV=1	0.019	0.954	4.41176	1	1	1	1	272	30.3	6.46	High	24	1
FALSE	Medium	Master Protein	O15520	Fibroblast growth factor 10 OS=Homo sapiens GN=FGF10 PE=1 SV=1	0.019	0.947	4.80769	1	1	1	1	208	23.4	9.52	High	0	1
FALSE	Medium	Master Protein	Q9H7Z3	Protein NRDE2 homolog OS=Homo sapiens GN=NRDE2 PE=1 SV=3	0.02	0.933	0.687285	1	1	1	1	1164	132.6	7.68	High	0	1
FALSE	Medium	Master Protein	B4DUJ9	Translocon-associated protein subunit beta OS=Homo sapiens PE=2 SV=1	0.02	0.922	2.9703	1	1	1	1	202	22	8.41	High	44	1
FALSE	Medium	Master Protein	Q5SSJ5	Heterochromatin protein 1-binding protein 3 OS=Homo sapiens GN=HP1BP3 PE=1 SV=1	0.02	0.92	1.98915	1	1	1	1	553	61.2	9.67	High	0	1
FALSE	Medium	Master Protein	O75808	Calpain-15 OS=Homo sapiens GN=CAPN15 PE=1 SV=1	0.02	0.919	0.644567	1	1	1	1	1086	117.2	6.71	High	0	1
FALSE	Medium	Master Protein	P49321	Nuclear autoantigenic sperm protein OS=Homo sapiens GN=NASP PE=1 SV=2	0.021	0.91	0.888325	1	1	1	1	788	85.2	4.3	High	0	1
FALSE	Medium	Master Protein	H3BQK0	ATP-dependent RNA helicase DDX19B OS=Homo sapiens GN=DDX19B PE=1 SV=1	0.021	0.907	1.23967	1	1	1	1	484	54.5	7.87	High	0	1
FALSE	Medium	Master Protein	Q969T7	7-methylguanosine phosphate-specific 5'-nucleotidase OS=Homo sapiens GN=NT5C3B PE=1 SV=4	0.021	0.895	3	1	1	1	1	300	34.4	6.38	High	0	1
FALSE	Medium	Master Protein	B1AJZ6	Protein Wnt (Fragment) OS=Homo sapiens GN=WNT4 PE=1 SV=1	0.022	0.892	25	1	1	1	1	52	6	9.2	High	0	1
FALSE	Medium	Master Protein	Q96FB5	Protein RRNAD1 OS=Homo sapiens GN=RRNAD1 PE=2 SV=2	0.023	0.882	1.26316	1	1	1	1	475	52.9	7.97	High	28	1
FALSE	Medium	Master Protein	F5H6H0	High mobility group protein HMGI-C OS=Homo sapiens GN=HMGA2 PE=1 SV=1	0.023	0.88	8.84354	1	1	1	1	147	16.4	11.59	High	0	1
FALSE	Medium	Master Protein	Q9HCE0	Ectopic P granules protein 5 homolog OS=Homo sapiens GN=EPG5 PE=1 SV=2	0.023	0.879	0.232648	1	1	1	1	2579	292.3	6.43	High	0	1
FALSE	Medium	Master Protein	J3JS70	Retinoid X receptor, beta (Fragment) OS=Homo sapiens GN=RXRB PE=4 SV=1	0.023	0.876	2.29008	1	1	1	1	262	28.4	9.7	High	23	1
FALSE	Medium	Master Protein	A0A024RAL9	Chromosome 5 open reading frame 21, isoform CRA_b OS=Homo sapiens GN=C5orf21 PE=4 SV=1	0.024	0.874	1.68269	1	1	1	1	416	47.9	6.09	High	0	1
FALSE	Medium	Master Protein	A0A024R892	Leucine rich repeat containing 8 family, member A, isoform CRA_a OS=Homo sapiens GN=LRRC8A PE=4 SV=1	0.024	0.873	0.987654	1	1	1	1	810	94.1	7.94	High	0	1
FALSE	Medium	Master Protein	P21399	Cytoplasmic aconitate hydratase OS=Homo sapiens GN=ACO1 PE=1 SV=3	0.025	0.863	0.787402	1	1	1	1	889	98.3	6.68	High	0	1
FALSE	Medium	Master Protein	Q14687	Genetic suppressor element 1 OS=Homo sapiens GN=GSE1 PE=1 SV=3	0.026	0.854	0.493016	1	1	1	1	1217	136.1	7.74	High	32	1
FALSE	Medium	Master Protein	Q8WXD0	Relaxin receptor 2 OS=Homo sapiens GN=RXFP2 PE=1 SV=1	0.029	0.826	0.795756	1	1	1	1	754	86.4	8.76	High	0	1
FALSE	Medium	Master Protein	A0A087WU39	E3 ubiquitin-protein ligase parkin OS=Homo sapiens GN=PARK2 PE=1 SV=1	0.029	0.825	2.98507	1	1	1	1	201	21.8	8.28	High	0	1
FALSE	Medium	Master Protein	A0A140VJM4	Potassium channel tetramerisation domain containing 12 OS=Homo sapiens GN=KCTD12 PE=2 SV=1	0.029	0.824	2.15385	1	1	1	1	325	35.7	5.64	High	0	1
FALSE	Medium	Master Protein	Q8IWZ3	Ankyrin repeat and KH domain-containing protein 1 OS=Homo sapiens GN=ANKHD1 PE=1 SV=1	0.029	0.816	0.236035	1	1	1	1	2542	269.3	5.73	High	44	1

## Sheet: pathway
© 2000-2019 QIAGEN. All rights reserved.
Ingenuity Canonical Pathways	-log(p-value)	Ratio	z-score	Molecules
Virus Entry via Endocytic Pathways	5.04	0.12	NaN	ACTC1,ACTG1,AP1M1,AP2B1,AP2M1,AP3B1,HLA-A,HLA-C,PIK3C3,PIK3R2,PRKCH,PRKCI,RALB
BER pathway	4.97	0.417	NaN	LIG1,LIG3,PNKP,POLB,XRCC1
NER Pathway	4.6	0.118	NaN	COPS3,COPS5,DDB2,ERCC4,LIG1,LIG3,POLD3,RFC1,RPA1,TOP2A,TOP2B,XRCC1
EIF2 Signaling	4.52	0.0841	NaN	ACTC1,AGO1,AKT1,EIF2B3,EIF2B4,EIF3H,EIF3I,EIF5,PIK3C3,PIK3R2,PPP1CC,RALB,RPL23A,RPL36AL,RPL39,RPS21,RPS29,XIAP
Cell Cycle: G2/M DNA Damage Checkpoint Regulation	4.27	0.163	NaN	AURKA,CCNB1,CHEK1,RPS6KA1,TOP2A,TOP2B,YWHAG,YWHAZ
mTOR Signaling	4.25	0.0833	NaN	AKT1,ARHGAP8/PRR5-ARHGAP8,EIF3H,EIF3I,PIK3C3,PIK3R2,PLD3,PRKAB1,PRKAB2,PRKCH,PRKCI,RALB,RHOC,RHOT1,RPS21,RPS29,RPS6KA1
Protein Ubiquitination Pathway	4.21	0.0746	NaN	CUL2,DNAJC21,ELOB,HLA-A,HLA-C,HSPA4,NEDD4,NEDD4L,PRKN,PSMA1,PSMA4,PSMB2,PSMB3,PSMB4,SMURF1,UBE2D1,UBR1,UCHL1,USP9X,XIAP
Insulin Receptor Signaling	3.98	0.0956	NaN	AKT1,EIF2B3,EIF2B4,MAPK8,PIK3C3,PIK3R2,PPP1CC,PPP1R10,PPP1R12A,PRKACA,PRKCI,PTEN,RALB
IGF-1 Signaling	3.8	0.105	NaN	AKT1,MAPK8,NEDD4,PIK3C3,PIK3R2,PRKACA,PRKCI,RALB,RASA1,YWHAG,YWHAZ
Integrin Signaling	3.68	0.0777	NaN	ACTC1,ACTG1,AKT1,ARF5,ARPC5,CAPN1,CAPN6,MAPK8,PARVA,PIK3C3,PIK3R2,PPP1R12A,PTEN,RALB,RHOC,RHOT1
Glioma Signaling	3.63	0.1	NaN	AKT1,CAMK2D,CAMK2G,CAMK4,CDK6,PIK3C3,PIK3R2,PRKCH,PRKCI,PTEN,RALB
Hereditary Breast Cancer Signaling	3.36	0.0876	NaN	AKT1,CCNB1,CDK6,CHEK1,DDB2,HDAC6,PIK3C3,PIK3R2,PTEN,RALB,RFC1,RPA1
UVB-Induced MAPK Signaling	3.21	0.132	NaN	AKT1,MAPK14,MAPK8,PIK3C3,PIK3R2,PRKCH,PRKCI
NRF2-mediated Oxidative Stress Response	3.13	0.0749	NaN	ACTC1,ACTG1,AKT1,CBR1,DNAJC21,EPHX1,GSTM3,MAPK14,MAPK8,PIK3C3,PIK3R2,PRKCH,PRKCI,RALB
Synaptic Long Term Potentiation	3.12	0.0873	NaN	CAMK2D,CAMK2G,CAMK4,PPP1CC,PPP1R10,PPP1R12A,PRKACA,PRKCH,PRKCI,RALB,RPS6KA1
Parkinson's Signaling	3.09	0.25	NaN	MAPK14,MAPK8,PRKN,UCHL1
Cell Cycle Control of Chromosomal Replication	3.07	0.125	NaN	CDK17,CDK6,LIG1,ORC2,RPA1,TOP2A,TOP2B
Mechanisms of Viral Exit from Host Cells	3.06	0.146	NaN	ACTC1,ACTG1,LMNB2,NEDD4,PRKCH,PRKCI
Rac Signaling	2.99	0.0901	NaN	ABI2,ARPC5,BRK1,CYFIP1,MAPK8,PIK3C3,PIK3R2,PRKCI,RALB,WASF1
Fcγ Receptor-mediated Phagocytosis in Macrophages and Monocytes	2.96	0.0968	NaN	ACTC1,ACTG1,AKT1,ARPC5,PIK3R2,PLD3,PRKCH,PRKCI,PTEN
Molecular Mechanisms of Cancer	2.95	0.0573	NaN	AKT1,AURKA,CAMK2D,CAMK2G,CDK17,CDK6,CHEK1,LRP1,MAPK14,MAPK8,PIK3C3,PIK3R2,PRKACA,PRKCH,PRKCI,RALB,RASA1,RHOC,RHOT1,SMAD2,WNT4,XIAP
IL-8 Signaling	2.94	0.0714	NaN	AKT1,ARAF,GNG12,LASP1,MAP4K4,MAPK8,PIK3C3,PIK3R2,PLD3,PRKCH,PRKCI,RALB,RHOC,RHOT1
Apelin Pancreas Signaling Pathway	2.9	0.136	NaN	MAPK8,PIK3C3,PIK3R2,PRKAB1,PRKAB2,PRKACA
FAK Signaling	2.9	0.0947	NaN	ACTC1,ACTG1,AKT1,CAPN1,CAPN6,PIK3C3,PIK3R2,PTEN,RALB
Regulation of eIF4 and p70S6K Signaling	2.89	0.0774	NaN	AGO1,AKT1,EIF2B3,EIF2B4,EIF3H,EIF3I,MAPK14,PIK3C3,PIK3R2,RALB,RPS21,RPS29
Chemokine Signaling	2.89	0.104	NaN	CAMK2D,CAMK2G,CAMK4,CCR5,MAPK14,MAPK8,PPP1R12A,RALB
Apelin Endothelial Signaling Pathway	2.87	0.087	NaN	AKT1,CAMK4,MAPK8,PIK3C3,PIK3R2,PRKAB1,PRKAB2,PRKCH,PRKCI,RALB
Apelin Muscle Signaling Pathway	2.79	0.211	NaN	AKT1,PRKAB1,PRKAB2,TFAM
Thrombin Signaling	2.77	0.0686	NaN	AKT1,CAMK2D,CAMK2G,CAMK4,GNG12,MAPK14,PIK3C3,PIK3R2,PPP1R12A,PRKCH,PRKCI,RALB,RHOC,RHOT1
CDP-diacylglycerol Biosynthesis I	2.71	0.2	NaN	AGPAT1,AGPAT5,GPAT4,LCLAT1
HIPPO signaling	2.65	0.0952	NaN	CSNK1E,PPP1CC,PPP1R10,PPP1R12A,SCRIB,SMAD2,YWHAG,YWHAZ
Myc Mediated Apoptosis Signaling	2.64	0.106	NaN	AKT1,MAPK8,PIK3C3,PIK3R2,RALB,YWHAG,YWHAZ
Germ Cell-Sertoli Cell Junction Signaling	2.62	0.0719	NaN	ACTC1,ACTG1,AKT1,CLINT1,MAPK14,MAPK8,PIK3C3,PIK3R2,RAB8B,RALB,RHOC,RHOT1
Role of NFAT in Cardiac Hypertrophy	2.62	0.066	NaN	AKT1,CAMK2D,CAMK2G,CAMK4,GNG12,HDAC6,MAPK14,MAPK8,PIK3C3,PIK3R2,PRKACA,PRKCH,PRKCI,RALB
TR/RXR Activation	2.61	0.0941	NaN	ACACA,AKT1,CAMK4,MED1,NRGN,PIK3C3,PIK3R2,RXRB
Amyloid Processing	2.61	0.12	NaN	AKT1,CAPN1,CAPN6,CSNK1E,MAPK14,PRKACA
RAR Activation	2.58	0.0681	NaN	AKT1,MAPK14,MAPK8,MED1,PIK3R2,PRKACA,PRKCH,PRKCI,PTEN,RDH14,RXRB,SMAD2,SORBS3
Actin Cytoskeleton Signaling	2.58	0.0654	NaN	ABI2,ACTC1,ACTG1,ARPC5,BRK1,CYFIP1,FGF10,FGF2,GNG12,PIK3C3,PIK3R2,PPP1R12A,RALB,WASF1
UVC-Induced MAPK Signaling	2.56	0.118	NaN	ARAF,MAPK14,MAPK8,PRKCH,PRKCI,RALB
14-3-3-mediated Signaling	2.55	0.0787	NaN	AKT1,MAPK8,PIK3C3,PIK3R2,PRKCH,PRKCI,RALB,RPS6KA1,YWHAG,YWHAZ
Pyrimidine Deoxyribonucleotides De Novo Biosynthesis I	2.55	0.182	NaN	CMPK2,DTYMK,NME6,TYMS
Phosphatidylglycerol Biosynthesis II (Non-plastidic)	2.55	0.182	NaN	AGPAT1,AGPAT5,GPAT4,LCLAT1
Clathrin-mediated Endocytosis Signaling	2.54	0.0674	NaN	ACTC1,ACTG1,AP1M1,AP2B1,AP2M1,AP3B1,ARPC5,FGF10,FGF2,MYO6,PIK3C3,PIK3R2,USP9X
ERK/MAPK Signaling	2.54	0.0674	NaN	ARAF,DUSP9,PIK3C3,PIK3R2,PPP1CC,PPP1R10,PPP1R12A,PRKACA,PRKCI,RALB,RPS6KA1,YWHAG,YWHAZ
Glycogen Degradation II	2.53	0.273	NaN	MTAP,PGM3,PYGB
Signaling by Rho Family GTPases	2.52	0.0622	NaN	ACTC1,ACTG1,ARPC5,CYFIP1,GNG12,MAPK8,NEDD4,PIK3C3,PIK3R2,PPP1R12A,PRKCI,RHOC,RHOT1,SEPT10,WASF1
Melatonin Signaling	2.5	0.1	NaN	ARAF,CAMK2D,CAMK2G,CAMK4,PRKACA,PRKCH,PRKCI
CTLA4 Signaling in Cytotoxic T Lymphocytes	2.49	0.0899	NaN	AKT1,AP1M1,AP2B1,AP2M1,HLA-A,HLA-C,PIK3C3,PIK3R2
Small Cell Lung Cancer Signaling	2.43	0.0972	NaN	AKT1,CDK6,PIK3C3,PIK3R2,PTEN,RXRB,TRAF3
Breast Cancer Regulation by Stathmin1	2.41	0.065	NaN	CAMK2D,CAMK2G,CAMK4,GNG12,PIK3C3,PIK3R2,PPP1CC,PPP1R10,PPP1R12A,PRKACA,PRKCH,PRKCI,RALB
HIF1α Signaling	2.41	0.0804	NaN	AKT1,COPS5,CUL2,ELOB,MAPK14,MAPK8,PIK3C3,PIK3R2,RALB
PPARα/RXRα Activation	2.39	0.0674	NaN	AIP,CHD5,GOT2,MAP4K4,MAPK14,MAPK8,MED1,PRKAB1,PRKAB2,PRKACA,RALB,SMAD2
EGF Signaling	2.36	0.107	NaN	AKT1,MAPK14,MAPK8,PIK3C3,PIK3R2,RASA1
ErbB Signaling	2.34	0.0851	NaN	AKT1,MAPK14,MAPK8,PIK3C3,PIK3R2,PRKCH,PRKCI,RALB
Sertoli Cell-Sertoli Cell Junction Signaling	2.33	0.0663	NaN	ACTC1,ACTG1,AKT1,CLINT1,EPB41,MAPK14,MAPK8,PRKACA,PTEN,RAB8B,RALB,YBX3
Salvage Pathways of Pyrimidine Ribonucleotides	2.32	0.0842	NaN	ARAF,CDK6,CMPK2,DYRK1A,MAPK8,NME6,PRKCH,PYCR3
Glycogen Degradation III	2.31	0.231	NaN	MTAP,PGM3,PYGB
ATM Signaling	2.29	0.0833	NaN	BRAT1,CCNB1,CHEK1,HP1BP3,MAPK14,MAPK8,PPP1CC,TLK2
Protein Kinase A Signaling	2.28	0.0522	NaN	ANAPC7,CAMK2D,CAMK2G,CAMK4,DUSP9,GNG12,H1F0,HIST1H1E,KDELR1,PPP1CC,PPP1R10,PPP1R12A,PRKACA,PRKCH,PRKCI,PTEN,PTPRK,PYGB,YWHAG,YWHAZ
Production of Nitric Oxide and Reactive Oxygen Species in Macrophages	2.24	0.0645	NaN	AKT1,MAPK14,MAPK8,PIK3C3,PIK3R2,PPP1CC,PPP1R10,PPP1R12A,PRKCH,PRKCI,RHOC,RHOT1
p53 Signaling	2.23	0.0816	NaN	AKT1,CHEK1,MAPK14,MAPK8,MED1,PIK3C3,PIK3R2,PTEN
Apoptosis Signaling	2.23	0.0816	NaN	ACIN1,CAPN1,CAPN6,MAP4K4,MAPK8,RALB,RPS6KA1,XIAP
VEGF Signaling	2.23	0.0816	NaN	ACTC1,ACTG1,AKT1,EIF2B3,EIF2B4,PIK3C3,PIK3R2,RALB
Cardiac Hypertrophy Signaling	2.2	0.0593	NaN	AKT1,CAMK4,EIF2B3,EIF2B4,GNG12,MAPK14,MAPK8,PIK3C3,PIK3R2,PRKACA,RALB,RHOC,RHOT1,RPS6KA1
Mitochondrial Dysfunction	2.2	0.0667	NaN	ACO1,COX7A2,MAPK8,MT-CO1,MT-CO2,MT-CO3,MT-ND2,NDUFA9,NDUFS6,NDUFS8,PRKN
CCR3 Signaling in Eosinophils	2.19	0.0744	NaN	CAMK4,GNG12,MAPK14,PIK3C3,PIK3R2,PPP1R12A,PRKCH,PRKCI,RALB
Tight Junction Signaling	2.16	0.0659	NaN	ACTC1,ACTG1,AKT1,CPSF1,EPB41,GPAA1,PRKACA,PRKCI,PTEN,SMURF1,YBX3
Neuropathic Pain Signaling In Dorsal Horn Neurons	2.16	0.0792	NaN	CAMK2D,CAMK2G,CAMK4,PIK3C3,PIK3R2,PRKACA,PRKCH,PRKCI
Sumoylation Pathway	2.16	0.0792	NaN	ARHGDIA,MAPK8,RFC1,RHOC,RHOT1,RPA1,SENP2,XIAP
Tetrahydrofolate Salvage from 5,10-methenyltetrahydrofolate	2.14	0.4	NaN	GART,MTHFD1
LPS-stimulated MAPK Signaling	2.09	0.0843	NaN	MAPK14,MAPK8,PIK3C3,PIK3R2,PRKCH,PRKCI,RALB
NF-κB Activation by Viruses	2.09	0.0843	NaN	AKT1,CCR5,PIK3C3,PIK3R2,PRKCH,PRKCI,RALB
BMP signaling pathway	2.09	0.0843	NaN	CAMK4,MAPK14,MAPK8,PRKACA,RALB,SMURF1,XIAP
Oxidative Phosphorylation	2.08	0.0769	NaN	COX7A2,MT-CO1,MT-CO2,MT-CO3,MT-ND2,NDUFA9,NDUFS6,NDUFS8
nNOS Signaling in Neurons	2.07	0.109	NaN	CAMK4,CAPN1,CAPN6,PRKCH,PRKCI
Mismatch Repair in Eukaryotes	2.04	0.188	NaN	MSH3,RFC1,RPA1
IL-17A Signaling in Airway Cells	2.04	0.0923	NaN	AKT1,MAPK14,MAPK8,PIK3C3,PIK3R2,PTEN
HER-2 Signaling in Breast Cancer	2.04	0.0824	NaN	AKT1,CDK6,PIK3C3,PIK3R2,PRKCH,PRKCI,RALB
FGF Signaling	2.04	0.0824	NaN	AKT1,FGF10,FGF2,MAPK14,MAPK8,PIK3C3,PIK3R2
CDK5 Signaling	2.01	0.0748	NaN	CAPN1,MAPK14,MAPK8,PPP1CC,PPP1R10,PPP1R12A,PRKACA,RALB
iCOS-iCOSL Signaling in T Helper Cells	2.01	0.0748	NaN	AKT1,CAMK2D,CAMK2G,CAMK4,HLA-A,PIK3C3,PIK3R2,PTEN
p70S6K Signaling	2.01	0.0698	NaN	AKT1,EEF2K,PIK3C3,PIK3R2,PRKCH,PRKCI,RALB,YWHAG,YWHAZ
Paxillin Signaling	2.01	0.0748	NaN	ACTC1,ACTG1,MAPK14,MAPK8,PARVA,PIK3C3,PIK3R2,RALB
eNOS Signaling	1.99	0.0654	NaN	AKT1,CAMK4,HSPA4,PIK3C3,PIK3R2,PRKAB1,PRKAB2,PRKACA,PRKCH,PRKCI
Gαq Signaling	1.99	0.0654	NaN	AKT1,CAMK4,GNG12,PIK3C3,PIK3R2,PLD3,PRKCH,PRKCI,RHOC,RHOT1
RANK Signaling in Osteoclasts	1.98	0.0805	NaN	AKT1,CAMK4,MAPK14,MAPK8,PIK3C3,PIK3R2,XIAP
ErbB4 Signaling	1.98	0.0896	NaN	AKT1,PIK3C3,PIK3R2,PRKCH,PRKCI,RALB
Regulation of Actin-based Motility by Rho	1.96	0.0795	NaN	ACTC1,ARHGDIA,ARPC5,PPP1R12A,RHOC,RHOT1,WASF1
Synaptogenesis Signaling Pathway	1.91	0.0519	NaN	AKT1,AP2B1,AP2M1,ARPC5,CAMK2D,CAMK2G,CAMK4,EFNB1,GPAA1,LRP1,MAPK14,PIK3C3,PIK3R2,PRKACA,RALB,WASF1
CREB Signaling in Neurons	1.91	0.0583	NaN	AKT1,CAMK2D,CAMK2G,CAMK4,GNG12,PIK3C3,PIK3R2,PRKACA,PRKCH,PRKCI,RALB,RPS6KA1
Death Receptor Signaling	1.91	0.0778	NaN	ACIN1,ACTC1,ACTG1,MAP4K4,MAPK8,TBK1,XIAP
HMGB1 Signaling	1.9	0.0633	NaN	AKT1,KAT7,MAPK14,MAPK8,PIK3C3,PIK3R2,RALB,RBBP7,RHOC,RHOT1
Actin Nucleation by ARP-WASP Complex	1.89	0.0857	NaN	ARPC5,PPP1R12A,RALB,RHOC,RHOT1,WASF1
Melanoma Signaling	1.88	0.098	NaN	AKT1,PIK3C3,PIK3R2,PTEN,RALB
GM-CSF Signaling	1.86	0.0845	NaN	AKT1,CAMK2D,CAMK2G,PIK3C3,PIK3R2,RALB
3-phosphoinositide Biosynthesis	1.86	0.0625	NaN	EYA4,PI4K2A,PI4K2B,PIK3C3,PIK3R2,PPP1CC,PPP1R12A,PPP5C,PTEN,RASA1
CCR5 Signaling in Macrophages	1.86	0.0761	NaN	CAMK4,CCR5,GNG12,MAPK14,MAPK8,PRKCH,PRKCI
Aryl Hydrocarbon Receptor Signaling	1.85	0.0657	NaN	AIP,CDK6,CHEK1,GSTM3,MAPK8,MED1,NFIC,PTGES3,RXRB
Huntington's Disease Signaling	1.85	0.0553	NaN	AKT1,CAPN1,CAPN6,GNG12,GPAA1,HDAC6,HSPA4,MAPK8,PIK3C3,PIK3R2,PRKCH,PRKCI,RASA1
Tec Kinase Signaling	1.84	0.0621	NaN	ACTC1,ACTG1,GNG12,MAPK8,PIK3C3,PIK3R2,PRKCH,PRKCI,RHOC,RHOT1
Aspartate Degradation II	1.84	0.286	NaN	GOT2,MDH1
α-Adrenergic Signaling	1.83	0.0753	NaN	CAMK4,GNG12,PRKACA,PRKCH,PRKCI,PYGB,RALB
ILK Signaling	1.83	0.0591	NaN	ACTC1,ACTG1,AKT1,MAPK8,PARVA,PIK3C3,PIK3R2,PPP1R12A,PTEN,RHOC,RHOT1
fMLP Signaling in Neutrophils	1.82	0.069	NaN	ARPC5,CAMK4,GNG12,PIK3C3,PIK3R2,PRKCH,PRKCI,RALB
AMPK Signaling	1.82	0.0566	NaN	ACACA,AKT1,EEF2K,MAPK14,MLYCD,PFKFB2,PIK3C3,PIK3R2,PPM1F,PRKAB1,PRKAB2,PRKACA
Endocannabinoid Developing Neuron Pathway	1.82	0.069	NaN	AKT1,ARAF,MAPK14,MAPK8,PIK3C3,PIK3R2,PRKACA,RALB
Superpathway of Methionine Degradation	1.81	0.114	NaN	FTSJ1,GOT2,PRMT3,SUOX
Nitric Oxide Signaling in the Cardiovascular System	1.79	0.0737	NaN	AKT1,CAMK4,PIK3C3,PIK3R2,PRKACA,PRKCH,PRKCI
Non-Small Cell Lung Cancer Signaling	1.78	0.0811	NaN	AKT1,CDK6,PIK3C3,PIK3R2,RALB,RXRB
CXCR4 Signaling	1.78	0.0606	NaN	AKT1,GNG12,MAPK8,PIK3C3,PIK3R2,PRKCH,PRKCI,RALB,RHOC,RHOT1
Fc Epsilon RI Signaling	1.77	0.0678	NaN	AKT1,MAPK14,MAPK8,PIK3C3,PIK3R2,PRKCH,PRKCI,RALB
Renin-Angiotensin Signaling	1.77	0.0678	NaN	MAPK14,MAPK8,PIK3C3,PIK3R2,PRKACA,PRKCH,PRKCI,RALB
Role of IL-17A in Arthritis	1.75	0.0909	NaN	MAPK14,MAPK8,PIK3C3,PIK3R2,RPS6KA1
Regulation of the Epithelial-Mesenchymal Transition Pathway	1.74	0.0573	NaN	AKT1,ARAF,FGF10,FGF2,HMGA2,PIK3C3,PIK3R2,RALB,SMAD2,SMURF1,WNT4
Xenobiotic Metabolism Signaling	1.73	0.0519	NaN	AIP,CAMK2D,CAMK2G,CAMK4,GSTM3,MAPK14,MAPK8,MED1,PIK3C3,PIK3R2,PRKCH,PRKCI,PTGES3,RALB
Sucrose Degradation V (Mammalian)	1.72	0.25	NaN	ALDOA,TPI1
Phosphatidylethanolamine Biosynthesis II	1.72	0.25	NaN	CEPT1,PCYT2
RhoA Signaling	1.71	0.0661	NaN	ACTC1,ACTG1,ARHGAP8/PRR5-ARHGAP8,ARPC5,NEDD4,PPP1R12A,SEPT10,WASF1
Erythropoietin Signaling	1.7	0.0779	NaN	AKT1,PIK3C3,PIK3R2,PRKCH,PRKCI,RALB
GDNF Family Ligand-Receptor Interactions	1.7	0.0779	NaN	MAPK8,PDLIM7,PIK3C3,PIK3R2,RALB,RASA1
Neurotrophin/TRK Signaling	1.7	0.0779	NaN	AKT1,MAPK8,PIK3C3,PIK3R2,RALB,RPS6KA1
Apelin Cardiomyocyte Signaling Pathway	1.7	0.0707	NaN	AKT1,MAPK14,MAPK8,PIK3C3,PIK3R2,PRKCH,PRKCI
Triacylglycerol Biosynthesis	1.69	0.105	NaN	AGPAT1,AGPAT5,GPAT4,LCLAT1
CNTF Signaling	1.69	0.0877	NaN	AKT1,PIK3C3,PIK3R2,RALB,RPS6KA1
Colorectal Cancer Metastasis Signaling	1.69	0.0526	NaN	AKT1,GNG12,LRP1,MAPK8,MSH3,PIK3C3,PIK3R2,PRKACA,RALB,RHOC,RHOT1,SMAD2,WNT4
Role of Macrophages, Fibroblasts and Endothelial Cells in Rheumatoid Arthritis	1.68	0.0498	NaN	AKT1,CAMK2D,CAMK2G,CAMK4,FGF2,LRP1,MAPK14,PIK3C3,PIK3R2,PRKCH,PRKCI,PRSS2,RALB,TRAF3,WNT4
Cancer Drug Resistance By Drug Efflux	1.66	0.0862	NaN	AKT1,ARAF,PIK3R2,PTEN,RALB
Renal Cell Carcinoma Signaling	1.65	0.0759	NaN	AKT1,CUL2,ELOB,PIK3C3,PIK3R2,RALB
IL-3 Signaling	1.63	0.075	NaN	AKT1,PIK3C3,PIK3R2,PRKCH,PRKCI,RALB
FLT3 Signaling in Hematopoietic Progenitor Cells	1.63	0.075	NaN	AKT1,MAPK14,PIK3C3,PIK3R2,RALB,RPS6KA1
Glucocorticoid Receptor Signaling	1.61	0.0479	NaN	AKT1,HSPA4,KRT6B,KRT74,MAPK14,MAPK8,MED1,PIK3C3,PIK3R2,PRKAB1,PRKAB2,PRKACA,PTGES3,RALB,SMAD2,TAF15
IL-17 Signaling	1.61	0.0741	NaN	AKT1,MAPK14,MAPK8,PIK3C3,PIK3R2,RALB
Apelin Cardiac Fibroblast Signaling Pathway	1.61	0.13	NaN	AKT1,PRKAB1,PRKAB2
P2Y Purigenic Receptor Signaling Pathway	1.6	0.063	NaN	AKT1,GNG12,PIK3C3,PIK3R2,PRKACA,PRKCH,PRKCI,RALB
RhoGDI Signaling	1.59	0.0565	NaN	ACTC1,ACTG1,ARHGAP8/PRR5-ARHGAP8,ARHGDIA,ARPC5,GNG12,PPP1R12A,RHOC,RHOT1,WASF1
NF-κB Signaling	1.59	0.0565	NaN	AKT1,ARAF,MAP4K4,MAPK8,PIK3C3,PIK3R2,PRKACA,RALB,TBK1,TRAF3
Activation of IRF by Cytosolic Pattern Recognition Receptors	1.58	0.082	NaN	MAPK8,MAVS,TBK1,TRAF3,ZBP1
Endometrial Cancer Signaling	1.58	0.082	NaN	AKT1,PIK3C3,PIK3R2,PTEN,RALB
Sirtuin Signaling Pathway	1.58	0.0495	NaN	AKT1,G6PD,GOT2,H1F0,HIST1H1E,MLYCD,MT-ND2,NDUFA9,NDUFS6,NDUFS8,NEDD4,POLR1C,SMARCA5,TOMM70
Cdc42 Signaling	1.57	0.062	NaN	ARPC5,HLA-A,HLA-C,MAPK14,MAPK8,PPP1R12A,PRKCI,RASA1
IL-22 Signaling	1.56	0.125	NaN	AKT1,MAPK14,MAPK8
S-methyl-5'-thioadenosine Degradation II	1.56	1	NaN	MTAP
TCA Cycle II (Eukaryotic)	1.56	0.125	NaN	ACO1,MDH1,SUCLA2
Sorbitol Degradation I	1.56	1	NaN	SORD
Phosphatidylethanolamine Biosynthesis III	1.56	1	NaN	PTDSS2
Sulfite Oxidation IV	1.56	1	NaN	SUOX
Role of PI3K/AKT Signaling in the Pathogenesis of Influenza	1.55	0.0806	NaN	AKT1,CCR5,PIK3C3,PIK3R2,ZNF346
IL-2 Signaling	1.55	0.0806	NaN	AKT1,MAPK8,PIK3C3,PIK3R2,RALB
SPINK1 General Cancer Pathway	1.55	0.0806	NaN	AKT1,PIK3C3,PIK3R2,PRSS2,RALB
BAG2 Signaling Pathway	1.55	0.0952	NaN	HSPA4,MAPK14,PRKN,UBE2D1
B Cell Receptor Signaling	1.53	0.0552	NaN	AKT1,CAMK2D,CAMK2G,CAMK4,MAPK14,MAPK8,PIK3C3,PIK3R2,PTEN,RALB
Mitotic Roles of Polo-Like Kinase	1.52	0.0794	NaN	ANAPC7,CAPN1,CCNB1,KIF23,SLK
VEGF Family Ligand-Receptor Interactions	1.52	0.0706	NaN	AKT1,PIK3C3,PIK3R2,PRKCH,PRKCI,RALB
Adipogenesis pathway	1.52	0.0606	NaN	AKT1,FGF2,HDAC6,KAT7,RBBP4,RBBP7,RPS6KA1,SENP2
Thrombopoietin Signaling	1.5	0.0781	NaN	PIK3C3,PIK3R2,PRKCH,PRKCI,RALB
Pyridoxal 5'-phosphate Salvage Pathway	1.5	0.0781	NaN	ARAF,CDK6,DYRK1A,MAPK8,PRKCH
PI3K Signaling in B Lymphocytes	1.48	0.0597	NaN	AKT1,CAMK2D,CAMK2G,CAMK4,PIK3R2,PRKCI,PTEN,RALB
Dopamine-DARPP32 Feedback in cAMP Signaling	1.48	0.0566	NaN	CAMK4,CSNK1E,KCNJ16,PPP1CC,PPP1R10,PPP1R12A,PRKACA,PRKCH,PRKCI
CD40 Signaling	1.47	0.0769	NaN	MAPK14,MAPK8,PIK3C3,PIK3R2,TRAF3
ErbB2-ErbB3 Signaling	1.47	0.0769	NaN	AKT1,PIK3C3,PIK3R2,PTEN,RALB
HGF Signaling	1.46	0.0631	NaN	AKT1,MAPK8,PIK3C3,PIK3R2,PRKCH,PRKCI,RALB
Assembly of RNA Polymerase I Complex	1.45	0.182	NaN	POLR1C,UBTF
Purine Nucleotides De Novo Biosynthesis II	1.45	0.182	NaN	ADSL,GART
Crosstalk between Dendritic Cells and Natural Killer Cells	1.43	0.0674	NaN	ACTC1,ACTG1,CAMK2D,CAMK2G,HLA-A,HLA-C
Glioblastoma Multiforme Signaling	1.42	0.0552	NaN	AKT1,CDK6,PIK3C3,PIK3R2,PTEN,RALB,RHOC,RHOT1,WNT4
Superpathway of Inositol Phosphate Compounds	1.38	0.0521	NaN	EYA4,PI4K2A,PI4K2B,PIK3C3,PIK3R2,PPP1CC,PPP1R12A,PPP5C,PTEN,RASA1
CD28 Signaling in T Helper Cells	1.37	0.0603	NaN	AKT1,ARPC5,CAMK4,HLA-A,MAPK8,PIK3C3,PIK3R2
Type II Diabetes Mellitus Signaling	1.37	0.0567	NaN	AKT1,MAPK8,PIK3C3,PIK3R2,PRKAB1,PRKAB2,PRKCH,PRKCI
Adrenomedullin signaling pathway	1.37	0.0518	NaN	AKT1,ARAF,CAMK4,MAPK14,MAPK8,PIK3C3,PIK3R2,PRKACA,RALB,RXRB
Systemic Lupus Erythematosus Signaling	1.37	0.05	NaN	AKT1,CAMK4,HLA-A,HLA-C,PIK3C3,PIK3R2,PRPF18,RALB,SNRNP40,SNRPA,SNU13
Cholecystokinin/Gastrin-mediated Signaling	1.36	0.0598	NaN	MAPK14,MAPK8,PRKCH,PRKCI,RALB,RHOC,RHOT1
Role of Tissue Factor in Cancer	1.36	0.0598	NaN	AKT1,MAPK14,PIK3C3,PIK3R2,PTEN,RALB,RPS6KA1
TNFR2 Signaling	1.34	0.103	NaN	MAPK8,TBK1,XIAP
Role of p14/p19ARF in Tumor Suppression	1.34	0.103	NaN	PIK3C3,PIK3R2,UBTF
Sonic Hedgehog Signaling	1.34	0.103	NaN	CCNB1,DYRK1A,PRKACA
Gap Junction Signaling	1.34	0.0513	NaN	ACTC1,ACTG1,AKT1,CSNK1E,PIK3C3,PIK3R2,PRKACA,PRKCH,PRKCI,RALB
Endocannabinoid Cancer Inhibition Pathway	1.34	0.0559	NaN	AKT1,MAPK14,PIK3C3,PIK3R2,PRKAB1,PRKAB2,PRKACA,SPTLC1
Neuregulin Signaling	1.34	0.0638	NaN	AKT1,PIK3R2,PRKCH,PRKCI,PTEN,RALB
GNRH Signaling	1.33	0.0529	NaN	CAMK2D,CAMK2G,CAMK4,MAPK14,MAPK8,PRKACA,PRKCH,PRKCI,RALB
IL-15 Signaling	1.31	0.0694	NaN	AKT1,MAPK14,PIK3C3,PIK3R2,RALB
Growth Hormone Signaling	1.31	0.0694	NaN	PIK3C3,PIK3R2,PRKCH,PRKCI,RPS6KA1
ERK5 Signaling	1.31	0.0694	NaN	AKT1,RALB,RPS6KA1,YWHAG,YWHAZ
Glioma Invasiveness Signaling	1.29	0.0685	NaN	PIK3C3,PIK3R2,RALB,RHOC,RHOT1
UVA-Induced MAPK Signaling	1.28	0.0619	NaN	MAPK14,MAPK8,PIK3C3,PIK3R2,RALB,RPS6KA1
Spermine Biosynthesis	1.26	0.5	NaN	SMS
L-DOPA Degradation	1.26	0.5	NaN	COMT
Alanine Degradation III	1.26	0.5	NaN	GPT2
Alanine Biosynthesis II	1.26	0.5	NaN	GPT2
DNA Double-Strand Break Repair by Homologous Recombination	1.25	0.143	NaN	LIG1,RPA1
DNA Double-Strand Break Repair by Non-Homologous End Joining	1.25	0.143	NaN	LIG3,XRCC1
Choline Biosynthesis III	1.25	0.143	NaN	CEPT1,PLD3
Angiopoietin Signaling	1.25	0.0667	NaN	AKT1,PIK3C3,PIK3R2,RALB,RASA1
Epithelial Adherens Junction Signaling	1.24	0.0533	NaN	ACTC1,ACTG1,AKT1,ARPC5,CLINT1,PTEN,RALB,WASF1
Inhibition of Angiogenesis by TSP1	1.24	0.0938	NaN	AKT1,MAPK14,MAPK8
FcγRIIB Signaling in B Lymphocytes	1.23	0.0658	NaN	AKT1,MAPK8,PIK3C3,PIK3R2,RALB
Dopamine Receptor Signaling	1.23	0.0658	NaN	COMT,PPP1CC,PPP1R10,PPP1R12A,PRKACA
IL-6 Signaling	1.21	0.0556	NaN	AKT1,MAP4K4,MAPK14,MAPK8,PIK3C3,PIK3R2,RALB
Lymphotoxin β Receptor Signaling	1.21	0.0741	NaN	AKT1,PIK3C3,PIK3R2,TRAF3
Macropinocytosis Signaling	1.21	0.0649	NaN	PIK3C3,PIK3R2,PRKCH,PRKCI,RALB
SAPK/JNK Signaling	1.19	0.0588	NaN	MAP4K3,MAP4K4,MAPK8,PIK3C3,PIK3R2,RALB
Apelin Adipocyte Signaling Pathway	1.19	0.0641	NaN	MAPK14,MAPK8,PRKAB1,PRKAB2,PRKACA
OX40 Signaling Pathway	1.18	0.0727	NaN	HLA-A,HLA-C,MAPK8,TRAF3
Chronic Myeloid Leukemia Signaling	1.18	0.0583	NaN	AKT1,CDK6,HDAC6,PIK3C3,PIK3R2,RALB
Mouse Embryonic Stem Cell Pluripotency	1.18	0.0583	NaN	AKT1,MAPK14,PIK3C3,PIK3R2,RALB,XIAP
Endothelin-1 Signaling	1.18	0.0495	NaN	ARAF,MAPK14,MAPK8,PIK3C3,PIK3R2,PLD3,PRKCH,PRKCI,RALB
DNA Methylation and Transcriptional Repression Signaling	1.17	0.0882	NaN	MTA1,RBBP4,RBBP7
PD-1, PD-L1 cancer immunotherapy pathway	1.16	0.0577	NaN	AKT1,HLA-A,HLA-C,PIK3C3,PIK3R2,PTEN
Telomerase Signaling	1.15	0.0571	NaN	AKT1,HDAC6,PIK3C3,PIK3R2,PTGES3,RALB
T Cell Receptor Signaling	1.15	0.0571	NaN	CAMK4,MAPK8,PIK3C3,PIK3R2,RALB,RASA1
Cardiac Hypertrophy Signaling (Enhanced)	1.15	0.0399	NaN	AKT1,CAMK2D,CAMK2G,CAMK4,EIF2B3,EIF2B4,FGF10,FGF2,HDAC6,MAPK14,MAPK8,PIK3C3,PIK3R2,PRKACA,PRKCH,PRKCI,PTEN,RALB,WNT4
IL-12 Signaling and Production in Macrophages	1.14	0.0534	NaN	AKT1,MAPK14,MAPK8,PIK3C3,PIK3R2,PRKCH,PRKCI
Iron homeostasis signaling pathway	1.14	0.0534	NaN	ACO1,ATP6V0A1,ATP6V0A2,HBB,LRP1,SLC39A14,SMAD2
Role of CHK Proteins in Cell Cycle Checkpoint Control	1.14	0.0702	NaN	CHEK1,RFC1,RPA1,TLK2
Prolactin Signaling	1.11	0.061	NaN	PIK3C3,PIK3R2,PRKCH,PRKCI,RALB
Opioid Signaling Pathway	1.11	0.0451	NaN	AKT1,AP2B1,AP2M1,CAMK2D,CAMK2G,CAMK4,PRKACA,PRKCH,PRKCI,RALB,RPS6KA1
Role of Osteoblasts, Osteoclasts and Chondrocytes in Rheumatoid Arthritis	1.11	0.0463	NaN	AKT1,CAMK4,LRP1,MAPK14,MAPK8,PIK3C3,PIK3R2,SMURF1,WNT4,XIAP
RAN Signaling	1.1	0.118	NaN	IPO5,KPNA1
Granzyme A Signaling	1.1	0.118	NaN	H1F0,HIST1H1E
PEDF Signaling	1.1	0.0602	NaN	AKT1,MAPK14,PIK3C3,PIK3R2,RALB
IL-4 Signaling	1.1	0.0602	NaN	AKT1,HLA-A,PIK3C3,PIK3R2,RALB
MSP-RON Signaling Pathway	1.1	0.0678	NaN	ACTC1,ACTG1,PIK3C3,PIK3R2
PRPP Biosynthesis I	1.09	0.333	NaN	PRPS2
Methylglyoxal Degradation I	1.09	0.333	NaN	GLO1
5-aminoimidazole Ribonucleotide Biosynthesis I	1.09	0.333	NaN	GART
Inosine-5'-phosphate Biosynthesis II	1.09	0.333	NaN	ADSL
Biotin-carboxyl Carrier Protein Assembly	1.09	0.333	NaN	ACACA
Glutamate Degradation II	1.09	0.333	NaN	GOT2
Aspartate Biosynthesis	1.09	0.333	NaN	GOT2
Androgen Signaling	1.09	0.0519	NaN	CAMK4,GNG12,HSPA4,KAT7,PRKACA,PRKCH,PRKCI
Pancreatic Adenocarcinoma Signaling	1.09	0.055	NaN	AKT1,MAPK8,PIK3C3,PIK3R2,PLD3,SMAD2
Calcium-induced T Lymphocyte Apoptosis	1.07	0.0667	NaN	CAMK4,HLA-A,PRKCH,PRKCI
Estrogen Receptor Signaling	1.06	0.0511	NaN	DDX5,MED1,MED16,MED17,RALB,TAF15,THRAP3
Leukocyte Extravasation Signaling	1.04	0.0464	NaN	ACTC1,ACTG1,ARHGAP8/PRR5-ARHGAP8,MAPK14,MAPK8,PIK3C3,PIK3R2,PRKCH,PRKCI
Ovarian Cancer Signaling	1.04	0.0504	NaN	AKT1,PIK3C3,PIK3R2,PRKACA,PTEN,RALB,WNT4
Docosahexaenoic Acid (DHA) Signaling	1.03	0.0769	NaN	AKT1,PIK3C3,PIK3R2
April Mediated Signaling	1.03	0.0769	NaN	MAPK14,MAPK8,TRAF3
PDGF Signaling	1.03	0.0575	NaN	MAPK8,PIK3C3,PIK3R2,RALB,RASA1
Phagosome Maturation	1.03	0.05	NaN	ATP6V0A1,ATP6V0A2,DYNC1H1,GPAA1,HLA-A,HLA-C,PIK3C3
DNA damage-induced 14-3-3σ Signaling	1.02	0.105	NaN	AKT1,CCNB1
NGF Signaling	1.01	0.0526	NaN	AKT1,MAPK8,PIK3C3,PIK3R2,RALB,RPS6KA1
Phagosome Formation	1	0.0522	NaN	PIK3C3,PIK3R2,PRKCH,PRKCI,RHOC,RHOT1
T Cell Exhaustion Signaling Pathway	1	0.0471	NaN	AKT1,HLA-A,HLA-C,MAPK8,PIK3C3,PIK3R2,RALB,SMAD2
Ceramide Signaling	0.996	0.0562	NaN	AKT1,MAPK8,PIK3C3,PIK3R2,RALB
Acute Myeloid Leukemia Signaling	0.996	0.0562	NaN	AKT1,ARAF,PIK3C3,PIK3R2,RALB
Regulation of Cellular Mechanics by Calpain Protease	0.996	0.0625	NaN	CAPN1,CAPN6,CDK6,RALB
Role of PKR in Interferon Induction and Antiviral Response	0.983	0.0732	NaN	AKT1,MAPK14,TRAF3
B Cell Activating Factor Signaling	0.983	0.0732	NaN	MAPK14,MAPK8,TRAF3
Factors Promoting Cardiogenesis in Vertebrates	0.983	0.0556	NaN	LRP1,MAPK14,PRKCH,PRKCI,SMAD2
Prostate Cancer Signaling	0.983	0.0556	NaN	AKT1,PIK3C3,PIK3R2,PTEN,RALB
Methionine Degradation I (to Homocysteine)	0.979	0.1	NaN	FTSJ1,PRMT3
Pentose Phosphate Pathway (Oxidative Branch)	0.975	0.25	NaN	G6PD
Spermine and Spermidine Degradation I	0.975	0.25	NaN	PAOX
Glutathione Redox Reactions II	0.975	0.25	NaN	TXNDC12
Proline Biosynthesis I	0.975	0.25	NaN	PYCR3
L-cysteine Degradation I	0.975	0.25	NaN	GOT2
GP6 Signaling Pathway	0.975	0.0513	NaN	AKT1,CAMK4,PIK3C3,PIK3R2,PRKCH,PRKCI
Natural Killer Cell Signaling	0.963	0.0508	NaN	AKT1,PIK3C3,PIK3R2,PRKCH,PRKCI,RALB
Role of RIG1-like Receptors in Antiviral Innate Immunity	0.959	0.0714	NaN	MAVS,TBK1,TRAF3
Endoplasmic Reticulum Stress Pathway	0.943	0.0952	NaN	MAPK8,TAOK3
Role of NFAT in Regulation of the Immune Response	0.924	0.0452	NaN	AKT1,CAMK4,CSNK1E,GNG12,HLA-A,PIK3C3,PIK3R2,RALB
3-phosphoinositide Degradation	0.921	0.047	NaN	EYA4,INPP4A,PPP1CC,PPP1R12A,PPP5C,PTEN,RASA1
Melanocyte Development and Pigmentation Signaling	0.91	0.0526	NaN	PIK3C3,PIK3R2,PRKACA,RALB,RPS6KA1
G Beta Gamma Signaling	0.91	0.0492	NaN	AKT1,GNG12,PRKACA,PRKCH,PRKCI,RALB
Cysteine Biosynthesis III (mammalia)	0.91	0.0909	NaN	FTSJ1,PRMT3
IL-10 Signaling	0.907	0.058	NaN	CCR5,MAP4K4,MAPK14,MAPK8
PKCθ Signaling in T Lymphocytes	0.9	0.0464	NaN	CAMK2D,CAMK2G,HLA-A,MAPK8,PIK3C3,PIK3R2,RALB
TGF-β Signaling	0.896	0.0521	NaN	MAPK14,MAPK8,RALB,SMAD2,SMURF1
IL-23 Signaling Pathway	0.893	0.0667	NaN	AKT1,PIK3C3,PIK3R2
Amyotrophic Lateral Sclerosis Signaling	0.883	0.0515	NaN	CAPN1,CAPN6,PIK3C3,PIK3R2,XIAP
Creatine-phosphate Biosynthesis	0.883	0.2	NaN	MAP4K4
CMP-N-acetylneuraminate Biosynthesis I (Eukaryotes)	0.883	0.2	NaN	CMAS
Myo-inositol Biosynthesis	0.883	0.2	NaN	IMPA2
Galactose Degradation I (Leloir Pathway)	0.883	0.2	NaN	GALK1
dTMP De Novo Biosynthesis	0.883	0.2	NaN	TYMS
Folate Polyglutamylation	0.883	0.2	NaN	MTHFD1
G-Protein Coupled Receptor Signaling	0.883	0.0407	NaN	AKT1,CAMK2D,CAMK2G,CAMK4,DUSP9,PIK3C3,PIK3R2,PRKACA,RALB,RASA1,RPS6KA1
Superpathway of D-myo-inositol (1,4,5)-trisphosphate Metabolism	0.879	0.087	NaN	IMPA2,PTEN
Aldosterone Signaling in Epithelial Cells	0.857	0.0452	NaN	DNAJC21,HSPA4,NEDD4,PIK3C3,PIK3R2,PRKCH,PRKCI
Hypoxia Signaling in the Cardiovascular System	0.857	0.0556	NaN	AKT1,COPS5,PTEN,UBE2D1
Lipid Antigen Presentation by CD1	0.848	0.0833	NaN	AP2B1,AP2M1
Glycolysis I	0.848	0.0833	NaN	ALDOA,TPI1
Caveolar-mediated Endocytosis Signaling	0.842	0.0548	NaN	ACTC1,ACTG1,HLA-A,HLA-C
Phospholipase C Signaling	0.836	0.0407	NaN	CAMK4,GNG12,HDAC6,PLD3,PPP1R12A,PRKCH,PRKCI,RALB,RHOC,RHOT1
Estrogen-Dependent Breast Cancer Signaling	0.827	0.0541	NaN	AKT1,PIK3C3,PIK3R2,RALB
Leptin Signaling in Obesity	0.827	0.0541	NaN	AKT1,PIK3C3,PIK3R2,PRKACA
IL-7 Signaling Pathway	0.827	0.0541	NaN	AKT1,MAPK14,PIK3C3,PIK3R2
Systemic Lupus Erythematosus In T Cell Signaling Pathway	0.827	0.0415	NaN	AKT1,CAMK4,HLA-A,HLA-C,PIK3C3,PIK3R2,RALB,RHOC,RHOT1
IL-17A Signaling in Gastric Cells	0.821	0.08	NaN	MAPK14,MAPK8
Role of JAK family kinases in IL-6-type Cytokine Signaling	0.821	0.08	NaN	MAPK14,MAPK8
D-myo-inositol (1,4,5)-Trisphosphate Biosynthesis	0.821	0.08	NaN	PI4K2A,PI4K2B
Gluconeogenesis I	0.821	0.08	NaN	ALDOA,MDH1
PI3K/AKT Signaling	0.818	0.0462	NaN	AKT1,PIK3R2,PTEN,RALB,YWHAG,YWHAZ
Antiproliferative Role of Somatostatin Receptor 2	0.812	0.0533	NaN	GNG12,PIK3C3,PIK3R2,RALB
Proline Biosynthesis II (from Arginine)	0.81	0.167	NaN	PYCR3
Chondroitin and Dermatan Biosynthesis	0.81	0.167	NaN	CHPF2
Ceramide Biosynthesis	0.81	0.167	NaN	SPTLC1
Arginine Degradation VI (Arginase 2 Pathway)	0.81	0.167	NaN	PYCR3
UDP-N-acetyl-D-glucosamine Biosynthesis II	0.81	0.167	NaN	PGM3
Zymosterol Biosynthesis	0.81	0.167	NaN	NSDHL
GDP-glucose Biosynthesis	0.81	0.167	NaN	PGM3
Gα12/13 Signaling	0.807	0.0458	NaN	AKT1,MAPK8,PIK3C3,PIK3R2,RALB,RASA1
Agrin Interactions at Neuromuscular Junction	0.799	0.0526	NaN	ACTC1,ACTG1,MAPK8,RALB
Role of MAPK Signaling in the Pathogenesis of Influenza	0.799	0.0526	NaN	AKT1,MAPK14,MAPK8,RALB
Antiproliferative Role of TOB in T Cell Signaling	0.793	0.0769	NaN	RPS6KA1,SMAD2
VDR/RXR Activation	0.785	0.0519	NaN	MED1,PRKCH,PRKCI,RXRB
Human Embryonic Stem Cell Pluripotency	0.785	0.0451	NaN	AKT1,FGF2,PIK3C3,PIK3R2,SMAD2,WNT4
D-myo-inositol (1,4,5,6)-Tetrakisphosphate Biosynthesis	0.764	0.0444	NaN	EYA4,PPP1CC,PPP1R12A,PPP5C,PTEN,RASA1
D-myo-inositol (3,4,5,6)-tetrakisphosphate Biosynthesis	0.764	0.0444	NaN	EYA4,PPP1CC,PPP1R12A,PPP5C,PTEN,RASA1
Reelin Signaling in Neurons	0.757	0.0506	NaN	AKT1,MAPK8,PIK3C3,PIK3R2
Glucose and Glucose-1-phosphate Degradation	0.75	0.143	NaN	PGM3
Phosphatidylcholine Biosynthesis I	0.75	0.143	NaN	CEPT1
Glycoaminoglycan-protein Linkage Region Biosynthesis	0.75	0.143	NaN	B3GAT3
Calcium Signaling	0.735	0.0404	NaN	ACTC1,ASPH,ATP2B4,CAMK2D,CAMK2G,CAMK4,HDAC6,PRKACA
JAK/Stat Signaling	0.73	0.0494	NaN	AKT1,PIK3C3,PIK3R2,RALB
GPCR-Mediated Nutrient Sensing in Enteroendocrine Cells	0.712	0.045	NaN	GNG12,PRKACA,PRKCH,PRKCI,TAS1R3
Corticotropin Releasing Hormone Signaling	0.706	0.0426	NaN	ARPC5,CAMK4,MAPK14,PRKACA,PRKCH,PRKCI
Histidine Degradation III	0.697	0.125	NaN	MTHFD1
Salvage Pathways of Pyrimidine Deoxyribonucleotides	0.697	0.125	NaN	TK1
Dendritic Cell Maturation	0.682	0.0402	NaN	AKT1,HLA-A,HLA-C,MAPK14,MAPK8,PIK3C3,PIK3R2
Semaphorin Signaling in Neurons	0.68	0.0526	NaN	DPYSL5,RHOC,RHOT1
Role of Pattern Recognition Receptors in Recognition of Bacteria and Viruses	0.67	0.0414	NaN	MAPK8,MAVS,PIK3C3,PIK3R2,PRKCH,PRKCI
Sphingosine-1-phosphate Signaling	0.67	0.0435	NaN	AKT1,PIK3C3,PIK3R2,RHOC,RHOT1
4-1BB Signaling in T Lymphocytes	0.654	0.0625	NaN	MAPK14,MAPK8
Pathogenesis of Multiple Sclerosis	0.652	0.111	NaN	CCR5
Prostanoid Biosynthesis	0.652	0.111	NaN	PTGES3
Leucine Degradation I	0.652	0.111	NaN	BCAT1
UDP-N-acetyl-D-galactosamine Biosynthesis II	0.652	0.111	NaN	PGM3
Folate Transformations I	0.652	0.111	NaN	MTHFD1
Ephrin Receptor Signaling	0.65	0.0393	NaN	AKT1,ARPC5,EFNB1,GNG12,MAP4K4,RALB,RASA1
Regulation of IL-2 Expression in Activated and Anergic T Lymphocytes	0.644	0.0455	NaN	CAMK4,MAPK8,RALB,SMAD2
Role of NANOG in Mammalian Embryonic Stem Cell Pluripotency	0.64	0.0424	NaN	AKT1,PIK3C3,PIK3R2,RALB,WNT4
PCP pathway	0.636	0.05	NaN	EFNB1,MAPK8,WNT4
Cytotoxic T Lymphocyte-mediated Apoptosis of Target Cells	0.635	0.0606	NaN	HLA-A,HLA-C
D-myo-inositol-5-phosphate Metabolism	0.627	0.04	NaN	EYA4,PPP1CC,PPP1R12A,PPP5C,PTEN,RASA1
IL-9 Signaling	0.616	0.0588	NaN	PIK3C3,PIK3R2
TWEAK Signaling	0.616	0.0588	NaN	TRAF3,XIAP
IL-1 Signaling	0.611	0.044	NaN	GNG12,MAPK14,MAPK8,PRKACA
Calcium Transport I	0.611	0.1	NaN	ATP2B4
Pentose Phosphate Pathway	0.611	0.1	NaN	G6PD
Nucleotide Excision Repair Pathway	0.599	0.0571	NaN	ERCC4,RPA1
Cellular Effects of Sildenafil (Viagra)	0.569	0.0397	NaN	ACTC1,ACTG1,CAMK4,PPP1R12A,PRKACA
Remodeling of Epithelial Adherens Junctions	0.559	0.0455	NaN	ACTC1,ACTG1,ARPC5
PAK Signaling	0.551	0.0412	NaN	MAPK8,PIK3C3,PIK3R2,RALB
tRNA Charging	0.548	0.0526	NaN	FARSA,QARS
Antigen Presentation Pathway	0.548	0.0526	NaN	HLA-A,HLA-C
Cleavage and Polyadenylation of Pre-mRNA	0.544	0.0833	NaN	CPSF1
Guanosine Nucleotides Degradation III	0.544	0.0833	NaN	NT5C3B
Neuroinflammation Signaling Pathway	0.542	0.0344	NaN	AKT1,HLA-A,HLA-C,MAPK14,MAPK8,PIK3C3,PIK3R2,TBK1,TRAF3,XIAP
Role of JAK1 and JAK3 in γc Cytokine Signaling	0.536	0.0441	NaN	PIK3C3,PIK3R2,RALB
Pyrimidine Ribonucleotides Interconversion	0.517	0.05	NaN	CMPK2,NME6
Cholesterol Biosynthesis I	0.514	0.0769	NaN	NSDHL
Urate Biosynthesis/Inosine 5'-phosphate Degradation	0.514	0.0769	NaN	NT5C3B
Cholesterol Biosynthesis II (via 24,25-dihydrolanosterol)	0.514	0.0769	NaN	NSDHL
Cholesterol Biosynthesis III (via Desmosterol)	0.514	0.0769	NaN	NSDHL
PPAR Signaling	0.514	0.0396	NaN	AIP,MAP4K4,MED1,RALB
Axonal Guidance Signaling	0.499	0.0321	NaN	AKT1,ARPC5,COPS5,DPYSL5,EFNB1,GNG12,PIK3C3,PIK3R2,PRKACA,PRKCH,PRKCI,RALB,RASA1,SRGAP1,WNT4
Ephrin B Signaling	0.493	0.0417	NaN	CAP1,EFNB1,GNG12
Autoimmune Thyroid Disease Signaling	0.488	0.0476	NaN	HLA-A,HLA-C
Pyrimidine Ribonucleotides De Novo Biosynthesis	0.488	0.0476	NaN	CMPK2,NME6
Isoleucine Degradation I	0.488	0.0714	NaN	BCAT1
Phenylalanine Degradation IV (Mammalian, via Side Chain)	0.488	0.0714	NaN	GOT2
Colanic Acid Building Blocks Biosynthesis	0.488	0.0714	NaN	GALK1
Cardiac β-adrenergic Signaling	0.467	0.036	NaN	GNG12,PPP1CC,PPP1R10,PPP1R12A,PRKACA
Type I Diabetes Mellitus Signaling	0.463	0.0374	NaN	HLA-A,HLA-C,MAPK14,MAPK8
Adenosine Nucleotides Degradation II	0.463	0.0667	NaN	NT5C3B
Toll-like Receptor Signaling	0.463	0.04	NaN	MAP4K4,MAPK14,MAPK8
Graft-versus-Host Disease Signaling	0.462	0.0455	NaN	HLA-A,HLA-C
iNOS Signaling	0.462	0.0455	NaN	CAMK4,MAPK14
Neuroprotective Role of THOP1 in Alzheimer's Disease	0.449	0.0367	NaN	HLA-A,HLA-C,PRKACA,PRSS2
Granzyme B Signaling	0.441	0.0625	NaN	LMNB2
FAT10 Cancer Signaling Pathway	0.438	0.0435	NaN	AKT1,SMAD2
PFKFB4 Signaling Pathway	0.438	0.0435	NaN	FGF2,PRKACA
D-myo-inositol (1,4,5)-trisphosphate Degradation	0.421	0.0588	NaN	IMPA2
Role of BRCA1 in DNA Damage Response	0.418	0.0375	NaN	CHEK1,RFC1,RPA1
Cyclins and Cell Cycle Regulation	0.418	0.0375	NaN	CCNB1,CDK6,HDAC6
Relaxin Signaling	0.415	0.034	NaN	AKT1,GNG12,PIK3C3,PIK3R2,PRKACA
Allograft Rejection Signaling	0.415	0.0417	NaN	HLA-A,HLA-C
TNFR1 Signaling	0.415	0.0417	NaN	MAPK8,XIAP
Ephrin A Signaling	0.415	0.0417	NaN	PIK3C3,PIK3R2
Valine Degradation I	0.401	0.0556	NaN	BCAT1
Purine Nucleotides Degradation II (Aerobic)	0.401	0.0556	NaN	NT5C3B
D-myo-inositol (1,3,4)-trisphosphate Biosynthesis	0.401	0.0556	NaN	PTEN
Thyroid Cancer Signaling	0.394	0.04	NaN	RALB,RXRB
GADD45 Signaling	0.384	0.0526	NaN	CCNB1
The Visual Cycle	0.384	0.0526	NaN	RDH14
Tryptophan Degradation X (Mammalian, via Tryptamine)	0.384	0.0526	NaN	RDH14
Th1 Pathway	0.384	0.0339	NaN	CCR5,HLA-A,PIK3C3,PIK3R2
Chondroitin Sulfate Biosynthesis	0.373	0.0385	NaN	B3GAT3,CHPF2
Nur77 Signaling in T Lymphocytes	0.364	0.0377	NaN	CAMK4,HLA-A
Autophagy	0.364	0.0377	NaN	PIK3C3,STX17
NAD Salvage Pathway II	0.352	0.0476	NaN	NT5C3B
Dermatan Sulfate Biosynthesis	0.345	0.0364	NaN	B3GAT3,CHPF2
Unfolded protein response	0.345	0.0364	NaN	HSPA4,MAPK8
SPINK1 Pancreatic Cancer Pathway	0.345	0.0364	NaN	PRSS2,SMAD2
PTEN Signaling	0.335	0.0317	NaN	AKT1,PIK3R2,PTEN,RALB
Dopamine Degradation	0.322	0.0435	NaN	COMT
Induction of Apoptosis by HIV1	0.303	0.0333	NaN	MAPK8,XIAP
Bladder Cancer Signaling	0.303	0.0312	NaN	FGF10,FGF2,RALB
Glutathione-mediated Detoxification	0.298	0.04	NaN	GSTM3
Th2 Pathway	0.292	0.0299	NaN	CCR5,HLA-A,PIK3C3,PIK3R2
STAT3 Pathway	0.287	0.0296	NaN	FGF2,MAPK14,MAPK8,RALB
Apelin Liver Signaling Pathway	0.286	0.0385	NaN	MAPK8
PXR/RXR Activation	0.281	0.0317	NaN	AKT1,PRKACA
Superpathway of Cholesterol Biosynthesis	0.275	0.037	NaN	NSDHL
Antioxidant Action of Vitamin C	0.268	0.0294	NaN	MAPK14,MAPK8,PLD3
Netrin Signaling	0.268	0.0308	NaN	ENAH,PRKACA
Acute Phase Response Signaling	0.26	0.0281	NaN	AKT1,MAPK14,MAPK8,PIK3R2,RALB
Cell Cycle: G1/S Checkpoint Regulation	0.26	0.0303	NaN	CDK6,HDAC6
B Cell Development	0.254	0.0345	NaN	HLA-A
G Protein Signaling Mediated by Tubby	0.245	0.0333	NaN	GNG12
Noradrenaline and Adrenaline Degradation	0.245	0.0333	NaN	COMT
Retinoate Biosynthesis I	0.236	0.0323	NaN	RDH14
Thyroid Hormone Metabolism II (via Conjugation and/or Degradation)	0.236	0.0323	NaN	B3GAT3
Circadian Rhythm Signaling	0.219	0.0303	NaN	CSNK1E
IL-17A Signaling in Fibroblasts	0.203	0.0286	NaN	MAPK14
Synaptic Long Term Depression	0	0.0166	NaN	PRKCH,PRKCI,RALB
LPS/IL-1 Mediated Inhibition of RXR Function	0	0.00952	NaN	GSTM3,MAPK8
Hepatic Cholestasis	0	0.0225	NaN	MAPK8,PRKACA,PRKCH,PRKCI
LXR/RXR Activation	0	0.0165	NaN	ACACA,RXRB
Hepatic Fibrosis / Hepatic Stellate Cell Activation	0	0.0165	NaN	CCR5,FGF2,SMAD2
FXR/RXR Activation	0	0.016	NaN	AKT1,MAPK8
TREM1 Signaling	0	0.0143	NaN	AKT1
MIF Regulation of Innate Immunity	0	0.0238	NaN	MAPK8
CD27 Signaling in Lymphocytes	0	0.0192	NaN	MAPK8
IL-15 Production	0	0.0169	NaN	DYRK1A,PRKCI
T Helper Cell Differentiation	0	0.0145	NaN	HLA-A
Oncostatin M Signaling	0	0.0233	NaN	RALB
Role of Oct4 in Mammalian Embryonic Stem Cell Pluripotency	0	0.0222	NaN	RXRB
Basal Cell Carcinoma Signaling	0	0.0143	NaN	WNT4
Primary Immunodeficiency Signaling	0	0.0227	NaN	UNG
Communication between Innate and Adaptive Immune Cells	0	0.023	NaN	HLA-A,HLA-C
Retinoic acid Mediated Apoptosis Signaling	0	0.0175	NaN	RXRB
Altered T Cell and B Cell Signaling in Rheumatoid Arthritis	0	0.0241	NaN	HLA-A,TRAF3
Atherosclerosis Signaling	0	0.00826	NaN	GLG1
Role of Wnt/GSK-3β Signaling in the Pathogenesis of Influenza	0	0.027	NaN	CSNK1E,WNT4
Role of Hypercytokinemia/hyperchemokinemia in the Pathogenesis of Influenza	0	0.0244	NaN	CCR5
Assembly of RNA Polymerase II Complex	0	0.02	NaN	TAF15
Role of IL-17F in Allergic Inflammatory Airway Diseases	0	0.0244	NaN	RPS6KA1
nNOS Signaling in Skeletal Muscle Cells	0	0.025	NaN	CAMK4
Heparan Sulfate Biosynthesis	0	0.0152	NaN	B3GAT3
Nicotine Degradation III	0	0.0208	NaN	B3GAT3
tRNA Splicing	0	0.0238	NaN	TSEN34
Melatonin Degradation I	0	0.0192	NaN	B3GAT3
Phospholipases	0	0.0175	NaN	PLD3
Nicotine Degradation II	0	0.0185	NaN	B3GAT3
Serotonin Degradation	0	0.0182	NaN	B3GAT3
Retinol Biosynthesis	0	0.0263	NaN	RDH14
Superpathway of Melatonin Degradation	0	0.0175	NaN	B3GAT3
Gαi Signaling	0	0.024	NaN	GNG12,PRKACA,RALB
Gαs Signaling	0	0.0189	NaN	GNG12,PRKACA
Inhibition of Matrix Metalloproteases	0	0.0263	NaN	LRP1
Agranulocyte Adhesion and Diapedesis	0	0.017	NaN	ACTC1,ACTG1,GLG1
Granulocyte Adhesion and Diapedesis	0	0.00606	NaN	GLG1
Sperm Motility	0	0.0237	NaN	CAMK4,DYRK1A,PRKACA,PRKCH,PRKCI
GABA Receptor Signaling	0	0.0213	NaN	AP2B1,AP2M1
Wnt/β-catenin Signaling	0	0.0235	NaN	AKT1,CSNK1E,LRP1,WNT4
Phototransduction Pathway	0	0.0196	NaN	PRKACA
cAMP-mediated signaling	0	0.0268	NaN	CAMK2D,CAMK2G,CAMK4,DUSP9,PRKACA,RPS6KA1
p38 MAPK Signaling	0	0.0254	NaN	EEF2K,MAPK14,RPS6KA1
Glutamate Receptor Signaling	0	0.0179	NaN	CAMK4
GPCR-Mediated Integration of Enteroendocrine Signaling Exemplified by an L Cell	0	0.0139	NaN	PRKACA
Gustation Pathway	0	0.0133	NaN	PRKACA,TAS1R3
Th1 and Th2 Activation Pathway	0	0.0238	NaN	CCR5,HLA-A,PIK3C3,PIK3R2
Osteoarthritis Pathway	0	0.0242	NaN	FGF2,LRP1,PRKAB1,PRKAB2,SMAD2
Endocannabinoid Neuronal Synapse Pathway	0	0.0236	NaN	MAPK14,MAPK8,PRKACA

## Sheet: function
© 2000-2019 QIAGEN. All rights reserved.
Category	p-value	Molecules
RNA Post-Transcriptional Modification	7.24E-13-2.57E-04	AKT1,ALYREF,BOP1,CASC3,CCAR1,CLP1,CPSF1,CWC22,DDX27,DDX39A,DDX39B,DDX5,DDX52,DHX16,DHX8,EPB41,EXOSC9,HBB,HNRNPA3,HNRNPR,HNRNPUL1,IWS1,KIN,LYAR,MAPK14,MBNL1,METTL3,NAT10,NOP58,PCID2,PHF5A,PLRG1,POP4,PRKACA,PRPF18,PSMA1,PSMA4,PSMB2,PSMB3,PSMB4,SART3,SMNDC1,SNRNP40,SNRPA,SNU13,SRSF10,SRSF2,SUGP1,THRAP3,TRA2A,UTP15,UTP4,WDR36,YWHAZ
Protein Synthesis	9.87E-10-6.52E-03	AKT1,AMPD2,ANAPC7,APTX,ARIH1,ARRDC1,ASPH,ATP1B3,AURKA,BAG5,BUB1B,CAMK2D,CAPN1,CCT3,COPS5,CSNK1E,DERL2,DYRK1A,EEF2K,EIF2B3,EIF2B4,EIF3H,EIF3I,EIF5,FBXW11,G6PD,GGA2,GIGYF2,GSTM3,GTPBP4,HDAC6,KCTD6,MAPK8,METAP1,MRM3,MRPL10,MRPL11,MRPL14,MRPL20,MRPL22,MRPL30,MRPL4,MRPL44,MRPS10,MRPS21,MRPS25,MRPS26,MRPS33,MRPS35,NAT10,NEDD4,NEDD4L,NEK6,PARL,PIP,PRKACA,PRKCI,PRKN,PRSS2,PTEN,PTGES3,PUS7,RPL23A,RPL39,RP…
DNA Replication, Recombination, and Repair	3.59E-09-7.23E-03	ACIN1,ALYREF,APTX,BRAT1,CCNB1,CHEK1,COPS3,COPS5,CSNK1E,DDB2,ERCC4,FGF10,FGF2,G6PD,GTPBP4,H1F0,HMGA2,IPO5,KAT7,KDM2A,KIN,KPNA1,LIG1,LIG3,LRWD1,METTL3,MGME1,MPG,MSH3,MTA1,MYO6,ORC2,PNKP,POLB,POLD3,RAD51C,RFC1,RPA1,SETMAR,SNU13,SSBP1,SUPT16H,TAOK3,TLK2,TOP1,TOP2A,TOP2B,UBR5,UNG,USP9X,UVRAG,XRCC1,XRCC3
Cell Death and Survival	2.08E-08-7.23E-03	AAAS,ACACA,ACIN1,AKT1,ALDOA,AP2M1,ARAF,ARHGDIA,ARMC10,ATAD3A,ATP1B3,ATP7B,ATXN2,AURKA,BAG5,BRAT1,BUB1B,CAMK2D,CAMK2G,CAMK4,CAPN1,CBR1,CCAR1,CCNB1,CCR5,CDK6,CHEK1,CHTOP,CLCN7,COMT,COPS5,CSNK1E,CUL2,DCUN1D5,DDB2,DGKE,DHX8,DIP2A,DPP9,DTYMK,DUSP9,DYNC1H1,DYRK1A,EBNA1BP2,EEF2K,EIF2B4,EIF3H,EPB41L2,ERCC4,FBXO17,FDXR,FGF10,FGF2,G6PD,GART,GLO1,GTPBP4,H1F0,H2AFY,HBB,HDAC6,HMGA2,HNRNPUL1,HSPA4,HTATIP2,INPP…
Infectious Diseases	7.56E-08-7.23E-03	AAAS,ACTC1,AGO1,AKT1,AP1M1,AP2B1,AP2M1,APOBEC3C,ARAF,ARPC5,ARRDC1,ATAD3B,ATP1B3,ATP6V0A1,ATXN2,CALD1,CAPN6,CCAR1,CCR5,COPS5,DDX5,DPYSL5,DYRK1A,EIF3H,EIF3I,ELOA,FAM172A,FBXO21,FBXW11,FLII,GATAD2A,GPT2,HDAC6,HLA-A,HLA-C,HNRNPDL,HNRNPR,HSPA4,ILF3,IMPA2,KATNB1,KPNA1,MAP4K4,MAVS,MED16,MED17,MITD1,MKRN2,MOV10,MRPL10,MRPL44,NDUFS6,NEDD4,NEDD4L,NUP85,NUP93,PARVA,POLB,PPP5C,PRKACA,PRKCH,PRKCI,PRKN,PRMT3,P…
Post-Translational Modification	1.07E-07-6.52E-03	ACTL6A,AKT1,ARIH1,ARRDC1,ASPH,AURKA,BAG5,BRAT1,CAMK2D,CAMK4,CAPN1,CDK6,CHEK1,COPS5,CSNK1E,CTR9,CUL2,DDB2,DYRK1A,EEF2K,ELOB,FBXL12,FBXO17,FBXO21,FBXW11,FGF2,GTPBP4,HDAC6,ILF3,MAP4K3,MAP4K4,MAPK8,MAVS,NEDD4,NEDD4L,NEK6,OTULIN,PARL,PIP,POLB,PRKAB1,PRKACA,PRKCH,PRKCI,PRKN,PRMT3,PRSS2,PSMA1,PSMA4,PSMB2,PSMB3,PSMB4,PTEN,PTGES3,RALB,RHOT1,RNF113A,RTF1,SENP2,SLK,SMAD2,SMURF1,STK26,STK38,TAOK3,TBK1,TBL1X,…
Gene Expression	2.32E-07-6.44E-03	ABHD14B,ACTRT1,AGO1,AKT1,ALYREF,ATP2B4,BRD3,CAMK2D,CAMK2G,CAMK4,CCNB1,CCR5,CDK6,COPS5,CSNK1E,CTR9,DDB2,DDX5,DIP2A,EEF2K,EIF2B3,EIF2B4,EIF3H,EIF3I,EIF5,ELOA,ELOB,EXOSC9,FBXW11,FGF10,FGF2,FLII,GATAD2A,GIGYF2,H1F0,H2AFY,HBB,HDAC6,HDGF,HMGA2,HP1BP3,HTATIP2,ILF3,IWS1,KAT7,KDM2A,LANCL2,LIG3,LRP1,LYAR,MAPK14,MAPK8,MAVS,MED1,MED16,MED17,METAP1,MOV10,MRPL44,MTA1,MYO6,NEDD4L,NEK6,NFIC,NOC2L,ORC2,PCID2,PFDN…
Cell Morphology	2.75E-06-2.19E-03	AP1M1,AP2M1,ARRDC1,CYFIP1,GOLGA4,LMNB2,NEDD4,NEDD4L,RBBP4,RSL1D1,TOP1,TWF2,USP9X,VTA1,WWP1
Organismal Development	2.75E-06-4.42E-03	AP1M1,AP2M1,ARRDC1,FGF10,FGF2,KRT6B,NEDD4,NEDD4L,SMURF1,TOP2A,TOP2B,VTA1,WWP1
Cell Signaling	3.3E-06-4.65E-04	ABI2,AKT1,BRK1,CAMK2D,CSNK1E,CYFIP1,DYRK1A,MAP4K4,MAPK8,NEK6,PRKACA,PRKCI,TBK1,TLK2,TOP1,WASF1
Cancer	1.2E-05-7.23E-03	AAAS,ABHD14B,ABI2,ACAP2,ACIN1,ACO1,ACOT13,ACTC1,ACTG1,ACTL6A,ACTR1A,ACTRT1,ADSL,AGO1,AGPAT1,AGPAT5,AIP,AKT1,ALDOA,ALYREF,AMMECR1L,AMPD2,ANAPC7,ANKHD1/ANKHD1-EIF4EBP3,ANKRD36,ANP32B,ANXA11,AP1M1,AP2M1,AP3B1,APTX,ARAF,ARF5,ARFGAP1,ARFGAP3,ARHGAP8/PRR5-ARHGAP8,ARHGDIA,ARIH1,ARMC10,ARMC6,ARPC5,ARRDC1,ASB3/GPR75-ASB3,ASB6,ASPH,ATAD3A,ATAD3B,ATP1B3,ATP2B4,ATP6V0A1,ATP6V0A2,ATP7B,ATXN10,ATXN2,AURKA,B3GA…
Endocrine System Disorders	1.2E-05-7.23E-03	AAAS,ABI2,ACAP2,ACIN1,ACO1,ACTG1,ACTR1A,ACTRT1,ADSL,AGPAT1,AGPAT5,AIP,AKT1,ALYREF,AMMECR1L,AMPD2,ANAPC7,ANKHD1/ANKHD1-EIF4EBP3,ANKRD36,ANP32B,ANXA11,AP1M1,AP2M1,AP3B1,APTX,ARAF,ARF5,ARFGAP1,ARFGAP3,ARHGAP8/PRR5-ARHGAP8,ARIH1,ARMC10,ARMC6,ARRDC1,ASB3/GPR75-ASB3,ASB6,ASPH,ATAD3A,ATAD3B,ATP1B3,ATP2B4,ATP6V0A1,ATP7B,ATXN10,ATXN2,AURKA,B3GAT3,BCAT1,BCCIP,BRAT1,BRD3,BRIX1,BTBD2,BUB1B,BYSL,C9orf62,CA8,C…
Organismal Injury and Abnormalities	1.2E-05-7.23E-03	AAAS,ABHD14B,ABI2,ACAP2,ACIN1,ACO1,ACOT13,ACTC1,ACTG1,ACTL6A,ACTR1A,ACTRT1,ADSL,AGO1,AGPAT1,AGPAT5,AIP,AKT1,ALDOA,ALYREF,AMMECR1L,AMPD2,ANAPC7,ANKHD1/ANKHD1-EIF4EBP3,ANKRD36,ANP32B,ANXA11,AP1M1,AP2M1,AP3B1,APTX,ARAF,ARF5,ARFGAP1,ARFGAP3,ARHGAP8/PRR5-ARHGAP8,ARHGDIA,ARIH1,ARMC10,ARMC6,ARPC5,ARRDC1,ASB3/GPR75-ASB3,ASB6,ASPH,ATAD3A,ATAD3B,ATP1B3,ATP2B4,ATP6V0A1,ATP6V0A2,ATP7B,ATXN10,ATXN2,AURKA,B3GA…
Molecular Transport	1.35E-05-7.23E-03	AAAS,ACO1,ACTR1A,AKT1,ALYREF,AP3B1,ARRDC1,ASPH,ATP1B3,ATP2B4,ATP6V0A1,ATP6V0A2,ATP7B,CASC3,CCDC93,CCR5,CHTOP,CLCN7,CPSF1,DDX19B,DDX39A,DDX39B,EPG5,FAM160A2,GOLGA4,HBB,HDAC6,INPP4A,IPO4,KCNG2,KDELR1,KIF5B,LRP1,LRRC8A,MAVS,MYO6,NEDD4L,NUP85,NUP93,PARL,PEX16,PIK3C3,PMPCB,PPM1F,PPP1R10,PRKCI,PRKN,RACGAP1,RHOC,SLC13A5,SLC16A1,SLC26A2,SLC39A14,SMURF1,SNAPIN,SRSF2,THOC2,UBR5,VPS35,WDR11,WWP1
RNA Trafficking	1.35E-05-1.35E-05	AAAS,ALYREF,CASC3,CHTOP,CPSF1,DDX19B,DDX39A,DDX39B,NUP85,NUP93,SRSF2,THOC2
Connective Tissue Disorders	2.11E-05-7.23E-03	ALDOA,G6PD,HDAC6,MTHFD1,TOP1,TOP2A,TOP2B,TYMS
Skeletal and Muscular Disorders	2.11E-05-7.23E-03	ATXN2,DDX5,GIGYF2,HDAC6,MBNL1,MT-CO1,MT-CO3,MT-ND2,MTHFD1,NEDD4,PARL,PRKN,TOP1,TOP2A,TOP2B,TYMS,UCHL1,VPS35
Protein Trafficking	2.27E-05-3.02E-03	AKT1,AP3B1,ARRDC1,CCDC93,EPG5,FAM160A2,HDAC6,IPO4,KDELR1,MAVS,PEX16,PPM1F,PPP1R10,SMURF1,SNAPIN,UBR5,WDR11
Cellular Assembly and Organization	2.5E-05-4.82E-03	ABI2,ACAP2,ALDOA,ARHGAP8/PRR5-ARHGAP8,ARHGDIA,ARPC5,ATXN10,AURKA,BAG5,BCCIP,BRK1,CALD1,CAMK4,CAP1,CAPZB,CCNB1,CDK6,CHEK1,CYFIP1,DUSP9,DYNC1H1,DYRK1A,EFNB1,EPB41,FAM160A2,FGF10,FGF2,GNG12,GOLGA4,GOLGB1,HDAC6,KATNB1,KIF5B,KRT74,LIG1,LMNB2,LRP1,MAP4K4,NCDN,NEK6,PARL,PARVA,PEX16,PI4K2A,PI4K2B,PPM1F,PRKCI,PRKN,PTEN,PTPRK,RACGAP1,RALB,RASA1,RBBP4,RHOC,RSL1D1,SLK,SORBS3,SSBP1,STK26,STX17,TBK1,TFAM,TMED9…
Cellular Function and Maintenance	2.5E-05-6.11E-03	ABI2,ACAP2,ALDOA,ARHGAP8/PRR5-ARHGAP8,ARHGDIA,ARPC5,ATXN10,AURKA,BAG5,BCCIP,BRK1,CALD1,CAMK4,CAP1,CAPZB,CCNB1,CCR5,CDK6,CHEK1,CTR9,CYFIP1,DUSP9,DYNC1H1,DYRK1A,EFNB1,EPB41,FAM160A2,FGF10,FGF2,GNG12,GOLGA4,GOLGB1,HDAC6,KATNB1,KIF5B,KRT74,LIG1,LRP1,MAP4K4,NCDN,NEK6,PARL,PARVA,PEX16,PI4K2A,PI4K2B,PPM1F,PRKCI,PRKN,PTEN,PTPRK,RACGAP1,RALB,RASA1,RBBP4,RHOC,RTF1,SLK,SORBS3,SSBP1,STK26,STX17,TBK1,TFAM,TME…
Protein Degradation	3E-05-6.52E-03	AKT1,ANAPC7,APTX,ARIH1,ARRDC1,ASPH,ATP1B3,AURKA,BAG5,BUB1B,CAPN1,CCT3,DERL2,FBXW11,GTPBP4,HDAC6,KCTD6,NEDD4,NEDD4L,PARL,PIP,PRKN,PRSS2,PTEN,PTGES3,SEC22B,SENP2,SMURF1,TBL1X,TRAF3,UBA3,UBE2D1,USP9X,VPS35,WIZ
Cellular Development	3.87E-05-6.3E-03	ACACA,ACIN1,ADSL,AKT1,ARAF,ARIH1,ASPH,ATAD3A,ATP6V0A1,AURKA,BCCIP,BOP1,BRK1,CAMK2D,CCNB1,CDK6,CHEK1,COPS3,COPS5,CSNK1E,CTR9,DDB2,DDX5,DYNC1H1,EEF2K,EIF2B3,EIF2B4,EIF3H,EIF5,ENAH,FDXR,FGF10,FGF2,G6PD,GSE1,GTPBP4,H2AFY,HDAC6,HDGF,HMGA2,HTATIP2,ILF3,KCNG2,KCTD12,KDM2A,KIN,LIG1,LIMA1,LRP1,MAP4K4,MAPK14,MAPK8,MED1,MSH3,MT-ND2,MTA1,MTAP,NAA30,NASP,NAT10,NEDD4,PIK3C3,PPP1CC,PPP1R10,PPP1R12A,PPP5C,PRKACA…
Cellular Growth and Proliferation	3.87E-05-6.3E-03	ACACA,ACIN1,ADSL,AKT1,ARAF,ARIH1,ASPH,ATAD3A,ATP6V0A1,AURKA,BCCIP,BOP1,BRK1,CAMK2D,CCNB1,CDK6,CHEK1,COPS3,COPS5,CSNK1E,CTR9,DDB2,DDX5,DYNC1H1,EEF2K,EIF2B3,EIF2B4,EIF3H,EIF5,ENAH,FDXR,FGF10,FGF2,G6PD,GSE1,GTPBP4,H2AFY,HDAC6,HDGF,HMGA2,HTATIP2,ILF3,KCNG2,KCTD12,KDM2A,KIN,LIG1,LIMA1,LRP1,MAP4K4,MAPK14,MAPK8,MED1,MSH3,MT-ND2,MTA1,MTAP,NAA30,NASP,NAT10,NEDD4,PIK3C3,PPP1CC,PPP1R10,PPP1R12A,PPP5C,PRKACA…
Cell Cycle	6.74E-05-7.23E-03	ACIN1,ACTR1A,AKT1,ALYREF,AURKA,BCAT1,BCCIP,BOP1,BUB1B,CALD1,CAMK2G,CAMK4,CAP1,CAPZB,CCNB1,CDK6,CHEK1,COPS5,CSNK1E,CUL2,DDB2,DUSP9,DYNC1H1,DYRK1A,FBXW11,FGF2,GTPBP4,HMGA2,IPO5,KDM2A,KIF23,KPNA1,LIG1,LIG3,LRWD1,MAPK14,MAPK8,MPG,MSH3,MTA1,MXD3,NASP,NAT10,NEDD4L,NEK6,ORC2,PDLIM7,PIK3C3,PPP1CC,PPP1R10,PPP1R12A,PPP5C,PRKAB1,PRKAB2,PRKACA,PRKCH,PRKCI,PRKN,PTEN,PTGES3,PTMA,PTPRK,RACGAP1,RAD51C,RALB,RBBP4…
Carbohydrate Metabolism	8.26E-05-7.23E-03	AGPAT1,AGPAT5,AKT1,ALDOA,B3GAT3,BRAT1,CBR1,CEPT1,CHPF2,EPHX1,FGF2,G6PD,GALK1,GPAT4,HLA-A,IMPA2,INPP4A,LCLAT1,MTMR12,NDOR1,PCYT2,PGM3,PI4K2A,PI4K2B,PIK3C3,PIK3R2,PPP1CC,PRKN,PTDSS2,PTEN,SLC16A1,SORD
Energy Production	8.26E-05-8.26E-05	ALDOA,PRKN,SLC16A1
Gastrointestinal Disease	8.26E-05-7.23E-03	AAAS,ABHD14B,ABI2,ACAP2,ACIN1,ACO1,ACOT13,ACTC1,ACTG1,ACTR1A,ACTRT1,ADSL,AGPAT1,AGPAT5,AIP,AKT1,ALDOA,ALYREF,AMMECR1L,AMPD2,ANKHD1/ANKHD1-EIF4EBP3,ANKRD36,ANP32B,ANXA11,AP1M1,AP2M1,AP3B1,APTX,ARAF,ARF5,ARFGAP1,ARFGAP3,ARHGAP8/PRR5-ARHGAP8,ARHGDIA,ARIH1,ARMC10,ARMC6,ARPC5,ARRDC1,ASB3/GPR75-ASB3,ASB6,ASPH,ATAD3B,ATP1B3,ATP2B4,ATP6V0A1,ATP6V0A2,ATP7B,ATXN10,ATXN2,AURKA,BAG5,BCAT1,BRAT1,BRD3,BRK1,BTB…
Hepatic System Disease	8.26E-05-5.74E-03	AAAS,ABI2,ACIN1,ACO1,ACTC1,ACTG1,ACTR1A,ACTRT1,AKT1,ANKHD1/ANKHD1-EIF4EBP3,ANKRD36,ANP32B,AP1M1,ARAF,ARFGAP1,ARHGAP8/PRR5-ARHGAP8,ARHGDIA,ARIH1,ARMC10,ARPC5,ASB3/GPR75-ASB3,ASPH,ATAD3B,ATP1B3,ATP6V0A1,ATP7B,ATXN2,AURKA,BAG5,BCAT1,BRAT1,BRK1,BTBD2,BUB1B,CAMK2D,CAMK2G,CCAR1,CCNB1,CCR5,CDK17,CDK6,CEPT1,CHD5,CHPF2,CHTOP,CLINT1,COMT,COPS5,CSNK1E,CWC22,DAGLB,DDX27,DDX39B,DDX5,DENND5B,DGKE,DGKK,DHX16,DH…
Reproductive System Disease	8.26E-05-7.23E-03	AKT1,CDK6,CTR9,EIF6,PI4K2A,PIK3R2,PIP,PRKCI,PTEN,RPS6KA1,SCRIB,SMAD2,SSBP1,TOP1,TOP2A,TOP2B,TYMS,XRCC1
Developmental Disorder	1.01E-04-7.23E-03	AKT1,ALDOA,AMPD2,CLP1,DDX5,EPG5,EXOSC9,G6PD,GPAA1,HDAC6,MBNL1,MRPL44,MT-CO1,MT-CO2,MT-CO3,MT-ND2,MTHFD1,NDUFA9,NDUFS6,NDUFS8,NEDD4,PIK3R2,PNKP,POLB,PTEN,TOP2A,TOP2B,TSEN34,TYMS,VRK1
Neurological Disease	1.01E-04-7.23E-03	AKT1,AMPD2,ANXA11,APTX,ARAF,ATXN2,CDK6,CHEK1,CLP1,CTR9,DYNC1H1,EEF2K,EIF2B3,EIF2B4,EPG5,EXOSC9,EYA4,FDXR,GART,GIGYF2,GOT2,GPAA1,HDAC6,IPO5,KIF1B,LRP1,MAPK14,MED17,MRPL20,MT-CO1,MT-CO3,MT-ND2,PARL,PDLIM5,PLD3,PNKP,POLB,PRKN,PTEN,QARS,SORD,TBK1,TLK2,TOP1,TOP2A,TOP2B,TSEN34,TYMS,UCHL1,VPS35,VRK1,ZNF346
Lipid Metabolism	1.58E-04-7.23E-03	ACACA,ACOT13,AGPAT1,AGPAT5,AKT1,CEPT1,CERS2,DGKE,FDXR,FGF2,G6PD,GPAT4,INPP4A,LCLAT1,MLYCD,MTMR12,NSDHL,PCYT2,PI4K2A,PI4K2B,PIK3C3,PIK3R2,PTDSS2,PTEN,SPTLC1,SUCLA2
Small Molecule Biochemistry	1.58E-04-7.23E-03	ACACA,ACOT13,ADSL,AGPAT1,AGPAT5,AKT1,ALDOA,BCAT1,CAMK2D,CBR1,CCNB1,CEPT1,CERS2,CHEK1,DGKE,DYRK1A,FDXR,FGF2,G6PD,GADL1,GOT2,GPAT4,GPT2,IMPA2,INPP4A,LCLAT1,MAPK8,MLYCD,MT-ATP8,MT-CO3,MTHFD1,MTMR12,NDOR1,NSDHL,PCYT2,PFKFB2,PI4K2A,PI4K2B,PIK3C3,PIK3R2,PRKN,PTDSS2,PTEN,PYCR3,SPTLC1,SUCLA2,TBK1
Hematological Disease	1.64E-04-7.23E-03	ACTG1,ALDOA,AURKA,G6PD,GART,GOT2,HDAC6,IPO5,MRPL20,MT-CO1,NEDD4L,PDLIM5,POLB,PSMB2,RPA1,RXRB,SORD,SRSF2,TOP1,TOP2A,TOP2B,TRNT1,TYMS,YLPM1
Immunological Disease	1.64E-04-7.23E-03	ACTG1,AKT1,AURKA,GART,GOT2,HDAC6,IPO5,MRPL20,NEDD4L,PDLIM5,POLB,PSMB2,RPA1,RXRB,SORD,SRSF2,TOP1,TOP2A,TOP2B,TYMS,XIAP,YLPM1
Nervous System Development and Function	1.64E-04-1.56E-03	CDK6,CYFIP1,EIF2B3,EIF2B4,FGF2,GOLGA4,TWF2,USP9X
Tissue Development	1.64E-04-4.82E-03	AKT1,BRK1,CALD1,CDK6,EIF2B3,EIF2B4,FGF10,FGF2,GNG12,HDAC6,KRT6B,PI4K2A,PPM1F,PTEN,RASA1,RBBP4,RHOC,SMURF1,SORBS3,TWF2,WASF1
Tissue Morphology	1.78E-04-1.78E-04	CCNB1,CHTOP,NAT10,PIK3C3,RACGAP1,TYMS
Cellular Movement	2.21E-04-1.43E-03	AURKA,CAP1,CAPZB,CCNB1,KIF23,NEDD4L,NEK6,PIK3C3,PPP1CC,RACGAP1,TOP2A,TOP2B,UVRAG
Hereditary Disorder	2.57E-04-7.23E-03	AIP,AKT1,ALDOA,ANXA11,AURKA,CHEK1,DDX5,DNAJC21,DYNC1H1,EIF2B3,EIF2B4,ERCC4,EXOSC9,FDXR,G6PD,GIGYF2,KIF1B,MBNL1,MRPL44,MSH3,MT-CO1,MT-CO2,MT-CO3,MT-ND2,MTAP,NDUFA9,NDUFS6,NDUFS8,NEDD4,PARL,PRKN,PTEN,RAD51C,RPS29,RPS6KA1,SART3,SRGAP1,SRP72,SRSF2,TBK1,TOP2A,TOP2B,TYMS,UCHL1,VPS35,VRK1,XRCC3
RNA Damage and Repair	2.57E-04-2.57E-04	AKT1,EXOSC9,MAPK14,PCID2,PSMA1,PSMA4,PSMB2,PSMB3,PSMB4,THRAP3,YWHAZ
Embryonic Development	3.96E-04-4.42E-03	FGF10,FGF2,KRT6B,SMURF1
Amino Acid Metabolism	4.89E-04-3.66E-03	AKT1,BCAT1,CAMK2D,CHEK1,DYRK1A,GADL1,GOT2,GPT2,MAPK8,MTHFD1,PYCR3,TBK1
Psychological Disorders	6.21E-04-7.23E-03	ATXN2,EIF2B3,EIF2B4,GIGYF2,PARL,PRKN,UCHL1,VPS35
Tumor Morphology	6.21E-04-7.23E-03	AKT1,ARAF,ATP7B,CDK6,CHEK1,GART,MAPK14,MAPK8,POLB,PRKCI,PSMB2,PTEN,RPS6KA1,SCRIB,SLC16A1,SMAD2,TOP1,TOP2A,TOP2B,TYMS,XIAP,XRCC1
Cell-To-Cell Signaling and Interaction	6.65E-04-6.14E-03	CALD1,FGF2,GNG12,MAP4K4,MAPK14,MTA1,PPM1F,PTEN,PTPRK,RBBP4,RHOC,SLK,SMAD2,TOP2A
Respiratory Disease	6.79E-04-7.23E-03	AGO1,ARAF,CDK6,GART,HTATIP2,RHOC,SSR2,TOP1,TOP2A,TOP2B,TYMS
Cardiovascular Disease	7.64E-04-7.23E-03	ALDOA,G6PD,MT-CO1,POLB,SRSF2,TOP2A,TOP2B,TRNT1
Cardiovascular System Development and Function	7.64E-04-7.64E-04	TOP2A,TOP2B
Cellular Compromise	7.64E-04-2.25E-03	AKT1,AURKA,BUB1B,CHEK1,MAPK14,TOP2A,TOP2B
Inflammatory Disease	7.64E-04-4.9E-03	TOP2A,TOP2B,TYMS
Inflammatory Response	7.64E-04-4.9E-03	TOP2A,TOP2B,TYMS
Ophthalmic Disease	7.64E-04-6.11E-03	APTX,FDXR,MT-CO1,MT-CO3,MT-ND2,PNKP,TOP2A,TOP2B,UCHL1
Organ Morphology	7.64E-04-2.95E-03	GPAA1,MED17,QARS,TOP2A,TOP2B
Renal and Urological Disease	7.64E-04-7.23E-03	NEDD4,PTEN,TOP2A,TOP2B,TYMS
Dermatological Diseases and Conditions	2.25E-03-6.14E-03	G6PD,HDAC6,LRP1,MT-CO1,NEDD4L,POLB,PRKCH,PRKCI,PSMB2,PTEN,RPA1,RXRB,SART3,TOP2A,TOP2B,TYMS
Drug Metabolism	2.25E-03-2.25E-03	CBR1,NDOR1
Metabolic Disease	2.25E-03-6.11E-03	MRPL44,MT-CO1,MT-CO2,MT-CO3,MT-ND2,NDUFA9,NDUFS6,NDUFS8,TOP2A,TOP2B
Dental Disease	4.42E-03-4.42E-03	GART,TYMS
Hematological System Development and Function	4.42E-03-4.42E-03	AKT1,PTEN
Hematopoiesis	4.42E-03-4.42E-03	AKT1,PTEN
Lymphoid Tissue Structure and Development	4.42E-03-4.42E-03	AKT1,PTEN
Nucleic Acid Metabolism	4.62E-03-5.23E-03	ACOT13,ADSL,ALDOA,CCNB1,GPAT4,MLYCD,MT-ATP8,MT-CO3,PRKN,SUCLA2
Vitamin and Mineral Metabolism	7.23E-03-7.23E-03	CBR1,NDOR1
